# Supplementary material for: Maternal obesity and gestational diabetes reprogram the methylome of offspring beyond birth by inducing epigenetic signatures in metabolic and developmental pathways
Source: Cardiovasc Diabetol. 2023 Mar 4;22:44. doi: 10.1186/s12933-023-01774-y (PMC9985842; doi:10.1186/s12933-023-01774-y)
Supplement: Supplementary file 2 — Additional file 2: Table S1. Expanded clinical information related to the subjects. [file 12933_2023_1774_MOESM2_ESM.xlsx]

## Sheet: Table S1
Subject	Sex	Timepoint	Group	Group by Time	Maternal BMI	Maternal Age	Gestational Age	Birth	Weight t0	Weight t6	Weight t12	Height t0	Height t6	Height t12	Sentrix ID	B Cell	CD4+ T	CD8+ T	Gran-Neutro	Monocytes	NK
s1	M	t0	Control	Control_t0	21.6333	33	39	Natural	3570	-	-	50	-	-	205046550114_R05C01	0.0299947	0.0417641	0.0270453	0.794487	0.0890239	0.0243119
s2	F	t0	Control	Control_t0	20.7008	38	39	Natural	3210	-	-	49	-	-	205030240124_R05C01	0.106756	0.199389	0.141493	0.345952	0.0740288	0.121629
s4	M	t0	Obese	Obese_t0	36.1988	20	40	Natural	3900	-	-	49.5	-	-	205046550114_R04C01	0.0700604	0.149878	0.0829165	0.522618	0.100334	0.0785034
s7	M	t0	Control	Control_t0	23.833	31	39	Caesarean	3730	-	-	51.5	-	-	205030240146_R01C01	0.10934	0.106199	0.113911	0.545905	0.116701	0.0241704
s8	M	t0	Control	Control_t0	21.83	37	41	Natural	3215	-	-	50	-	-	205045240058_R08C01	0.0737587	0.1183	0.0756681	0.484026	0.123309	0.156095
s9	M	t0	Obese+Diab	Obese+Diab_t0	33.3866	41	39	Caesarean	3020	-	-	48	-	-	205030240126_R03C01	0.0780483	0.142361	0.139857	0.530262	0.105179	0.0104654
s10	M	t0	Control	Control_t0	23.1247	19	39	Natural	3130	-	-	49.5	-	-	205045240004_R07C01	0.124259	0.099844	0.090178	0.484266	0.118689	0.124936
s11	M	t0	Obese	Obese_t0	34.0199	18	40	Natural	3530	-	-	51	-	-	205025370070_R03C01	0.0618023	0.161853	0.0746133	0.507977	0.108669	0.100284
s12	M	t0	Control	Control_t0	23.4375	15	38	Natural	2770	-	-	48	-	-	205025370056_R01C01	0.0914808	0.215615	0.060196	0.467545	0.107118	0.0802398
s13	M	t0	Control	Control_t0	20.4825	35	40	Natural	4010	-	-	54	-	-	205045240058_R06C01	0.00991979	0.0240364	0	0.88413	0.0712084	0.0159164
s15	M	t0	Control	Control_t0	22.5466	32	39	Caesarean	2900	-	-	47	-	-	205046550077_R04C01	0.0684978	0.222373	0.0819152	0.557561	0.0523159	0.0262223
s16	F	t0	Control	Control_t0	23.1991	45	39	Natural	2590	-	-	46	-	-	205030240126_R08C01	0.0774682	0.159403	0.0777727	0.524377	0.0800373	0.0879469
s18	F	t0	Control	Control_t0	22.9568	35	38	Natural	2840	-	-	47.5	-	-	205025370071_R02C01	0.0753427	0.147632	0.0469866	0.567673	0.0937703	0.0488461
s20	F	t0	Obese	Obese_t0	41.1387	34	40	Caesarean	3630	-	-	49	-	-	205045240004_R03C01	0.0653499	0.217375	0.104357	0.500485	0.084992	0.0428028
s22	F	t0	Obese	Obese_t0	35.7581	36	39	Caesarean	4020	-	-	50.5	-	-	205030240124_R06C01	0.100057	0.14688	0.0624968	0.547801	0.108842	0.03408
s24	F	t0	Obese+Diab	Obese+Diab_t0	32.0461	32	38	Caesarean	3420	-	-	49	-	-	205030240146_R06C01	0.115934	0.262328	0.125241	0.288565	0.109195	0.0839074
s25	F	t0	Obese	Obese_t0	30.4688	33	38	Natural	2970	-	-	47	-	-	205030240126_R02C01	0.0847834	0.0938313	0.086411	0.624763	0.0869632	0.0410293
s26	F	t0	Obese+Diab	Obese+Diab_t0	33.4821	32	40	Natural	3440	-	-	50	-	-	205045240004_R01C01	0.102276	0.166152	0.0720506	0.493745	0.104296	0.105081
s27	M	t0	Obese+Diab	Obese+Diab_t0	32.7694	32	38	Natural	3200	-	-	49	-	-	205046550114_R02C01	0.0715867	0.0771061	0.0406246	0.584294	0.0872212	0.152649
s28	M	t0	Obese	Obese_t0	41.2793	29	38	Caesarean	2720	-	-	47	-	-	205045240058_R03C01	0.0681165	0.134231	0.0938646	0.546822	0.0997738	0.0454235
s29	M	t0	Obese	Obese_t0	31.8359	32	38	Caesarean	2910	-	-	48	-	-	205025370070_R07C01	0.0698325	0.0292181	0.0197689	0.683496	0.0969149	0.107127
s31	M	t0	Obese+Diab	Obese+Diab_t0	30.1103	32	39	Natural	2870	-	-	48	-	-	205030240124_R04C01	0.103982	0.162969	0.0440821	0.537082	0.0839678	0.0828815
s32	M	t0	Obese	Obese_t0	31.5097	26	39	Natural	2730	-	-	46	-	-	205025370071_R01C01	0.10097	0.131796	0.0524383	0.553233	0.123836	0.0369903
s34	M	t0	Obese	Obese_t0	30.1194	35	41	Natural	4160	-	-	53.5	-	-	205025370071_R04C01	0.0756507	0.101633	0.0450277	0.486856	0.16413	0.107157
s35	M	t0	Obese	Obese_t0	48.2031	33	40	Natural	3760	-	-	49.5	-	-	205025370056_R02C01	0.100946	0.0843447	0.0634081	0.541948	0.145577	0.0793582
s37	M	t0	Obese	Obese_t0	30.1194	33	38	Caesarean	3080	-	-	48.5	-	-	205030240146_R05C01	0.104793	0.120643	0.0821573	0.470555	0.138529	0.106599
s40	M	t0	Obese+Diab	Obese+Diab_t0	37.7382	40	39	Caesarean	4250	-	-	52	-	-	205025370056_R03C01	0.0506431	0.0783115	0.0472063	0.681705	0.149535	0.00528529
s41	M	t0	Obese	Obese_t0	35.9963	35	40	Caesarean	4260	-	-	51	-	-	205046550077_R05C01	0.103907	0.17311	0.0921276	0.49088	0.114034	0.0132555
s46	M	t0	Obese	Obese_t0	33.1504	32	40	Caesarean	3310	-	-	48.5	-	-	205046550077_R08C01	0.12318	0.111328	0.0974411	0.45731	0.0889284	0.141486
s49	F	t0	Obese+Diab	Obese+Diab_t0	29.9688	43	40	Natural	3930	-	-	47.5	-	-	205045240058_R07C01	0.112197	0.148885	0.0374202	0.499366	0.151058	0.0418106
s51	F	t0	Obese	Obese_t0	31.6866	27	39	Caesarean	3250	-	-	48.5	-	-	205030240081_R04C01	0.0964716	0.103373	0.016453	0.567896	0.137854	0.0617503
s55	M	t0	Control	Control_t0	20.6852	40	39	Natural	2980	-	-	48	-	-	205025370071_R05C01	0.0243472	0.123239	0.0844599	0.561156	0.0973662	0.075343
s58	F	t0	Obese+Diab	Obese+Diab_t0	30.1194	37	40	Caesarean	3490	-	-	50	-	-	205025370070_R04C01	0.115088	0.183923	0.158672	0.479443	0.0277157	0.0159426
s61	M	t0	Obese	Obese_t0	40.3912	41	39	Natural	3300	-	-	50	-	-	205045240087_R01C01	0.0380602	0.195215	0.0578865	0.519282	0.128553	0.0529356
s62	M	t0	Obese+Diab	Obese+Diab_t0	34.5271	35	41	Natural	3570	-	-	51.5	-	-	205025370070_R06C01	0.0660196	0.158499	0.0885532	0.515372	0.0827854	0.0885769
s65	F	t0	Obese+Diab	Obese+Diab_t0	34.5473	42	37	Caesarean	3200	-	-	47	-	-	205046550077_R07C01	0.107031	0.134597	0.0541068	0.546689	0.131341	0.0114125
s70	F	t0	Control	Control_t0	24.9135	30	39	Natural	3250	-	-	49.5	-	-	205030240081_R01C01	0.104339	0.136999	0.0663278	0.49391	0.174178	0.0759347
s74	M	t0	Obese+Diab	Obese+Diab_t0	32.8707	40	40	Caesarean	3050	-	-	48.5	-	-	205030240081_R02C01	0.0754903	0.157364	0.0941786	0.446938	0.0706682	0.143301
s75	F	t0	Control	Control_t0	24.2215	26	41	Caesarean	3430	-	-	50	-	-	205030240081_R08C01	0.0798406	0.143767	0.0835345	0.572788	0.108148	0.0075064
s1	M	t6	Control	Control_t6	21.6333	33	39	Natural	-	7870	-	-	67	-	205046550114_R08C01	0.144785	0.322072	0.129403	0.329125	0.0751162	0
s2	F	t6	Control	Control_t6	20.7008	38	39	Natural	-	7535	-	-	66	-	205030240124_R01C01	0.299186	0.207109	0.132834	0.267991	0.0827055	0.00765173
s4	M	t6	Obese	Obese_t6	36.1988	20	40	Natural	-	8115	-	-	64.5	-	205046550114_R01C01	0.14581	0.271748	0.147256	0.317651	0.0920256	0.0222532
s7	M	t6	Control	Control_t6	23.833	31	39	Caesarean	-	9535	-	-	70.5	-	205030240146_R07C01	0.272122	0.275327	0.16566	0.223298	0.0275088	0
s8	M	t6	Control	Control_t6	21.83	37	41	Natural	-	8310	-	-	66.5	-	205045240058_R04C01	0.126507	0.207002	0.100053	0.395328	0.121174	0.0246538
s9	M	t6	Obese+Diab	Obese+Diab_t6	33.3866	41	39	Caesarean	-	8060	-	-	66	-	205030240126_R07C01	0.242529	0.251866	0.130313	0.260097	0.0763705	0.0128767
s10	M	t6	Control	Control_t6	23.1247	19	39	Natural	-	7120	-	-	64.5	-	205045240004_R04C01	0.260973	0.162526	0.104605	0.395243	0.0707489	0.0077453
s11	M	t6	Obese	Obese_t6	34.0199	18	40	Natural	-	8880	-	-	66.5	-	205025370070_R01C01	0.213469	0.341841	0.0976957	0.266958	0.0658952	0.0116897
s12	M	t6	Control	Control_t6	23.4375	15	38	Natural	-	7970	-	-	64	-	205025370056_R07C01	0.252408	0.330104	0.0594524	0.258604	0.0562934	0.00420163
s13	M	t6	Control	Control_t6	20.4825	35	40	Natural	-	8180	-	-	69	-	205045240058_R02C01	0.141578	0.315685	0.171441	0.273764	0.0767495	0
s15	M	t6	Control	Control_t6	22.5466	32	39	Caesarean	-	5300	-	-	61.5	-	205046550077_R06C01	0.308617	0.274812	0.0693685	0.237331	0.0293937	0.0505631
s16	F	t6	Control	Control_t6	23.1991	45	39	Natural	-	6060	-	-	58.5	-	205030240126_R06C01	0.243747	0.22601	0.0641483	0.34589	0.0725307	0.0335181
s18	F	t6	Control	Control_t6	22.9568	35	38	Natural	-	7600	-	-	63	-	205025370071_R03C01	0.151005	0.259612	0.0708989	0.315152	0.159019	0.0144181
s20	F	t6	Obese	Obese_t6	41.1387	34	40	Caesarean	-	7700	-	-	64.5	-	205045240004_R06C01	0.250108	0.194151	0.0895593	0.363539	0.0578308	0.0451083
s22	F	t6	Obese	Obese_t6	35.7581	36	39	Caesarean	-	6940	-	-	65.5	-	205030240124_R02C01	0.15632	0.285249	0.135691	0.300017	0.0867465	0.0223078
s24	F	t6	Obese+Diab	Obese+Diab_t6	32.0461	32	38	Caesarean	-	6800	-	-	53.5	-	205030240146_R08C01	0.365362	0.150285	0.136201	0.135088	0.0138771	0.194686
s25	F	t6	Obese	Obese_t6	30.4688	33	38	Natural	-	7830	-	-	63	-	205030240126_R05C01	0.216585	0.237994	0.142635	0.339529	0.0428643	0.00259915
s26	F	t6	Obese+Diab	Obese+Diab_t6	33.4821	32	40	Natural	-	8290	-	-	66	-	205045240004_R08C01	0.195928	0.222533	0.0808137	0.350749	0.154577	0
s27	M	t6	Obese+Diab	Obese+Diab_t6	32.7694	32	38	Natural	-	7365	-	-	67.5	-	205046550114_R03C01	0.247466	0.246325	0.067944	0.276812	0.0911488	0.0568274
s28	M	t6	Obese	Obese_t6	41.2793	29	38	Caesarean	-	6805	-	-	64	-	205045240058_R01C01	0.185499	0.18051	0.102786	0.426402	0.0790706	0.0292225
s29	M	t6	Obese	Obese_t6	31.8359	32	38	Caesarean	-	8105	-	-	67	-	205025370070_R05C01	0.194819	0.310131	0.08932	0.23425	0.0806275	0.0716607
s31	M	t6	Obese+Diab	Obese+Diab_t6	30.1103	32	39	Natural	-	7010	-	-	67	-	205030240124_R07C01	0.24335	0.26335	0.0966165	0.30492	0.0708341	0
s32	M	t6	Obese	Obese_t6	31.5097	26	39	Natural	-	7220	-	-	64	-	205025370071_R06C01	0.249072	0.211942	0.114068	0.3128	0.0573084	0.0307843
s34	M	t6	Obese	Obese_t6	30.1194	35	41	Natural	-	7975	-	-	69	-	205025370071_R08C01	0.157654	0.216055	0.155436	0.32544	0.0785771	0.0359801
s35	M	t6	Obese	Obese_t6	48.2031	33	40	Natural	-	8015	-	-	65	-	205025370056_R08C01	0.158369	0.235547	0.063462	0.421123	0.116201	0.00198364
s37	M	t6	Obese	Obese_t6	30.1194	33	38	Caesarean	-	8515	-	-	66	-	205030240146_R04C01	0.204889	0.14246	0.0765641	0.457518	0.0931926	0.0159886
s40	M	t6	Obese+Diab	Obese+Diab_t6	37.7382	40	39	Caesarean	-	10015	-	-	72	-	205025370056_R04C01	0.201569	0.386907	0.13342	0.219796	0.0337407	0
s41	M	t6	Obese	Obese_t6	35.9963	35	40	Caesarean	-	10177	-	-	67	-	205046550077_R03C01	0.196344	0.247606	0.0901	0.317243	0.136045	0
s46	M	t6	Obese	Obese_t6	33.1504	32	40	Caesarean	-	5715	-	-	62.5	-	205046550077_R02C01	0.127998	0.319153	0.128896	0.275043	0.0727131	0.0439619
s49	F	t6	Obese+Diab	Obese+Diab_t6	29.9688	43	40	Natural	-	7015	-	-	63.5	-	205045240058_R05C01	0.150609	0.167537	0.023421	0.521771	0.0801617	0.0318822
s51	F	t6	Obese	Obese_t6	31.6866	27	39	Caesarean	-	6815	-	-	64.5	-	205030240081_R06C01	0.238893	0.251555	0.159928	0.223198	0.06168	0.0388665
s55	M	t6	Control	Control_t6	20.6852	40	39	Natural	-	7510	-	-	64.5	-	205025370071_R07C01	0.261819	0.296067	0.182026	0.214712	0.00842871	0
s58	F	t6	Obese+Diab	Obese+Diab_t6	30.1194	37	40	Caesarean	-	9765	-	-	72	-	205025370070_R02C01	0.26399	0.28378	0.157998	0.243805	0.0257295	0
s61	M	t6	Obese	Obese_t6	40.3912	41	39	Natural	-	9200	-	-	69	-	205045240087_R05C01	0.137813	0.328093	0.0866158	0.28977	0.0505137	0.067574
s62	M	t6	Obese+Diab	Obese+Diab_t6	34.5271	35	41	Natural	-	10350	-	-	71.5	-	205025370070_R08C01	0.252754	0.280943	0.118011	0.243805	0.0646643	0.0260554
s65	F	t6	Obese+Diab	Obese+Diab_t6	34.5473	42	37	Caesarean	-	8000	-	-	64	-	205046550077_R01C01	0.171434	0.40038	0.154937	0.209191	0.0301554	0
s70	F	t6	Control	Control_t6	24.9135	30	39	Natural	-	7820	-	-	68.5	-	205030240081_R07C01	0.262456	0.253702	0.166483	0.21032	0.0710276	0.00171664
s74	M	t6	Obese+Diab	Obese+Diab_t6	32.8707	40	40	Caesarean	-	6500	-	-	64	-	205030240081_R03C01	0.227653	0.332048	0.15495	0.161897	0.0394344	0.0454109
s75	F	t6	Control	Control_t6	24.2215	26	41	Caesarean	-	7800	-	-	65.5	-	205030240081_R05C01	0.378068	0.260764	0.132692	0.111929	0.0500996	0.0435822
s2	F	t12	Control	Control_t12	20.7008	38	39	Natural	-	-	9290	-	-	76	205030240124_R03C01	0.252482	0.276013	0.195348	0.204702	0.0386306	0.0133074
s4	M	t12	Obese	Obese_t12	36.1988	20	40	Natural	-	-	10950	-	-	75.5	205046550114_R07C01	0.199739	0.293935	0.241514	0.165384	0.0442268	0.0305087
s9	M	t12	Obese+Diab	Obese+Diab_t12	33.3866	41	39	Caesarean	-	-	10900	-	-	76.5	205030240126_R01C01	0.197088	0.295974	0.149546	0.255	0.064261	0.0109567
s10	M	t12	Control	Control_t12	23.1247	19	39	Natural	-	-	9170	-	-	73	205045240004_R02C01	0.208096	0.184169	0.112232	0.332184	0.145023	0.00814292
s12	M	t12	Control	Control_t12	23.4375	15	38	Natural	-	-	9130	-	-	70	205025370056_R05C01	0.18229	0.325256	0.0595085	0.265548	0.0699144	0.0735384
s16	F	t12	Control	Control_t12	23.1991	45	39	Natural	-	-	8720	-	-	70	205030240126_R04C01	0.20657	0.291472	0.102217	0.261332	0.0407159	0.0677848
s22	F	t12	Obese	Obese_t12	35.7581	36	39	Caesarean	-	-	9500	-	-	74.5	205030240124_R08C01	0.131128	0.180935	0.0962477	0.438825	0.052259	0.089773
s24	F	t12	Obese+Diab	Obese+Diab_t12	32.0461	32	38	Caesarean	-	-	9160	-	-	72	205030240146_R02C01	0.210567	0.180309	0.087543	0.354411	0.137907	0.014343
s26	F	t12	Obese+Diab	Obese+Diab_t12	33.4821	32	40	Natural	-	-	11770	-	-	77	205045240004_R05C01	0.137107	0.26171	0.0824966	0.378959	0.131054	0
s27	M	t12	Obese+Diab	Obese+Diab_t12	32.7694	32	38	Natural	-	-	10730	-	-	78	205046550114_R06C01	0.192053	0.198768	0.0462549	0.4101	0.111103	0.0231797
s35	M	t12	Obese	Obese_t12	48.2031	33	40	Natural	-	-	10500	-	-	73.5	205025370056_R06C01	0.103977	0.219481	0.113016	0.378212	0.11172	0.0567823
s37	M	t12	Obese	Obese_t12	30.1194	33	38	Caesarean	-	-	10910	-	-	76.5	205030240146_R03C01	0.257512	0.19435	0.125553	0.307977	0.0524931	0.038418
