# Supplementary material for: Maternal obesity and gestational diabetes reprogram the methylome of offspring beyond birth by inducing epigenetic signatures in metabolic and developmental pathways
Source: Cardiovasc Diabetol. 2023 Mar 4;22:44. doi: 10.1186/s12933-023-01774-y (PMC9985842; doi:10.1186/s12933-023-01774-y)
Supplement: Supplementary file 3 — Additional file 3: Table S2. List and details of the DMPs (FDR<0.05) found in the longitudinal analyses (0>6; 6>12). [file 12933_2023_1774_MOESM3_ESM.xlsx]

## Sheet: t0>t6 DMPs
chr	pos	strand	Name	Relation_to_Island	UCSC_RefGene_Name	UCSC_RefGene_Group	Phantom4_Enhancers	Phantom5_Enhancers	logFC	AveExpr	t	P.Value	adj.P.Val	B	Avg.Beta.Diff.t0>t6	Avg.Beta.Diff.t6>t12
chr3	31746386	-	cg11807314	OpenSea	OSBPL10-AS1;OSBPL10;OSBPL10	Body;Body;Body			-2.20545	0.542908	-20.1053	1.48977e-32	1.15023e-26	60.1973	-0.300415	-0.104163
chr9	74656792	-	cg24769355	OpenSea					-3.89032	0.917484	-19.3349	1.88883e-31	7.2917e-26	58.0049	-0.418705	-0.204451
chr5	112548062	-	cg23417486	OpenSea	MCC;MCC	Body;Body			-3.08801	0.59141	-18.2757	6.93625e-30	1.78513e-24	54.8608	-0.360885	-0.11021
chr21	46331470	+	cg24797865	OpenSea	ITGB2;ITGB2;ITGB2	5'UTR;5'UTR;5'UTR			-2.72351	-1.99711	-16.9561	7.44435e-28	1.43692e-22	50.7259	-0.306369	-0.0185107
chr6	164246394	+	cg01822889	OpenSea					-3.12157	1.92809	-16.7745	1.44082e-27	2.22488e-22	50.1372	-0.301378	-0.192061
chr10	44395010	-	cg00636922	OpenSea					-1.79717	0.188412	-16.3357	7.22521e-27	9.2975e-22	48.6953	-0.203636	-0.108755
chr5	172462626	+	cg04685228	OpenSea					-3.19874	-2.42709	-16.0706	1.93643e-26	2.13585e-21	47.8104	-0.360921	-0.0274332
chr13	20624124	+	cg25230907	OpenSea	ZMYM2;ZMYM2;ZMYM2;ZMYM2	Body;Body;Body;Body			-2.9449	1.30824	-15.6041	1.12173e-25	1.06407e-20	46.2281	-0.381446	-0.253455
chr12	80581062	+	cg18038207	OpenSea					-2.80287	2.64597	-15.5776	1.24036e-25	1.06407e-20	46.1373	-0.139176	-0.158108
chr1	84622022	-	cg21272956	OpenSea	PRKACB;PRKACB;PRKACB;PRKACB	Body;Body;Body;Body			-3.41114	2.23801	-15.5183	1.55413e-25	1.10919e-20	45.9336	-0.255646	-0.187311
chr15	75341903	+	cg00213487	OpenSea	PPCDC;PPCDC;PPCDC;PPCDC;PPCDC;PPCDC;PPCDC	3'UTR;3'UTR;3'UTR;3'UTR;3'UTR;3'UTR;Body			-1.92964	0.78343	-15.5139	1.58027e-25	1.10919e-20	45.9185	-0.328519	-0.0623115
chr15	67054877	-	cg18778196	OpenSea	SMAD6;SMAD6;SMAD6	Body;Body;Body			-2.39037	0.536364	-15.2407	4.4906e-25	2.88928e-20	44.9735	-0.287866	-0.148038
chr18	46392954	+	cg26171695	OpenSea					-3.38389	2.85896	-15.1113	7.39236e-25	4.39043e-20	44.5216	-0.197745	-0.0968436
chr2	218252963	+	cg04355708	OpenSea	DIRC3	Body			-3.34467	2.02108	-14.9807	1.22462e-24	6.31065e-20	44.0635	-0.241666	-0.179997
chr16	1578024	-	cg17651247	S_Shelf	TMEM204;IFT140	TSS1500;Body			-1.96088	1.04452	-14.9804	1.22602e-24	6.31065e-20	44.0624	-0.152062	-0.058842
chr3	49692537	+	cg24296397	S_Shelf	BSN	Body			-1.66307	0.255017	-14.7714	2.76321e-24	1.3334e-19	43.3237	-0.3436	-0.047719
chr6	75988568	-	cg20068209	OpenSea	TMEM30A;TMEM30A	Body;Body			-1.93564	-1.09427	-14.7097	3.51533e-24	1.59656e-19	43.1046	-0.184018	-0.0761155
chr1	218524558	+	cg07810039	OpenSea	TGFB2;TGFB2	Body;Body			-2.03043	-0.408566	-14.5757	5.9425e-24	2.54896e-19	42.6263	-0.267796	-0.1482
chr15	75341993	+	cg13492490	OpenSea	PPCDC;PPCDC;PPCDC;PPCDC;PPCDC;PPCDC;PPCDC	3'UTR;3'UTR;3'UTR;3'UTR;3'UTR;3'UTR;Body			-1.88894	1.012	-14.5557	6.42823e-24	2.61219e-19	42.5547	-0.264491	-0.0501287
chr1	117349215	-	cg09492774	OpenSea					-1.84049	0.831146	-14.4509	9.70692e-24	3.7473e-19	42.1787	-0.250675	-0.109328
chr8	29886272	+	cg15967278	S_Shore					-2.41774	-0.848713	-14.3619	1.37978e-23	5.0729e-19	41.8576	-0.355435	-0.104195
chr17	77744084	+	cg24473481	OpenSea					-1.89023	1.59197	-14.255	2.10691e-23	7.39419e-19	41.4708	-0.136594	-0.121876
chr10	6389707	-	cg19837174	OpenSea				chr10:6389510-6389510	-1.79918	1.53793	-14.0274	5.21326e-23	1.75004e-18	40.6418	-0.268975	-0.0439675
chr4	151324223	+	cg10461390	OpenSea	LRBA;LRBA	Body;Body			-2.68079	-1.47027	-13.9882	6.09855e-23	1.96192e-18	40.4981	-0.310506	-0.0148831
chr1	100809735	-	cg04604775	OpenSea					-1.76275	1.97712	-13.7684	1.47351e-22	4.55072e-18	39.689	-0.0968806	-0.0875752
chr17	72804065	-	cg10143064	OpenSea	TMEM104	Body			-2.02488	1.51085	-13.756	1.54901e-22	4.59989e-18	39.6431	-0.123081	-0.088018
chr10	10631670	+	cg02017450	OpenSea					-3.12022	-1.22269	-13.6962	1.97135e-22	5.63725e-18	39.4217	-0.320546	-0.140042
chr20	3065582	+	cg23169111	S_Shore	AVP	TSS1500			-1.00017	0.148925	-13.6628	2.25643e-22	6.22201e-18	39.2976	-0.116167	-0.0421401
chr14	104347150	-	cg12557322	OpenSea					-1.43352	0.217507	-13.5509	3.54867e-22	9.44789e-18	38.8813	-0.176848	-0.0948324
chr9	14271314	+	cg07624582	OpenSea	NFIB;NFIB;NFIB	Body;Body;Body			-2.67421	-0.665247	-13.5222	3.98758e-22	1.02625e-17	38.7741	-0.276956	-0.139076
chr8	122466955	+	cg06688910	OpenSea					-2.73705	2.00194	-13.4957	4.43923e-22	1.10564e-17	38.6754	-0.224182	-0.252738
chr20	3083101	-	cg09150130	OpenSea					-1.70001	0.358665	-13.45	5.34708e-22	1.29013e-17	38.5041	-0.252045	-0.0739093
chr17	55558110	+	cg24503146	OpenSea	MSI2;MSI2	Body;Body			-2.05739	-0.663121	-13.3542	7.8976e-22	1.84777e-17	38.145	-0.41605	-0.0326472
chr3	12799985	-	cg02571874	OpenSea	TMEM40	5'UTR			-1.37482	-0.0928261	-13.3395	8.38518e-22	1.90415e-17	38.0898	-0.187406	-0.0703986
chr18	21320569	+	cg11192140	OpenSea	LAMA3;LAMA3;LAMA3;LAMA3	Body;Body;Body;Body			-2.09674	-1.22717	-13.2688	1.11953e-21	2.46965e-17	37.8235	-0.224089	-0.0818335
chr8	130567184	-	cg07023764	OpenSea	CCDC26;CCDC26;CCDC26;CCDC26	Body;Body;Body;Body		chr8:130566808-130566808	-1.85376	-0.330191	-13.2512	1.20296e-21	2.57997e-17	37.7572	-0.378017	-0.0222235
chr6	149487922	+	cg20207982	OpenSea					-2.02914	-0.745976	-13.2246	1.34146e-21	2.79925e-17	37.6567	-0.357356	-0.113018
chr20	3065584	+	cg15313891	S_Shore	AVP	TSS1500			-1.34267	0.572793	-13.0826	2.40223e-21	4.88088e-17	37.1191	-0.153762	-0.0574711
chr9	124113853	+	cg08398200	OpenSea	STOM;STOM;STOM;STOM;STOM	Body;Body;Body;Body;Body			-1.74312	1.2023	-13.0306	2.97632e-21	5.89225e-17	36.9213	-0.120564	-0.123856
chr7	37872042	+	cg15848611	OpenSea					-2.47544	-1.26631	-12.9847	3.59531e-21	6.8435e-17	36.7467	-0.226689	-0.0826235
chr16	20812880	+	cg07379403	OpenSea	ERI2;ERI2	Body;Body			-2.60086	0.529259	-12.9821	3.63409e-21	6.8435e-17	36.7368	-0.296419	-0.110547
chr1	7705756	+	cg23889047	OpenSea	CAMTA1	Body			-1.41897	0.632902	-12.9703	3.81565e-21	7.01433e-17	36.6918	-0.122166	-0.0746808
chr7	43714302	+	cg09275609	OpenSea	COA1;COA1	Body;5'UTR			-2.41403	0.679593	-12.845	6.40459e-21	1.14998e-16	36.213	-0.259187	-0.111446
chr16	1577916	+	cg20664117	S_Shelf	TMEM204;IFT140	TSS1500;Body			-1.26393	0.581437	-12.8305	6.80079e-21	1.19337e-16	36.1575	-0.0954756	-0.0322854
chr19	940724	-	cg12713583	Island	ARID3A	Body			-3.27729	-0.63483	-12.7651	8.92071e-21	1.53057e-16	35.9064	-0.406914	-0.135299
chr13	99218287	-	cg01185345	OpenSea	STK24	Body			-1.26922	0.392496	-12.7462	9.65033e-21	1.61976e-16	35.8337	-0.195627	-0.0299204
chr18	42996065	+	cg15651616	OpenSea	SLC14A2	5'UTR			-2.0839	-0.136081	-12.7364	1.00479e-20	1.65061e-16	35.7963	-0.252291	-0.109377
chr16	67575562	+	cg01930719	S_Shelf	FAM65A	Body			-1.90971	1.20326	-12.7269	1.04525e-20	1.6813e-16	35.7597	-0.185135	-0.145999
chr5	109849887	-	cg19152802	OpenSea	MIR548F3;TMEM232	TSS1500;Body			-2.20412	0.22763	-12.7137	1.10418e-20	1.73984e-16	35.709	-0.300727	-0.144027
chr1	3134756	-	cg10493186	OpenSea	PRDM16;PRDM16	Body;Body			-1.9485	0.67902	-12.7028	1.15564e-20	1.78451e-16	35.6668	-0.194837	-0.117863
chr15	54852175	+	cg18317026	OpenSea	UNC13C	Body			-2.51437	1.8686	-12.6168	1.6528e-20	2.49938e-16	35.3354	-0.185906	-0.127948
chr7	4809628	+	cg26738657	S_Shelf	FOXK1	3'UTR			-1.38906	-0.164922	-12.6125	1.68333e-20	2.49938e-16	35.3184	-0.13259	-0.047605
chr1	35954040	+	cg22932797	OpenSea	KIAA0319L	Body		chr1:35953903-35953903	-2.63127	-2.76204	-12.4805	2.92088e-20	4.25505e-16	34.8075	-0.30102	-0.0156552
chr1	202210983	+	cg03566881	OpenSea	LGR6;LGR6;LGR6	Body;Body;Body			-2.10938	2.24254	-12.471	3.03984e-20	4.34634e-16	34.7705	-0.165368	-0.149755
chr22	19651048	-	cg11960794	OpenSea					-1.52281	0.0546369	-12.4622	3.15277e-20	4.42585e-16	34.7367	-0.120537	-0.0818781
chr8	61880392	+	cg04882213	OpenSea					-1.65586	0.46555	-12.4546	3.25543e-20	4.48835e-16	34.7069	-0.153036	-0.102485
chr14	68911660	-	cg20223214	OpenSea	RAD51B;RAD51B;RAD51B	Body;Body;Body			-2.19131	0.493796	-12.4385	3.48288e-20	4.71771e-16	34.6443	-0.347134	-0.0295365
chr8	131054408	+	cg13447080	OpenSea					-1.18685	1.31995	-12.3995	4.10064e-20	5.45871e-16	34.4928	-0.12334	-0.0640485
chr12	48135549	-	cg19333758	OpenSea	RAPGEF3;RAPGEF3;RAPGEF3	Body;Body;Body			-2.32875	-2.48179	-12.3233	5.64662e-20	7.3893e-16	34.1958	-0.287152	-0.0278999
chr6	491347	-	cg10757709	OpenSea	EXOC2;EXOC2	Body;Body			-2.65054	0.76977	-12.2872	6.57201e-20	8.45695e-16	34.0549	-0.409776	-0.174518
chr10	72222628	-	cg14184189	OpenSea					-1.36581	0.346509	-12.2469	7.78654e-20	9.85556e-16	33.8973	-0.150535	-0.100284
chr2	2850433	+	cg08230758	OpenSea					-1.86155	0.266902	-12.2409	7.98655e-20	9.94567e-16	33.8738	-0.237305	-0.0938973
chr9	138173879	+	cg26014834	OpenSea					-1.7514	1.45158	-12.2217	8.6576e-20	1.04549e-15	33.7988	-0.166421	-0.132517
chr20	3065403	-	cg16536918	S_Shore	AVP	TSS200			-1.49648	0.695638	-12.2215	8.6663e-20	1.04549e-15	33.7979	-0.164939	-0.0539104
chr2	3521627	+	cg24873256	N_Shore	ADI1;ADI1	TSS200;Body			-1.50827	1.98701	-12.188	9.97961e-20	1.18541e-15	33.6667	-0.0877399	-0.0854507
chr3	159886981	+	cg05581878	OpenSea					-2.21617	1.38227	-12.1787	1.03799e-19	1.20385e-15	33.6302	-0.196475	-0.0777959
chr8	144599027	+	cg21404980	N_Shelf	ZC3H3	Body			-2.25135	-2.82244	-12.1772	1.04467e-19	1.20385e-15	33.6242	-0.241765	-0.0171244
chr6	31761055	-	cg08899667	N_Shelf	VARS	Body			-1.55462	1.98786	-12.171	1.07226e-19	1.21747e-15	33.6	-0.0996226	-0.0885931
chr17	65602730	-	cg26049998	OpenSea	PITPNC1;PITPNC1	Body;Body			-2.24957	1.24422	-12.1385	1.22977e-19	1.37607e-15	33.4726	-0.185275	-0.144767
chr6	32813337	+	cg19136673	S_Shore	PSMB8;TAP1	TSS1500;3'UTR			-1.88068	-2.68385	-12.1084	1.39692e-19	1.54078e-15	33.3541	-0.208289	-0.0176698
chr9	140067764	+	cg01586330	N_Shore	TMEM210	TSS1500		chr9:140067700-140067700	-1.24354	-0.442461	-12.0705	1.63973e-19	1.76917e-15	33.205	-0.212459	-0.0647167
chr7	150600818	-	cg25975961	OpenSea					-2.42008	-0.684814	-12.069	1.64982e-19	1.76917e-15	33.1993	-0.313445	-0.0753955
chr1	47906276	+	cg02294302	S_Shore	FOXD2;FOXD2	3'UTR;1stExon			1.111	-1.81921	12.0156	2.06851e-19	2.18777e-15	32.9889	0.122379	0.0633253
chr3	100922492	-	cg05431863	OpenSea					-1.91829	0.184837	-12.0059	2.15542e-19	2.23995e-15	32.9506	-0.244339	-0.11768
chr17	72898015	-	cg09827745	OpenSea					-1.58778	-1.13576	-12.0037	2.17587e-19	2.23995e-15	32.9418	-0.148344	-0.0690921
chr8	60442729	-	cg18347497	OpenSea					-2.41221	1.04575	-11.8702	3.83437e-19	3.89536e-15	32.4142	-0.276828	-0.136656
chr1	207996319	-	cg04845871	OpenSea					-1.09337	0.924631	-11.8485	4.20463e-19	4.21603e-15	32.3284	-0.124494	-0.105364
chr3	176868896	-	cg03930153	OpenSea	TBL1XR1	5'UTR			-2.90649	-1.89067	-11.8224	4.6988e-19	4.65114e-15	32.2248	-0.347984	-0.0465735
chr2	200663789	-	cg24914185	OpenSea					-1.46477	1.07167	-11.808	4.9955e-19	4.88223e-15	32.1678	-0.167148	-0.057625
chr3	195619930	-	cg00913104	N_Shelf	TNK2;TNK2;TNK2	TSS1500;Body;5'UTR			-1.65981	1.16929	-11.7971	5.23373e-19	5.05112e-15	32.1244	-0.147512	-0.119584
chr8	71094414	-	cg18671654	OpenSea	NCOA2	Body			-1.55322	0.340175	-11.7729	5.80234e-19	5.51725e-15	32.0282	-0.186018	-0.0875489
chr19	5954045	-	cg24364343	OpenSea	RANBP3;RANBP3;RANBP3;RANBP3	Body;Body;Body;Body			-1.51969	-0.217333	-11.7706	5.85962e-19	5.51725e-15	32.0191	-0.233467	-0.0717774
chr1	41688346	+	cg13750140	OpenSea	SCMH1;SCMH1;SCMH1;SCMH1	5'UTR;5'UTR;5'UTR;5'UTR			-1.96767	1.68053	-11.7383	6.72437e-19	6.25518e-15	31.8907	-0.249934	-0.0375946
chr15	44292563	-	cg16948781	OpenSea	FRMD5;FRMD5;FRMD5;FRMD5	Body;Body;5'UTR;5'UTR			-2.22595	1.48124	-11.7148	7.43555e-19	6.83441e-15	31.797	-0.214145	-0.285159
chr20	3065343	-	cg25551168	S_Shore	AVP;AVP	5'UTR;1stExon			-1.1	-0.332384	-11.6981	7.98349e-19	7.17781e-15	31.7307	-0.132763	-0.0398334
chr15	78918220	-	cg01083159	OpenSea	CHRNB4;CHRNB4	Body;Body			-1.10786	-1.16877	-11.6978	7.99509e-19	7.17781e-15	31.7293	-0.215705	-0.0103535
chr3	133611626	+	cg00448875	N_Shore	RAB6B	Body			-1.51971	0.796009	-11.666	9.15645e-19	8.12596e-15	31.6028	-0.146957	-0.12572
chr6	158184542	+	cg12063847	OpenSea				chr6:158184460-158184460	-1.07537	0.380185	-11.5708	1.3761e-18	1.20417e-14	31.2227	-0.170194	-0.0920614
chr22	41626394	-	cg16824126	OpenSea	CHADL;L3MBTL2	Body;3'UTR			-1.26743	1.48794	-11.5688	1.38807e-18	1.20417e-14	31.2146	-0.0866028	-0.038459
chr9	140066947	-	cg08960443	N_Shore	TMEM210	TSS1500			-1.80063	-0.981987	-11.5011	1.85537e-18	1.58312e-14	30.9437	-0.275227	-0.0426473
chr20	49190111	+	cg00632415	OpenSea	PTPN1;PTPN1	Body;Body			-1.94215	2.86272	-11.4998	1.8659e-18	1.58312e-14	30.9384	-0.074673	-0.0850809
chr9	94342441	+	cg05371159	OpenSea					-1.51924	1.71162	-11.4785	2.04472e-18	1.71598e-14	30.8529	-0.137478	-0.14695
chr4	75558301	+	cg13245626	OpenSea				chr4:75557908-75557908	-3.35367	-1.25507	-11.4695	2.1255e-18	1.7646e-14	30.8167	-0.374523	-0.107691
chr10	98062687	+	cg19935065	OpenSea	DNTT;DNTT	TSS1500;TSS1500			-1.51057	1.14939	-11.4635	2.18082e-18	1.79126e-14	30.7927	-0.270984	-0.0292963
chr16	25060966	-	cg17286200	OpenSea				chr16:25060889-25060889	-2.46031	-2.81997	-11.455	2.26147e-18	1.83795e-14	30.7588	-0.259497	-0.0131062
chr14	51431710	-	cg05892030	OpenSea					-2.3659	2.62233	-11.4335	2.48137e-18	1.99567e-14	30.6721	-0.147964	-0.171737
chr17	2083120	-	cg19956971	OpenSea	SMG6;SMG6;SMG6	Body;Body;Body			-2.37157	1.53141	-11.4166	2.66773e-18	2.12342e-14	30.6045	-0.202455	-0.0781847
chr22	39150255	+	cg00541544	N_Shore	UNC84B	5'UTR			-1.8897	-3.02876	-11.4054	2.79915e-18	2.20529e-14	30.5595	-0.242099	-0.000883663
chr3	51657172	+	cg07302471	OpenSea	RAD54L2	Body			-3.09915	1.37307	-11.3723	3.22803e-18	2.5175e-14	30.4263	-0.286115	-0.0879818
chr11	77741873	+	cg01894038	OpenSea					-1.94384	1.67935	-11.3571	3.44631e-18	2.66086e-14	30.3651	-0.154219	-0.0903882
chr10	126408016	-	cg08738516	OpenSea	FAM53B	5'UTR		chr10:126407586-126407586	-2.4188	-3.85907	-11.3203	4.0387e-18	3.0596e-14	30.2169	-0.127637	-0.00830596
chr2	209224437	-	cg02045342	N_Shore	PTH2R	TSS200			-2.04864	1.85301	-11.3201	4.04201e-18	3.0596e-14	30.2161	-0.121216	-0.0933878
chr2	68202323	-	cg15486353	OpenSea					-1.107	-1.10089	-11.3086	4.248e-18	3.16003e-14	30.1696	-0.112637	-0.0602706
chr19	13127729	-	cg10767662	S_Shelf	NFIX	Body			1.67395	-1.37857	11.3081	4.25655e-18	3.16003e-14	30.1677	0.209773	0.233459
chr17	55342462	+	cg01323720	OpenSea	MSI2;MSI2	Body;Body			-1.32305	1.70768	-11.2918	4.56662e-18	3.35793e-14	30.102	-0.0812165	-0.0662665
chr6	38656404	+	cg05967679	OpenSea	GLO1	Body			-1.85101	0.103234	-11.2535	5.38773e-18	3.92434e-14	29.9474	-0.30659	-0.0892065
chr2	209224280	-	cg21732535	N_Shore	PTH2R	TSS1500			-2.65188	3.45397	-11.2494	5.48287e-18	3.95632e-14	29.931	-0.0765149	-0.0797842
chr8	67452722	-	cg00522276	N_Shore					-2.06512	-1.92364	-11.2437	5.61821e-18	4.01644e-14	29.9082	-0.167997	-0.039645
chr8	20169916	+	cg12036735	OpenSea					-2.16852	0.606039	-11.2303	5.95344e-18	4.21705e-14	29.854	-0.233064	-0.187194
chr19	2167496	-	cg04173586	S_Shore	DOT1L	Body		chr19:2167436-2167436	-2.09864	3.08569	-11.1896	7.09965e-18	4.98323e-14	29.6892	-0.0540283	-0.068971
chr10	36965362	+	cg14214856	OpenSea					-1.34514	-0.840337	-11.1774	7.48357e-18	5.20538e-14	29.6399	-0.189436	-0.0641598
chr1	59183881	-	cg14377059	OpenSea					-1.02143	-0.0751533	-11.1667	7.83839e-18	5.4035e-14	29.5966	-0.194687	-0.0434318
chr5	108220453	-	cg16174681	OpenSea	FER	Body			-2.1197	2.28338	-11.1588	8.10986e-18	5.53458e-14	29.5647	-0.10476	-0.144588
chr6	71978524	-	cg05273639	OpenSea					-2.57809	-0.265632	-11.157	8.17189e-18	5.53458e-14	29.5576	-0.408149	-0.0779618
chr19	15404356	-	cg15863355	OpenSea					-1.91752	-2.07948	-11.1268	9.3152e-18	6.25405e-14	29.435	-0.215518	-0.0419822
chr9	12697316	+	cg09660378	OpenSea	TYRP1	Body			-2.06489	-0.654514	-11.1177	9.68721e-18	6.41325e-14	29.3984	-0.320916	-0.110488
chr4	95334135	-	cg06388350	OpenSea					-1.23623	0.644933	-11.1167	9.72915e-18	6.41325e-14	29.3943	-0.120982	-0.0858865
chr9	73025362	-	cg16504526	N_Shore	KLF9	Body			-1.75343	-0.30798	-11.115	9.80152e-18	6.41325e-14	29.3874	-0.284151	-0.0992637
chr2	2850104	+	cg02372435	OpenSea					-1.4294	1.23352	-11.1087	1.00731e-17	6.53556e-14	29.3618	-0.0984155	-0.117524
chr16	80604148	-	cg20481941	OpenSea	LINC01227;LINC01227	Body;TSS1500			-1.61278	0.287542	-11.1055	1.02137e-17	6.54088e-14	29.3488	-0.231367	-0.126659
chr19	13125851	+	cg27392771	S_Shore	NFIX	Body			1.02192	0.0795967	11.1047	1.02507e-17	6.54088e-14	29.3454	0.160357	0.124478
chr2	209224676	-	cg18559579	N_Shore					-2.07676	1.29837	-11.0919	1.08342e-17	6.8565e-14	29.2936	-0.126932	-0.114191
chr4	149138319	-	cg06843189	OpenSea	NR3C2;NR3C2	Body;Body			-2.15208	-3.68312	-11.0748	1.16646e-17	7.32204e-14	29.2245	-0.135032	-0.0116411
chr19	5953984	+	cg06508940	OpenSea	RANBP3;RANBP3;RANBP3;RANBP3	Body;Body;Body;Body			-2.80978	0.144749	-11.0709	1.1867e-17	7.34512e-14	29.2083	-0.424425	-0.161898
chr10	97166845	-	cg05003326	OpenSea	SORBS1;SORBS1;SORBS1;SORBS1;SORBS1;SORBS1;SORBS1;SORBS1;SORBS1;SORBS1;SORBS1;SORBS1	Body;Body;Body;Body;Body;Body;Body;Body;Body;Body;Body;Body		chr10:97166659-97166659	-1.39491	1.23102	-11.0704	1.18916e-17	7.34512e-14	29.2064	-0.124692	-0.193434
chr11	60771862	-	cg17087916	N_Shelf	CD6;CD6;CD6;CD6	Body;Body;Body;Body			-2.03883	1.55515	-11.0487	1.30665e-17	8.00671e-14	29.1182	-0.209566	-0.108262
chr20	3065559	+	cg04632887	S_Shore	AVP	TSS200			-1.56988	0.706872	-11.045	1.32748e-17	8.07032e-14	29.1034	-0.161921	-0.0465053
chr1	89531025	+	cg01355374	OpenSea	GBP1;GBP1	5'UTR;1stExon			-3.38136	-3.37739	-11.0245	1.45116e-17	8.75328e-14	29.0199	-0.325187	-0.0110529
chr2	23872854	+	cg07081807	OpenSea	KLHL29	Body			-1.44746	-2.14831	-11.0223	1.46515e-17	8.76917e-14	29.0109	-0.137818	-0.0317224
chr7	17029795	+	cg12192749	OpenSea					-1.8699	1.75502	-10.9555	1.95808e-17	1.16293e-13	28.7392	-0.0508372	-0.113949
chr12	6712515	-	cg20600850	N_Shelf	CHD4	Body			-1.70236	-2.57745	-10.95	2.00532e-17	1.1819e-13	28.7169	-0.157598	-0.0270566
chr8	143383498	+	cg17747781	OpenSea	TSNARE1;TSNARE1	Body;Body			-1.66939	0.60634	-10.9419	2.07651e-17	1.21458e-13	28.6842	-0.208052	-0.0674118
chr2	209224422	-	cg03189652	N_Shore	PTH2R	TSS200			-3.01363	3.93484	-10.9143	2.34171e-17	1.3594e-13	28.5716	-0.0690945	-0.0776928
chr6	34514887	+	cg15954235	S_Shelf	SPDEF	5'UTR			-1.31698	1.33528	-10.8996	2.49648e-17	1.43075e-13	28.5116	-0.112208	-0.114321
chr1	159870086	+	cg09476130	Island	CCDC19	TSS200			2.13991	-1.81357	10.8991	2.50168e-17	1.43075e-13	28.5096	0.301229	0.0670943
chr17	4806344	+	cg01739167	S_Shore	CHRNE	1stExon			-1.1294	0.601709	-10.8927	2.5723e-17	1.46032e-13	28.4835	-0.209625	-0.061418
chr15	49089383	-	cg06438724	OpenSea	CEP152;CEP152	Body;Body			-1.50521	-0.320513	-10.8767	2.75698e-17	1.55374e-13	28.4185	-0.213865	-0.0860687
chr6	53791988	+	cg00273658	OpenSea					-1.52962	-0.87439	-10.8651	2.89989e-17	1.62244e-13	28.3711	-0.155155	-0.0550391
chr19	18267904	-	cg27287167	S_Shore	PIK3R2	Body			-1.16177	0.875656	-10.8523	3.06602e-17	1.70305e-13	28.3189	-0.120898	-0.11485
chr17	34035269	+	cg12464177	OpenSea	AP2B1;AP2B1	Body;Body			-1.32309	2.3294	-10.8436	3.18526e-17	1.75664e-13	28.2831	-0.188487	-0.00761486
chr3	141934296	-	cg04923752	OpenSea	GK5;GK5	Body;Body			-1.73241	2.52029	-10.8256	3.44468e-17	1.88624e-13	28.2097	-0.105022	-0.0845761
chr15	64889554	+	cg26916780	OpenSea	ZNF609	Body		chr15:64889442-64889442	-1.20062	-0.160813	-10.8106	3.67771e-17	1.99966e-13	28.1483	-0.224339	-0.0896763
chr12	123570372	+	cg02306236	OpenSea	PITPNM2;PITPNM2	5'UTR;5'UTR			-2.278	1.17946	-10.8067	3.73966e-17	2.01912e-13	28.1326	-0.20922	-0.0542986
chr22	27816833	+	cg14051085	OpenSea				chr22:27816576-27816576	-2.18322	-1.89766	-10.8025	3.80893e-17	2.04224e-13	28.1154	-0.151693	-0.0674534
chr4	95916970	+	cg10926186	OpenSea	BMPR1B;BMPR1B	TSS1500;5'UTR			-1.58195	-0.104136	-10.7855	4.1023e-17	2.18437e-13	28.0458	-0.185642	-0.112597
chr16	11876912	-	cg10406027	OpenSea	ZC3H7A	TSS1500			-1.12079	0.984315	-10.7787	4.22501e-17	2.2343e-13	28.0182	-0.161105	-0.164121
chr3	37795217	-	cg12732215	OpenSea	ITGA9-AS1;ITGA9	Body;Body			-2.66304	-4.16967	-10.7739	4.31508e-17	2.26641e-13	27.9984	-0.139804	-9.17311e-05
chr4	142385640	+	cg24668753	OpenSea					-1.73923	1.88266	-10.7664	4.45889e-17	2.32612e-13	27.9676	-0.14688	-0.047103
chr11	65868160	-	cg17573365	OpenSea	PACS1	Body			-1.14792	-0.878324	-10.7574	4.63603e-17	2.4023e-13	27.9311	-0.260907	-0.0482645
chr17	46676215	-	cg15908709	S_Shore	LOC404266;LOC404266;LOC404266;LOC404266;HOXB6;LOC404266	Body;Body;Body;Body;5'UTR;Body			1.12007	-0.570246	10.7531	4.72412e-17	2.43162e-13	27.9134	0.195156	0.0624479
chr13	21036583	+	cg13271643	OpenSea	CRYL1	Body			-2.37342	2.45178	-10.7269	5.29669e-17	2.70829e-13	27.8061	-0.165456	-0.0620579
chr7	143184874	+	cg17632356	OpenSea	EPHA1-AS1	Body			-2.26017	1.14579	-10.7254	5.33195e-17	2.70838e-13	27.7999	-0.144921	-0.119304
chr10	126040305	-	cg25715278	OpenSea					-1.12582	0.708811	-10.7221	5.4088e-17	2.72946e-13	27.7864	-0.0807148	-0.0662782
chr10	25171393	+	cg21757973	OpenSea	PRTFDC1;PRTFDC1	Body;Body			-2.89063	-4.24271	-10.7095	5.71442e-17	2.86496e-13	27.7349	-0.120793	-0.00290096
chr16	89550474	-	cg08726900	OpenSea	ANKRD11	5'UTR			-2.27048	-2.51754	-10.6885	6.26481e-17	3.12064e-13	27.6486	-0.263877	-0.0170901
chr15	78749656	-	cg02030331	OpenSea	IREB2	Body			-1.87683	0.474276	-10.6444	7.59642e-17	3.75968e-13	27.4677	-0.266389	-0.132081
chr2	36603543	+	cg01154283	OpenSea	CRIM1	Body			-1.24111	1.04234	-10.6399	7.74552e-17	3.80906e-13	27.4494	-0.0492743	-0.0357835
chr8	61880413	-	cg01869007	OpenSea	LOC100130298	TSS200			-2.39529	1.31331	-10.621	8.41129e-17	4.11029e-13	27.372	-0.198453	-0.186935
chr10	98066585	-	cg25017876	OpenSea	DNTT;DNTT	Body;Body			-2.73315	-3.62516	-10.6186	8.50206e-17	4.12851e-13	27.3619	-0.193983	-0.00329408
chr1	55247356	+	cg15645660	Island	TTC22	Body			2.1364	-1.68484	10.6128	8.72041e-17	4.20808e-13	27.3381	0.205544	0.190312
chr3	30730767	+	cg13645526	OpenSea	TGFBR2;TGFBR2	Body;Body			-1.21774	-1.10174	-10.596	9.38697e-17	4.50159e-13	27.2689	-0.201278	-0.0283025
chr5	142696594	-	cg20728768	OpenSea	NR3C1;NR3C1;NR3C1;NR3C1;NR3C1;NR3C1;NR3C1;NR3C1;NR3C1;NR3C1;NR3C1;NR3C1;NR3C1;NR3C1;NR3C1	Body;Body;Body;Body;Body;Body;Body;Body;Body;Body;Body;Body;Body;Body;Body			-1.60931	0.171122	-10.5801	1.00598e-16	4.79447e-13	27.2039	-0.176343	-0.0744161
chr9	140067121	+	cg04621850	N_Shore	TMEM210	TSS1500			-1.44848	-1.43031	-10.5741	1.03305e-16	4.89326e-13	27.179	-0.214067	-0.0269472
chr11	1989507	-	cg07518532	N_Shore					1.46134	-2.6886	10.5626	1.08603e-16	5.11287e-13	27.132	0.145823	0.0441551
chr8	28811004	-	cg26901873	OpenSea	HMBOX1;HMBOX1	5'UTR;5'UTR			-2.52818	-0.789	-10.5565	1.11558e-16	5.21855e-13	27.1068	-0.388183	-0.0792102
chr5	137641727	-	cg06233873	OpenSea	CDC25C;CDC25C;CDC25C;CDC25C	Body;Body;Body;Body			-2.49071	0.522592	-10.5552	1.122e-16	5.21855e-13	27.1014	-0.214217	-0.084195
chr11	128787157	+	cg04658744	OpenSea	KCNJ5	3'UTR			-1.30413	-0.0248977	-10.5465	1.16562e-16	5.38899e-13	27.0656	-0.131086	-0.0998966
chr5	149237070	+	cg25828245	OpenSea					-1.50886	1.59235	-10.5379	1.21026e-16	5.56205e-13	27.0303	-0.0704836	-0.0600015
chr1	28202085	-	cg24824128	S_Shelf	THEMIS2;THEMIS2;THEMIS2;THEMIS2;THEMIS2	Body;Body;Body;Body;Body		chr1:28201800-28201800	-1.58045	0.11808	-10.5315	1.24453e-16	5.68573e-13	27.0041	-0.181932	-0.022163
chr5	143191771	+	cg04225775	OpenSea	HMHB1;HMHB1	1stExon;5'UTR			-1.7635	-2.30998	-10.5232	1.29077e-16	5.86229e-13	26.9698	-0.2177	-0.000151592
chr4	145512579	-	cg06905720	OpenSea					-2.25216	0.69901	-10.5098	1.36917e-16	6.16848e-13	26.9144	-0.257912	-0.0808917
chr17	77743924	-	cg07495000	OpenSea					-1.22785	-1.58007	-10.5089	1.37417e-16	6.16848e-13	26.911	-0.113375	-0.0635221
chr22	20923814	-	cg12270741	OpenSea	MED15;MED15;MED15;MED15;MED15;MED15	Body;Body;Body;Body;Body;Body		chr22:20923375-20923375	-2.89786	-3.25068	-10.5054	1.39584e-16	6.22953e-13	26.8963	-0.259346	-0.0084389
chr18	42686881	-	cg12592220	OpenSea					-1.02317	0.499483	-10.488	1.50628e-16	6.68381e-13	26.8247	-0.0671877	-0.0495646
chr10	65472123	-	cg25491558	OpenSea					-1.5303	1.15201	-10.4788	1.56839e-16	6.91964e-13	26.7868	-0.18691	-0.188502
chr2	223269664	-	cg26804911	OpenSea					-1.41684	1.97963	-10.4547	1.74318e-16	7.64711e-13	26.6875	-0.0943739	-0.0278416
chr19	19635145	-	cg04493806	OpenSea	NDUFA13	Body			1.43661	-0.811525	10.4489	1.78769e-16	7.79806e-13	26.6638	0.240423	0.0940675
chr12	65702725	-	cg12708266	OpenSea	MSRB3;MSRB3;MSRB3;MSRB3	Body;Body;Body;Body			-1.67699	1.53056	-10.4463	1.80828e-16	7.81597e-13	26.653	-0.172252	-0.089557
chr8	72745197	+	cg20076442	OpenSea				chr8:72745133-72745133	-2.29384	0.978694	-10.4458	1.81204e-16	7.81597e-13	26.6511	-0.2047	-0.0860028
chr8	37729089	-	cg12113316	OpenSea	RAB11FIP1;RAB11FIP1;RAB11FIP1	Body;1stExon;Body			-1.56773	-0.358507	-10.4391	1.86618e-16	8.00476e-13	26.6234	-0.290819	-0.0621634
chr8	61638428	-	cg03862291	OpenSea	CHD7	5'UTR			-1.31772	0.284062	-10.436	1.89191e-16	8.0703e-13	26.6105	-0.122867	-0.121857
chr11	119232263	-	cg26077811	N_Shelf	USP2;USP2	Body;Body			0.883009	-0.116031	10.4346	1.90344e-16	8.07486e-13	26.6048	0.076816	0.00916998
chr1	7705567	-	cg03856144	OpenSea	CAMTA1	Body			-1.05614	1.21109	-10.4319	1.92639e-16	8.12755e-13	26.5935	-0.0712062	-0.0672265
chr3	98489745	+	cg19274030	OpenSea	ST3GAL6;ST3GAL6;ST3GAL6;ST3GAL6;ST3GAL6;ST3GAL6	5'UTR;5'UTR;5'UTR;Body;Body;Body			-1.88793	-0.247914	-10.4271	1.96717e-16	8.25451e-13	26.5738	-0.320432	-0.08448
chr16	80604078	+	cg20630344	OpenSea	LINC01227;LINC01227	Body;TSS1500			-2.257	1.77104	-10.4031	2.18544e-16	9.12082e-13	26.4749	-0.213931	-0.194231
chr1	156896259	+	cg07319811	N_Shore	LRRC71	Body			-2.44243	-3.68038	-10.3953	2.26211e-16	9.39006e-13	26.4425	-0.106064	-0.00916854
chr5	159428643	+	cg18394552	OpenSea					-1.9909	3.3782	-10.3886	2.32981e-16	9.61933e-13	26.4148	-0.0964798	-0.112466
chr1	9145034	+	cg14565651	OpenSea	SLC2A5	Body			-1.22904	0.406671	-10.3604	2.63689e-16	1.08293e-12	26.2984	-0.157629	-0.071787
chr9	140066934	-	cg11731280	N_Shore	TMEM210	TSS1500			-1.27288	0.410475	-10.3461	2.80755e-16	1.14692e-12	26.2394	-0.210241	-0.0379269
chr21	46386748	+	cg04752284	N_Shore	FAM207A	Body			-1.61526	0.962344	-10.344	2.83343e-16	1.1514e-12	26.2308	-0.136251	-0.0519993
chr17	4806453	+	cg03433048	S_Shore	CHRNE	TSS200			-1.69607	-1.59289	-10.3333	2.97073e-16	1.20087e-12	26.1863	-0.250646	-0.0833325
chr19	12714944	+	cg04541799	OpenSea	ZNF490	Body			-1.22846	0.745181	-10.3271	3.0525e-16	1.2275e-12	26.1608	-0.192326	-0.104701
chr9	117157157	+	cg02619205	N_Shelf	AKNA	TSS1500			-1.26788	0.837083	-10.2757	3.8271e-16	1.53101e-12	25.9481	-0.102747	-0.132057
chr9	136876036	+	cg07872945	N_Shore					-2.64867	0.931298	-10.2681	3.95581e-16	1.57435e-12	25.9169	-0.245937	-0.209709
chr2	85034340	+	cg12417887	OpenSea	DNAH6	Body			-1.40559	1.03562	-10.2546	4.19896e-16	1.6592e-12	25.8608	-0.0674744	-0.102213
chr18	21315417	-	cg16181373	OpenSea	LAMA3;LAMA3;LAMA3;LAMA3	Body;Body;Body;Body			-2.04616	-0.71482	-10.2539	4.21199e-16	1.6592e-12	25.8579	-0.227827	-0.0561831
chr2	201239016	-	cg03102603	OpenSea	SPATS2L;SPATS2L;SPATS2L;SPATS2L;SPATS2L;SPATS2L;SPATS2L	5'UTR;5'UTR;5'UTR;5'UTR;5'UTR;5'UTR;Body			-2.07625	-3.60441	-10.2352	4.57269e-16	1.79102e-12	25.7806	-0.145569	-0.0060368
chr14	55565087	-	cg19110943	OpenSea				chr14:55565052-55565052	-1.03521	0.98992	-10.2342	4.59303e-16	1.79102e-12	25.7764	-0.139923	-0.0853897
chr16	25061029	-	cg09347218	OpenSea				chr16:25060889-25060889	-1.87912	-2.88772	-10.2258	4.76731e-16	1.84133e-12	25.7414	-0.293707	-0.0123716
chr5	57789847	+	cg14327711	OpenSea	GAPT;GAPT;GAPT;GAPT	5'UTR;5'UTR;5'UTR;5'UTR			-1.78953	0.734147	-10.2256	4.76973e-16	1.84133e-12	25.7409	-0.151757	-0.106217
chr19	940967	+	cg02001279	Island	ARID3A	Body			-1.27802	-0.178938	-10.2195	4.89999e-16	1.8822e-12	25.7155	-0.178428	-0.0813952
chr16	4712003	+	cg06717140	OpenSea	MGRN1;MGRN1;MGRN1;MGRN1;MGRN1	Body;Body;Body;Body;Body			-1.38517	0.448247	-10.215	4.99781e-16	1.90157e-12	25.697	-0.215611	-0.0745823
chr3	16930667	-	cg09619282	S_Shelf	PLCL2	Body			-2.27864	-3.66052	-10.215	4.99967e-16	1.90157e-12	25.6966	-0.184723	-0.00536079
chr14	32887482	+	cg02549474	OpenSea	AKAP6	5'UTR			-1.35988	-0.852052	-10.2134	5.0351e-16	1.90566e-12	25.69	-0.152263	-0.0938516
chr3	170908539	-	cg09782624	OpenSea	TNIK;TNIK;TNIK;TNIK;TNIK;TNIK;TNIK;TNIK	Body;Body;Body;Body;Body;Body;Body;Body			-1.99548	1.13233	-10.2082	5.15121e-16	1.94009e-12	25.6685	-0.180503	-0.0775597
chr6	79752627	-	cg14110674	OpenSea	PHIP	Body			-1.59486	2.5183	-10.2004	5.33083e-16	1.998e-12	25.6362	-0.101288	-0.11455
chr7	32290576	+	cg19259203	OpenSea	PDE1C	Body		chr7:32290521-32290521	-2.79786	0.952043	-10.1657	6.21113e-16	2.31669e-12	25.4924	-0.278858	-0.181113
chr16	31075618	-	cg10380221	Island	ZNF668	Body			-0.899184	-1.59987	-10.1575	6.43941e-16	2.39028e-12	25.4584	-0.114029	-0.0294947
chr18	42406631	+	cg16263499	OpenSea	SETBP1;SETBP1	Body;Body			-1.32109	0.70051	-10.15	6.65581e-16	2.45879e-12	25.4273	-0.0452957	-0.0405288
chr1	159869960	+	cg02849695	Island	CCDC19	TSS200			2.18988	-3.32835	10.1464	6.76301e-16	2.47844e-12	25.4123	0.140285	0.0469655
chr3	133167599	-	cg13284849	OpenSea	BFSP2	Body			-0.786651	-0.260747	-10.1461	6.77322e-16	2.47844e-12	25.4109	-0.138942	-0.036529
chr11	10750890	+	cg13924715	OpenSea					2.42338	-1.79093	10.128	7.33304e-16	2.67064e-12	25.3361	0.279252	0.226657
chr8	107790888	+	cg14879165	OpenSea					-2.67999	2.62864	-10.1257	7.40905e-16	2.68565e-12	25.3264	-0.17072	-0.0960422
chr16	27437900	+	cg08282819	OpenSea	IL21R;IL21R;IL21R	TSS1500;5'UTR;5'UTR			-2.3802	-3.30948	-10.1166	7.71171e-16	2.7823e-12	25.2887	-0.154545	-0.0100416
chr19	1074425	-	cg24024661	N_Shore	HMHA1	Body			-1.40038	-0.150638	-10.1123	7.85882e-16	2.82219e-12	25.2709	-0.198206	-0.0671702
chr15	44838476	+	cg22342710	OpenSea	EIF3J;EIF3J;EIF3J	Body;Body;Body			-1.54948	3.21337	-10.109	7.97476e-16	2.85056e-12	25.2571	-0.0875148	-0.0457071
chr16	72882495	-	cg05969150	OpenSea	ZFHX3;ZFHX3	Body;Body			-1.23424	0.559014	-10.1046	8.13082e-16	2.89295e-12	25.2389	-0.112843	-0.0844625
chr11	62767323	-	cg16146033	OpenSea	SLC22A8	Body			-1.17357	0.484171	-10.0965	8.42846e-16	2.9851e-12	25.205	-0.142605	-0.172798
chr17	4714084	+	cg18581607	S_Shelf	PLD2;PLD2;PLD2;PLD2	ExonBnd;ExonBnd;Body;Body			-2.00004	1.96445	-10.0901	8.67089e-16	3.05694e-12	25.1783	-0.188514	-0.0913318
chr6	31431503	-	cg18808777	OpenSea	HCP5	3'UTR			-1.81524	0.220761	-10.0603	9.88836e-16	3.47031e-12	25.0546	-0.283298	-0.115133
chr5	80121879	-	cg14609862	OpenSea	MSH3	Body			-1.81904	1.63362	-10.0446	1.05977e-15	3.70241e-12	24.9893	-0.125278	-0.038632
chr2	106472964	+	cg07236647	OpenSea	NCK2;NCK2;NCK2	Body;Body;Body			-0.717508	0.336421	-10.0409	1.07727e-15	3.7466e-12	24.9739	-0.182516	-0.0402539
chr16	11876908	-	cg02535219	OpenSea	ZC3H7A	TSS1500			-1.29469	1.19831	-10.0388	1.08745e-15	3.76475e-12	24.9651	-0.163533	-0.181621
chr3	194432892	-	cg22692692	OpenSea	LOC100507391	Body			-1.40874	-0.742536	-10.0378	1.09224e-15	3.76475e-12	24.9609	-0.219719	-0.0308216
chr3	155421970	-	cg18623216	OpenSea	PLCH1;PLCH1	5'UTR;1stExon			-1.52238	-0.230861	-10.0311	1.12464e-15	3.85919e-12	24.9334	-0.14713	-0.0785088
chr18	48697784	-	cg18141714	OpenSea					-1.60474	2.75034	-10.0257	1.15208e-15	3.93588e-12	24.9107	-0.14034	-0.0589014
chr12	66459516	-	cg14347274	OpenSea					-1.76102	0.218724	-10.003	1.27354e-15	4.33167e-12	24.8163	-0.250914	-0.0952826
chr2	25815015	-	cg02510381	OpenSea	DTNB;DTNB;DTNB;DTNB;DTNB;DTNB;DTNB;DTNB	Body;Body;Body;Body;Body;Body;Body;Body			-1.64165	1.89559	-9.97517	1.44023e-15	4.87713e-12	24.7004	-0.18601	-0.0760148
chr13	113379828	+	cg11360522	N_Shelf	ATP11A;ATP11A	Body;Body			-1.66827	-1.38122	-9.97055	1.46994e-15	4.956e-12	24.6811	-0.230842	-0.0186315
chr5	134881662	-	cg12613020	S_Shore					1.82338	-2.49279	9.9689	1.48071e-15	4.97059e-12	24.6743	0.102447	0.0529892
chr19	941243	-	cg08894487	Island	ARID3A	Body			-3.0968	0.128738	-9.9544	1.57872e-15	5.27669e-12	24.6139	-0.378559	-0.16168
chr20	24981044	-	cg11795824	OpenSea					-1.57059	1.1088	-9.94802	1.6239e-15	5.4043e-12	24.5873	-0.123852	-0.156209
chr14	24601588	+	cg03047995	Island	FITM1	Body			-1.39414	-1.74393	-9.9442	1.65154e-15	5.47267e-12	24.5714	-0.168603	-0.0287504
chr12	98768240	+	cg02637282	OpenSea					-2.18739	0.211549	-9.9296	1.76176e-15	5.80963e-12	24.5105	-0.330791	-0.139786
chr11	10750870	-	cg07276621	OpenSea					1.58199	-0.0844049	9.92876	1.76828e-15	5.80963e-12	24.507	0.280262	0.143368
chr12	12764333	+	cg19049607	N_Shore	CREBL2	TSS1500			-2.01179	-3.56837	-9.91443	1.88398e-15	6.16354e-12	24.4473	-0.0863789	-0.0211557
chr2	96774492	+	cg23009780	OpenSea					1.22409	0.025056	9.91219	1.90272e-15	6.19861e-12	24.438	0.16941	0.0580505
chr17	33167772	-	cg03808007	OpenSea					-2.28004	2.40635	-9.90166	1.99348e-15	6.46699e-12	24.3941	-0.154105	-0.0915239
chr16	23091069	+	cg15950703	OpenSea	USP31	Body			-1.41801	0.25935	-9.89813	2.02489e-15	6.54139e-12	24.3793	-0.0945264	-0.0998203
chr13	99202291	-	cg26766875	OpenSea	STK24;STK24	Body;Body			-1.59643	2.66447	-9.89581	2.0458e-15	6.56197e-12	24.3696	-0.154208	-0.0501757
chr6	30720261	-	cg19913563	OpenSea				chr6:30720004-30720004	-1.38977	0.362844	-9.89554	2.04826e-15	6.56197e-12	24.3685	-0.0952498	-0.071639
chr17	27876689	-	cg23138978	OpenSea	TAOK1;TAOK1	3'UTR;3'UTR			-2.25734	1.71402	-9.88531	2.14311e-15	6.83746e-12	24.3258	-0.139255	-0.0847709
chr17	45944464	+	cg09243648	OpenSea					2.00098	3.73938	9.85927	2.40486e-15	7.60438e-12	24.2172	0.115091	0.0040675
chr2	29339307	-	cg26052635	S_Shore	CLIP4	5'UTR			-2.86277	-2.82825	-9.85873	2.41061e-15	7.60438e-12	24.215	-0.229056	-0.0309104
chr5	65505402	+	cg24258295	OpenSea					-1.26334	0.743358	-9.85851	2.41303e-15	7.60438e-12	24.214	-0.188566	-0.102469
chr4	151540382	+	cg15490177	OpenSea	LRBA;LRBA	Body;Body			-1.37727	2.22716	-9.857	2.42924e-15	7.62434e-12	24.2077	-0.132715	-0.0850373
chr17	4437077	-	cg06618629	N_Shelf	SPNS2	Body			-1.32786	1.0665	-9.85413	2.46026e-15	7.69042e-12	24.1957	-0.119821	-0.140928
chr20	4954333	+	cg16547579	OpenSea	SLC23A2;SLC23A2	5'UTR;5'UTR		chr20:4954142-4954142	-1.27346	0.0301574	-9.84681	2.54133e-15	7.91183e-12	24.1652	-0.222253	-0.0825655
chr8	82217138	-	cg18263381	OpenSea					-2.08474	2.98401	-9.84284	2.58632e-15	8.01956e-12	24.1486	-0.0602218	-0.0393619
chr6	153023279	-	cg15961007	OpenSea	MYCT1	Body			-1.5309	1.45733	-9.83084	2.72758e-15	8.42374e-12	24.0985	-0.0841876	-0.067427
chr19	941126	+	cg18598117	Island	ARID3A	Body			-2.66812	1.11133	-9.82737	2.76971e-15	8.51977e-12	24.084	-0.279832	-0.119244
chr7	73721031	+	cg11573518	S_Shore	CLIP2;CLIP2	5'UTR;5'UTR			-1.36818	1.30002	-9.82011	2.86031e-15	8.76354e-12	24.0537	-0.203039	-0.0687755
chr1	11398011	-	cg16733203	OpenSea					-1.04257	0.584551	-9.81221	2.96214e-15	9.03965e-12	24.0207	-0.116022	-0.0302766
chr2	159986646	-	cg11101345	OpenSea	TANC1;TANC1	Body;Body			-1.85298	0.988007	-9.80169	3.10353e-15	9.43384e-12	23.9768	-0.123574	-0.145366
chr12	65671664	-	cg12488187	N_Shore	MSRB3;MSRB3	TSS1500;TSS1500			-1.23675	1.68023	-9.79494	3.19773e-15	9.68208e-12	23.9486	0.0411417	-0.0542507
chr10	125865787	-	cg04118945	OpenSea					-1.47396	-0.913987	-9.79104	3.25348e-15	9.81239e-12	23.9323	-0.104092	-0.0617771
chr21	43221841	+	cg08381918	Island	PRDM15;PRDM15	Body;Body			-1.55198	1.77755	-9.78238	3.38069e-15	1.01564e-11	23.8961	-0.0743198	-0.0429329
chr10	55163525	-	cg06063190	OpenSea					-1.39734	-1.29278	-9.78031	3.4118e-15	1.02101e-11	23.8874	-0.141848	-0.0521728
chr3	119225648	-	cg04560304	OpenSea	TIMMDC1	Body			-2.05899	2.4996	-9.77463	3.4989e-15	1.04303e-11	23.8637	-0.15259	-0.143337
chr14	22902226	+	cg27295118	OpenSea					-2.55758	-0.415668	-9.77157	3.54666e-15	1.0532e-11	23.8509	-0.411245	-0.0958057
chr19	13127873	-	cg25556035	S_Shelf	NFIX	Body			2.73163	-3.74683	9.76416	3.66504e-15	1.08419e-11	23.8199	0.106787	0.259767
chr17	74868670	-	cg05514299	S_Shelf	MGAT5B;MGAT5B	Body;TSS200			-1.21753	-0.948297	-9.76068	3.72195e-15	1.09682e-11	23.8054	-0.0864538	-0.022559
chr16	85096813	+	cg10839746	OpenSea	KIAA0513;KIAA0513;KIAA0513;KIAA0513	TSS200;5'UTR;5'UTR;5'UTR			0.898918	-0.145656	9.74375	4.01215e-15	1.17784e-11	23.7346	0.172554	0.0436704
chr4	171341595	+	cg04632703	OpenSea					1.68041	1.11748	9.74268	4.03116e-15	1.17894e-11	23.7301	0.227003	0.0299229
chr5	72922873	+	cg04720348	S_Shore	RGNEF	5'UTR			1.23965	0.598113	9.73915	4.09478e-15	1.19303e-11	23.7154	0.142673	0.0682624
chr15	71040673	-	cg24832774	OpenSea	UACA	Body			-1.33627	0.505194	-9.72281	4.40238e-15	1.27783e-11	23.647	-0.123503	-0.136635
chr19	13135808	+	cg06744585	Island	NFIX	Body	low-CpG:12995149-12996848		1.92378	-1.74801	9.70438	4.77745e-15	1.3815e-11	23.5699	0.222367	0.150736
chr14	66417212	-	cg14810313	OpenSea					-1.10824	0.392554	-9.68204	5.2751e-15	1.51972e-11	23.4764	-0.142296	-0.0763604
chr22	43257120	-	cg12405088	S_Shelf					-1.75354	-0.750435	-9.67855	5.35759e-15	1.53774e-11	23.4618	-0.22733	-0.050333
chr3	152456507	+	cg24390713	OpenSea					-1.49028	1.88257	-9.66967	5.57289e-15	1.59362e-11	23.4246	-0.132901	-0.0963639
chr8	107951960	-	cg06322185	OpenSea					-1.90254	2.3274	-9.6669	5.64188e-15	1.60739e-11	23.413	-0.11351	-0.149576
chr11	5712109	+	cg03135704	OpenSea	TRIM22;TRIM22	5'UTR;5'UTR			-1.52863	-2.93928	-9.66199	5.76605e-15	1.63673e-11	23.3925	-0.169728	-0.0215456
chr13	99142703	-	cg24247370	OpenSea	STK24;STK24	Body;Body			-1.52603	2.12165	-9.64642	6.17864e-15	1.74742e-11	23.3272	-0.10856	-0.0523158
chr22	31558631	+	cg05562612	S_Shelf	RNF185;RNF185;RNF185;RNF185;RNF185;RNF185	5'UTR;5'UTR;Body;Body;Body;Body			-1.76666	1.76385	-9.64354	6.2582e-15	1.76346e-11	23.3152	-0.0918651	-0.102738
chr1	8747198	+	cg16970559	OpenSea	RERE;RERE	5'UTR;5'UTR			-0.796481	1.10658	-9.63829	6.40571e-15	1.79432e-11	23.2932	-0.0886172	-0.0585547
chr1	209571889	+	cg12697139	OpenSea					-1.70923	-1.21365	-9.63799	6.4142e-15	1.79432e-11	23.2919	-0.101407	-0.136596
chr9	99015410	+	cg18014207	OpenSea	HSD17B3	Body			-2.20723	-3.40566	-9.62435	6.81466e-15	1.89947e-11	23.2348	-0.102509	-0.0264449
chr1	15504438	+	cg10107292	OpenSea	TMEM51;TMEM51;TMEM51;TMEM51	5'UTR;5'UTR;5'UTR;5'UTR			1.89389	-2.8322	9.62146	6.90245e-15	1.91701e-11	23.2227	0.171636	0.00928778
chr9	135363101	-	cg24317478	S_Shore	C9orf171;C9orf171	Body;Body			-1.86112	-0.158215	-9.60867	7.30579e-15	2.02176e-11	23.1691	-0.428915	-0.0091314
chr10	11224102	-	cg16993186	OpenSea	CELF2;CELF2;CELF2;CELF2	Body;Body;Body;Body			-1.00904	0.171802	-9.60273	7.50112e-15	2.0684e-11	23.1442	-0.212788	-0.0267263
chr1	110733063	+	cg06867486	OpenSea	SLC6A17	Body			-0.849931	-0.414065	-9.60171	7.53542e-15	2.07047e-11	23.1399	-0.0406033	-0.0590351
chr22	19651051	-	cg06124892	OpenSea					-0.919761	-0.405666	-9.6	7.59276e-15	2.07882e-11	23.1327	-0.0467792	-0.0665072
chr16	68269694	-	cg04079760	Island	ESRP2	Body			2.00314	-3.56799	9.59634	7.71722e-15	2.10192e-11	23.1174	0.0999788	0.0592867
chr20	25071315	-	cg09979523	OpenSea					-0.82603	-0.394751	-9.59592	7.73155e-15	2.10192e-11	23.1156	-0.229547	-0.0168416
chr5	56820679	-	cg26506680	OpenSea					-0.971296	0.821779	-9.59495	7.76493e-15	2.10358e-11	23.1116	-0.103285	-0.0409496
chr16	85096632	-	cg06276064	OpenSea	KIAA0513;KIAA0513;KIAA0513;KIAA0513	TSS200;5'UTR;5'UTR;5'UTR			1.00973	-0.49218	9.59322	7.82469e-15	2.11236e-11	23.1043	0.135426	0.0653545
chr3	16494032	-	cg18119211	OpenSea	RFTN1	Body			-1.94225	0.756965	-9.58986	7.94258e-15	2.13671e-11	23.0902	-0.224815	-0.150065
chr1	46914672	+	cg01057635	S_Shore					0.936625	1.24911	9.58796	8.00987e-15	2.14219e-11	23.0823	0.129862	0.0716285
chr5	174944792	-	cg17747551	OpenSea	SFXN1	Body			-1.6307	3.67915	-9.58772	8.01843e-15	2.14219e-11	23.0813	-0.0809427	-0.0458639
chr14	69954135	+	cg18290775	S_Shelf	FLJ44817	Body			1.2434	-0.546313	9.58515	8.11034e-15	2.15927e-11	23.0705	0.237834	0.0699111
chr11	107735542	+	cg13702217	OpenSea					-1.60602	0.942751	-9.57203	8.59697e-15	2.28097e-11	23.0155	-0.13223	-0.164807
chr1	184715203	+	cg17170262	OpenSea	EDEM3	Body			-2.26731	-2.12991	-9.56349	8.92959e-15	2.3611e-11	22.9797	-0.19625	-0.0467292
chr3	50988282	-	cg08731961	OpenSea	DOCK3	Body			-1.43991	1.03777	-9.5528	9.36375e-15	2.46745e-11	22.9348	-0.180259	-0.167769
chr3	52812410	-	cg05283597	OpenSea	ITIH1;ITIH1	TSS200;Body			-1.43808	0.519042	-9.55173	9.40846e-15	2.4708e-11	22.9303	-0.13094	-0.062096
chr17	30592406	+	cg11604426	N_Shore	RHBDL3	TSS1500			1.49023	-3.20911	9.54872	9.53508e-15	2.49557e-11	22.9177	0.0863602	0.0733313
chr6	160462826	+	cg10776530	OpenSea	IGF2R	Body			-0.93222	-0.212925	-9.53871	9.96888e-15	2.60029e-11	22.8757	-0.244697	-0.0227911
chr3	152017293	-	cg19078289	OpenSea	MBNL1;MBNL1;MBNL1;MBNL1;MBNL1;MBNL1;MBNL1;MBNL1;MBNL1;MBNL1;MBNL1;MBNL1	5'UTR;5'UTR;5'UTR;5'UTR;5'UTR;1stExon;1stExon;1stExon;1stExon;1stExon;5'UTR;5'UTR			-1.17623	-1.07741	-9.53618	1.00816e-14	2.62082e-11	22.8651	-0.124872	-0.0534732
chr7	51207974	-	cg00506306	OpenSea	COBL;COBL;COBL	Body;Body;Body			-1.75677	0.109604	-9.53526	1.01229e-14	2.62274e-11	22.8612	-0.213718	-0.109964
chr3	168982744	-	cg08336578	OpenSea	MECOM;MECOM	5'UTR;Body			-1.71598	1.31326	-9.52696	1.05031e-14	2.71216e-11	22.8264	-0.149601	-0.0947828
chr17	37394705	+	cg26027170	OpenSea					-1.17263	-1.70191	-9.52377	1.06535e-14	2.74181e-11	22.813	-0.105195	-0.0585137
chr17	17687834	+	cg01429256	S_Shore	RAI1	5'UTR			-0.651126	-0.236295	-9.51377	1.11373e-14	2.8568e-11	22.7711	-0.082515	-0.019649
chr12	3979037	-	cg03385667	N_Shelf	PARP11;PARP11;PARP11;PARP11	5'UTR;5'UTR;Body;Body			-0.91429	0.0639693	-9.50845	1.14038e-14	2.91548e-11	22.7488	-0.214239	-0.0691622
chr12	76178654	-	cg21363233	OpenSea					-1.13324	-0.211566	-9.50702	1.14769e-14	2.92449e-11	22.7427	-0.11184	-0.031407
chr1	54364918	-	cg01169008	OpenSea	DIO1;DIO1;DIO1;DIO1	Body;Body;Body;Body			-1.21036	0.739753	-9.5034	1.1663e-14	2.96213e-11	22.7275	-0.112874	-0.116092
chr2	98329337	-	cg25095518	OpenSea	ZAP70	TSS1500			-1.01484	-0.39262	-9.48304	1.2768e-14	3.23215e-11	22.6421	-0.256807	-0.0232957
chr21	46331249	+	cg08854652	OpenSea	ITGB2;ITGB2;ITGB2	5'UTR;5'UTR;5'UTR			-1.68154	-0.699216	-9.48103	1.28826e-14	3.25049e-11	22.6336	-0.287116	-0.0914723
chr10	121545705	-	cg06779086	OpenSea	INPP5F;INPP5F	Body;Body			1.62008	-2.20001	9.47559	1.31978e-14	3.31919e-11	22.6108	0.279817	0.0054037
chr1	111159200	+	cg11456828	OpenSea	KCNA2	5'UTR			-0.9602	-0.553251	-9.47091	1.34756e-14	3.37804e-11	22.5911	-0.10212	-0.0746301
chr16	85096651	+	cg13130950	OpenSea	KIAA0513;KIAA0513;KIAA0513;KIAA0513	TSS200;5'UTR;5'UTR;5'UTR			1.09995	0.931275	9.46702	1.37104e-14	3.42578e-11	22.5748	0.203313	0.0621512
chr20	61518970	-	cg10006442	OpenSea	DIDO1;DIDO1	Body;3'UTR			-1.18619	2.03106	-9.46441	1.38704e-14	3.45456e-11	22.5638	-0.0535152	-0.0667081
chr13	20599142	-	cg00766824	OpenSea	ZMYM2;ZMYM2;ZMYM2;ZMYM2	Body;Body;Body;Body			-1.42982	0.22131	-9.46226	1.40036e-14	3.47654e-11	22.5548	-0.128329	-0.168002
chr8	59905615	+	cg21263915	OpenSea	TOX	Body			-1.05349	0.958328	-9.457	1.43354e-14	3.54751e-11	22.5327	-0.0423956	-0.0730909
chr6	32811251	+	cg08099136	N_Shore	PSMB8;PSMB8	Body;Body			-0.951923	-0.523985	-9.45152	1.46891e-14	3.62341e-11	22.5097	-0.224009	-0.0477218
chr19	13125988	-	cg24060551	S_Shore	NFIX	Body		chr19:13125867-13125867	1.8478	0.18618	9.45037	1.47645e-14	3.63042e-11	22.5048	0.310007	0.146256
chr14	106363051	-	cg00688840	OpenSea					-2.8823	-3.08257	-9.44574	1.50715e-14	3.69414e-11	22.4854	-0.201432	-0.026303
chr8	61910949	-	cg12171761	OpenSea					-0.844964	0.423456	-9.4401	1.54544e-14	3.77601e-11	22.4617	-0.184771	-0.0311002
chr4	154405052	+	cg13002086	OpenSea	KIAA0922;KIAA0922	Body;Body			-0.732145	0.662099	-9.42629	1.64339e-14	4.00266e-11	22.4037	-0.126457	-0.0480481
chr5	56169159	-	cg05565579	OpenSea	MAP3K1	Body			-1.34297	1.09072	-9.42545	1.64954e-14	4.00501e-11	22.4001	-0.108952	-0.0824057
chr1	1306946	-	cg05387269	N_Shelf					-2.03314	-3.34553	-9.42261	1.67051e-14	4.04321e-11	22.3882	-0.106923	-0.020257
chr2	6952860	-	cg00587472	OpenSea					-1.39591	-1.16033	-9.41777	1.70687e-14	4.11828e-11	22.3679	-0.140098	-0.0725292
chr15	32334470	-	cg26351826	OpenSea	CHRNA7;CHRNA7;CHRNA7	Body;Body;Body			-1.58041	1.66728	-9.40828	1.78049e-14	4.28254e-11	22.328	-0.162844	-0.146062
chr22	18350448	-	cg00928711	OpenSea	MICAL3;MICAL3;MICAL3	Body;Body;Body			-1.21056	0.209815	-9.39966	1.85008e-14	4.4361e-11	22.2918	-0.137937	-0.0622262
chr3	52302150	-	cg12048331	OpenSea	WDR82	Body			-1.38249	2.67206	-9.38958	1.93499e-14	4.62474e-11	22.2494	-0.189861	-0.0378879
chr10	68835646	+	cg09179277	OpenSea	LRRTM3;LRRTM3;CTNNA3;CTNNA3	Body;Body;Body;Body			-1.9716	0.572308	-9.38891	1.94073e-14	4.62474e-11	22.2466	-0.258696	-0.0941846
chr14	55348681	-	cg01899130	OpenSea	GCH1;GCH1;GCH1;GCH1	Body;Body;Body;Body			-2.93201	-2.15808	-9.38337	1.98914e-14	4.71613e-11	22.2233	-0.378005	-0.0582071
chr2	196427786	-	cg14048158	OpenSea				chr2:196427777-196427777	-2.19488	3.36784	-9.38313	1.9913e-14	4.71613e-11	22.2223	-0.101448	-0.058726
chr3	186848672	+	cg18878242	OpenSea	RPL39L	5'UTR		chr3:186848587-186848587	-2.01949	-2.40151	-9.37777	2.0394e-14	4.80733e-11	22.1997	-0.337507	-0.000435366
chr1	16714027	-	cg02067531	OpenSea	SZRD1;SZRD1;SZRD1;SZRD1;SZRD1;SZRD1	Body;Body;Body;Body;Body;Body			-1.66578	1.10331	-9.37745	2.04226e-14	4.80733e-11	22.1984	-0.208214	-0.139499
chr16	85096666	-	cg27229664	OpenSea	KIAA0513	5'UTR			0.813962	0.26823	9.37635	2.05231e-14	4.81629e-11	22.1938	0.171699	0.042211
chr6	1396771	+	cg24378227	S_Shelf					0.801618	-0.740904	9.36778	2.13215e-14	4.98851e-11	22.1577	0.137972	0.0378512
chr19	3388013	+	cg08217545	Island	NFIC;NFIC	Body;Body			-1.81644	1.66414	-9.36707	2.13887e-14	4.9891e-11	22.1547	-0.0887626	-0.0529217
chr4	146452508	-	cg08499559	OpenSea	SMAD1;SMAD1	Body;Body			-0.939082	1.09277	-9.35876	2.21944e-14	5.16145e-11	22.1198	-0.157655	-0.0272155
chr11	122539625	+	cg00006771	OpenSea	UBASH3B	Body			-1.0145	-0.0205746	-9.35727	2.23428e-14	5.18036e-11	22.1135	-0.410298	-0.0320701
chr12	96889770	+	cg21150327	OpenSea	CFAP54	Body			-1.5519	-0.217959	-9.35374	2.26959e-14	5.24648e-11	22.0987	-0.202491	-0.0678178
chr13	40716180	-	cg00406098	OpenSea					-1.24941	-0.0467022	-9.35195	2.28779e-14	5.27277e-11	22.0911	-0.101655	-0.0220188
chr8	86100010	+	cg00452806	OpenSea	E2F5;E2F5;E2F5;E2F5	1stExon;Body;Body;5'UTR			-1.13271	0.201374	-9.34377	2.37264e-14	5.45204e-11	22.0567	-0.175375	-0.0591653
chr5	73623208	-	cg17680767	OpenSea					-1.04552	-0.835226	-9.32449	2.58532e-14	5.92312e-11	21.9756	-0.0929413	-0.0403479
chr15	74494909	+	cg00597876	OpenSea	STRA6;STRA6;STRA6;STRA6;STRA6	5'UTR;5'UTR;5'UTR;5'UTR;5'UTR	low-CpG:72281833-72282584		1.08585	-0.407576	9.32105	2.62516e-14	5.9966e-11	21.9612	0.157657	0.0636117
chr19	2608495	+	cg24723883	S_Shore	GNG7	5'UTR			-0.84963	1.34392	-9.31409	2.70786e-14	6.16729e-11	21.9319	-0.180594	-0.0448298
chr6	13924406	-	cg12646820	N_Shore	RNF182;RNF182;RNF182;RNF182	TSS1500;TSS1500;TSS1500;TSS1500			1.10096	-0.292833	9.30787	2.78392e-14	6.32185e-11	21.9057	0.1621	0.0706583
chr11	67135144	+	cg05524039	OpenSea	CLCF1;CLCF1;LOC100130987	Body;5'UTR;Body			-0.976482	-0.29141	-9.3057	2.81098e-14	6.36458e-11	21.8965	-0.145573	-0.0586019
chr17	48126946	+	cg20133131	OpenSea					-0.709416	-1.32102	-9.30248	2.85155e-14	6.43757e-11	21.883	-0.0885642	-0.0137981
chr17	38182512	+	cg24704510	OpenSea	MED24;MED24;SNORD124	Body;Body;TSS1500			-0.807341	0.989125	-9.29701	2.92185e-14	6.57704e-11	21.86	-0.145706	-0.0377629
chr10	120995079	-	cg21467684	OpenSea	GRK5	Body			-1.74263	2.78548	-9.28995	3.01522e-14	6.76748e-11	21.8302	-0.102314	-0.108207
chr9	130733834	+	cg00442581	OpenSea	FAM102A	Body		chr9:130733540-130733540	-0.737517	0.22414	-9.28645	3.06257e-14	6.85383e-11	21.8155	-0.164934	-0.0444108
chr4	170236265	+	cg20103150	OpenSea					-1.57287	2.31569	-9.28178	3.12692e-14	6.97763e-11	21.7959	-0.080075	-0.104527
chr19	30864709	-	cg21189356	N_Shore	ZNF536	5'UTR		chr19:30864626-30864626	2.05225	-1.33567	9.2798	3.15464e-14	7.01918e-11	21.7875	0.216576	0.100359
chr19	1074926	-	cg19617213	Island	HMHA1	Body			-2.68724	-3.85732	-9.26621	3.35151e-14	7.4358e-11	21.7303	-0.105894	-0.0130715
chr3	100594209	+	cg12517732	OpenSea	ABI3BP	Body			-2.78449	-1.67076	-9.26226	3.41092e-14	7.54592e-11	21.7137	-0.330913	-0.0743522
chr1	33233473	-	cg04902474	N_Shelf	KIAA1522	Body	low-CpG:33006026-33006273		-0.881442	0.0769295	-9.25917	3.45821e-14	7.62869e-11	21.7007	-0.0948497	-0.0519928
chr2	11646283	+	cg15253752	OpenSea					-0.966842	-0.91546	-9.25102	3.58619e-14	7.88847e-11	21.6663	-0.121791	-0.0473269
chr3	155422129	-	cg11932158	OpenSea	PLCH1	TSS200			-1.63293	0.158552	-9.24294	3.71765e-14	8.15442e-11	21.6323	-0.214906	-0.0944002
chr1	203276595	+	cg01798157	S_Shore	BTG2	3'UTR			-2.14992	-1.81892	-9.2399	3.7683e-14	8.2421e-11	21.6195	-0.471729	-0.0184397
chr6	24974746	-	cg13883400	OpenSea	FAM65B	Body			-0.994548	1.03708	-9.23323	3.88191e-14	8.44538e-11	21.5914	-0.0451553	-0.0809755
chr1	47987281	-	cg02390408	OpenSea					-1.80188	-1.11347	-9.23316	3.88312e-14	8.44538e-11	21.5911	-0.208667	-0.0585338
chr3	170627562	-	cg27086356	S_Shore	EIF5A2	TSS1500			-1.96322	3.49216	-9.23163	3.90969e-14	8.47929e-11	21.5847	-0.0418482	-0.048815
chr2	198060477	-	cg13173268	OpenSea	ANKRD44;ANKRD44	Body;Body			-1.82777	-2.97883	-9.23044	3.93058e-14	8.50071e-11	21.5797	-0.189522	-0.0159194
chr2	42566455	-	cg19427338	OpenSea					-1.19027	3.23982	-9.22437	4.03833e-14	8.70936e-11	21.5541	-0.022596	-0.0430949
chr7	101178717	-	cg07161822	OpenSea	COL26A1;COL26A1	Body;Body			-0.771892	0.474083	-9.22309	4.06133e-14	8.73456e-11	21.5487	-0.0706453	-0.0602003
chr13	49793170	+	cg07447742	N_Shore	MLNR	TSS1500			1.22345	-0.450542	9.21095	4.28709e-14	9.19447e-11	21.4976	0.118623	0.0915661
chr19	34716205	-	cg14143166	OpenSea	LSM14A;LSM14A	Body;Body			-1.4683	3.05471	-9.20822	4.33967e-14	9.28145e-11	21.4861	-0.0778015	-0.0558341
chr7	129603394	+	cg16841325	OpenSea					-2.04731	1.47095	-9.20538	4.39502e-14	9.37387e-11	21.4741	-0.195667	-0.12487
chr1	155044345	+	cg08947894	S_Shore					0.796577	0.115836	9.20283	4.44521e-14	9.45481e-11	21.4633	0.201608	0.0366515
chr4	114900175	-	cg12214451	N_Shore	ARSJ;ARSJ	1stExon;5'UTR			1.3229	-1.94049	9.20119	4.47783e-14	9.49802e-11	21.4564	0.111893	0.0532773
chr21	43222961	-	cg18151030	S_Shore	PRDM15;PRDM15	Body;Body			-2.03383	3.40745	-9.19776	4.54678e-14	9.61784e-11	21.442	-0.047828	-0.0519418
chr16	31888794	+	cg06285575	S_Shelf	ZNF267	Body		chr16:31888684-31888684	-2.08626	-1.67805	-9.19539	4.59499e-14	9.69327e-11	21.432	-0.284749	-0.0875859
chr17	29405668	-	cg15133043	OpenSea					-1.38976	0.803655	-9.19214	4.66205e-14	9.80793e-11	21.4183	-0.282207	-0.0310255
chr1	55246867	-	cg15089077	Island	TTC22	3'UTR			0.878373	-1.45854	9.19048	4.69668e-14	9.85394e-11	21.4113	0.112167	0.105245
chr16	31119067	-	cg05299836	N_Shore	BCKDK;BCKDK	TSS1500;TSS1500			-0.842771	2.07372	-9.18063	4.90754e-14	1.02684e-10	21.3698	-0.0942126	-0.0349102
chr2	233808034	+	cg22035358	OpenSea	NGEF	Body			1.49025	1.19804	9.17354	5.06512e-14	1.05695e-10	21.3399	0.223394	0.0536058
chr1	43282199	-	cg18255484	N_Shore	SVBP;ERMAP	Body;TSS1500			-1.12185	-1.19066	-9.17047	5.13478e-14	1.06622e-10	21.327	-0.17415	-0.0509114
chr19	30469222	+	cg06511149	OpenSea	URI1;URI1;URI1	Body;Body;Body			-1.5781	1.59013	-9.17037	5.13716e-14	1.06622e-10	21.3266	-0.148267	-0.154472
chr3	195620147	-	cg17640485	N_Shelf	TNK2;TNK2	Body;5'UTR			-1.49014	2.34516	-9.15973	5.38675e-14	1.11341e-10	21.2817	-0.118673	-0.120317
chr11	36422615	+	cg08943494	OpenSea	PRR5L;PRR5L;PRR5L;PRR5L;PRR5L	5'UTR;5'UTR;1stExon;5'UTR;Body			-2.15278	-0.211737	-9.15881	5.40892e-14	1.11341e-10	21.2778	-0.290579	-0.050249
chr9	137174989	-	cg13485366	OpenSea					-1.8979	2.62692	-9.15869	5.41175e-14	1.11341e-10	21.2773	-0.137704	-0.0994566
chr8	139700295	-	cg22948745	OpenSea	COL22A1	Body			-1.55814	-1.49916	-9.15826	5.42219e-14	1.11341e-10	21.2755	-0.120595	-0.113738
chr21	43956068	+	cg04399598	OpenSea	SLC37A1	Body		chr21:43956047-43956047	-1.2374	-0.00755779	-9.15685	5.45624e-14	1.11743e-10	21.2696	-0.171922	-0.0744829
chr12	6887660	-	cg04949369	OpenSea					1.26982	-3.18001	9.15221	5.57036e-14	1.13778e-10	21.25	0.0906648	0.0521586
chr3	48542212	+	cg20061371	S_Shore	SHISA5;SHISA5;SHISA5;SHISA5;SHISA5;SHISA5;SHISA5	5'UTR;5'UTR;TSS1500;1stExon;TSS1500;TSS1500;1stExon			-0.809756	0.821941	-9.15003	5.62479e-14	1.14415e-10	21.2408	-0.0358916	-0.0778663
chr2	74729100	+	cg11985480	N_Shore	LOC151534;LBX2	TSS1500;Body			1.40274	-0.785623	9.14977	5.63117e-14	1.14415e-10	21.2397	0.21279	0.0936246
chr15	80263339	+	cg06300823	OpenSea	BCL2A1;BCL2A1	1stExon;1stExon			-2.02175	-1.52559	-9.14194	5.83126e-14	1.18169e-10	21.2067	-0.198696	-0.0940741
chr14	78668470	-	cg17083132	OpenSea	NRXN3	Body			-1.62364	-2.54614	-9.13795	5.93611e-14	1.19979e-10	21.1899	-0.211478	-0.0207287
chr12	57937454	-	cg14241868	N_Shelf	DCTN2;DCTN2;DCTN2	Body;Body;Body			-0.934296	-0.0954689	-9.13343	6.05694e-14	1.22102e-10	21.1708	-0.118509	-0.0736128
chr6	26367644	+	cg27543291	OpenSea	BTN3A2;BTN3A2;BTN3A2;BTN3A2;BTN3A2	5'UTR;5'UTR;5'UTR;Body;TSS1500			-2.01312	-2.73291	-9.13048	6.13714e-14	1.23396e-10	21.1584	-0.170326	-0.0271171
chr6	29454672	-	cg20103692	OpenSea	MAS1L	1stExon			-1.64498	1.30067	-9.1281	6.2026e-14	1.24388e-10	21.1483	-0.0565479	-0.0868448
chr10	60411127	+	cg12342675	OpenSea	BICC1	Body			-1.73173	0.994151	-9.11979	6.43683e-14	1.28751e-10	21.1133	-0.282956	-0.0666156
chr12	105428098	-	cg01930541	OpenSea	ALDH1L2;ALDH1L2	Body;Body			-2.11404	2.95378	-9.11659	6.5293e-14	1.30263e-10	21.0998	-0.12607	-0.192461
chr6	13924425	-	cg26890706	N_Shore	RNF182;RNF182;RNF182;RNF182	TSS1500;TSS1500;TSS1500;TSS1500			0.994439	-0.321603	9.11118	6.68862e-14	1.33098e-10	21.077	0.140199	0.0920375
chr7	120560892	+	cg22923593	OpenSea					-1.36393	2.52387	-9.10936	6.74327e-14	1.33835e-10	21.0693	-0.0188489	-0.0222725
chr11	125366540	-	cg26827653	S_Shore	FEZ1;FEZ1	TSS1500;TSS1500			0.896256	1.65938	9.10879	6.76032e-14	1.33835e-10	21.0669	0.117732	0.0263277
chr17	4714200	-	cg04521626	S_Shelf	PLD2	Body			-1.15018	-0.342556	-9.10674	6.82247e-14	1.3472e-10	21.0583	-0.142418	-0.0437609
chr14	105660876	+	cg18681014	N_Shore					-1.25099	0.280599	-9.10365	6.91706e-14	1.36239e-10	21.0452	-0.167865	-0.0706417
chr16	27437892	-	cg02983090	OpenSea	IL21R;IL21R;IL21R	TSS1500;5'UTR;5'UTR			-2.56949	-3.63952	-9.10012	7.02693e-14	1.38051e-10	21.0303	-0.137378	-0.0136898
chr3	194573951	-	cg25772839	OpenSea					-1.41155	-1.22867	-9.0964	7.14452e-14	1.40005e-10	21.0146	-0.162389	-0.0745898
chr17	25798880	+	cg11354101	OpenSea	KSR1	TSS200			-0.86782	1.54715	-9.09461	7.2017e-14	1.40768e-10	21.0071	-0.127653	-0.0491774
chr15	76640155	+	cg17707387	S_Shore					1.34861	-1.98076	9.08911	7.38058e-14	1.439e-10	20.9839	0.157329	0.0855344
chr6	90220046	-	cg25424310	OpenSea	ANKRD6;ANKRD6;ANKRD6	5'UTR;5'UTR;5'UTR			-1.68317	0.000398303	-9.08835	7.40557e-14	1.44024e-10	20.9807	-0.115558	-0.157558
chr2	46191770	+	cg17287921	OpenSea	PRKCE	Body			-0.885953	0.154529	-9.08777	7.42476e-14	1.44034e-10	20.9782	-0.122696	-0.100286
chr9	117214672	+	cg17307655	OpenSea	DFNB31;DFNB31;DFNB31	5'UTR;Body;Body			-1.01816	-0.858985	-9.08718	7.4442e-14	1.4405e-10	20.9758	-0.151306	-0.0100262
chr17	79970135	+	cg05478824	S_Shelf	ASPSCR1	Body			0.935881	-1.46707	9.08487	7.52134e-14	1.44984e-10	20.966	0.122299	0.0333915
chr19	13135662	-	cg24277817	Island	NFIX	Body	low-CpG:12995149-12996848		2.09998	-3.00482	9.08461	7.53004e-14	1.44984e-10	20.9649	0.118011	0.131529
chr1	55246954	+	cg24550149	Island	TTC22	Body			1.93977	-2.62472	9.08275	7.59267e-14	1.45826e-10	20.9571	0.147868	0.185541
chr3	30495126	-	cg25049210	OpenSea					-2.40986	0.723256	-9.07047	8.02035e-14	1.53623e-10	20.9052	-0.210182	-0.0523964
chr12	58282506	-	cg19184897	OpenSea					-0.972033	-0.0727381	-9.06996	8.0384e-14	1.53623e-10	20.9031	-0.18932	-0.0687962
chr1	159869902	+	cg25935178	Island	MIR4259;CFAP45;CFAP45	TSS200;1stExon;5'UTR			1.96235	-2.8868	9.0543	8.62022e-14	1.64335e-10	20.837	0.165536	0.0408282
chr12	24992256	+	cg09800500	OpenSea	BCAT1	Body		chr12:24992180-24992180	-1.83563	3.44804	-9.04964	8.80116e-14	1.67103e-10	20.8174	-0.111733	-0.0593207
chr11	17606508	-	cg25584865	OpenSea	OTOG;OTOG	Body;Body			-1.64007	-1.75051	-9.04917	8.81988e-14	1.67103e-10	20.8154	-0.1356	-0.0479241
chr15	80843452	-	cg03390636	OpenSea	ARNT2	Body			-2.33177	-2.90899	-9.0489	8.83035e-14	1.67103e-10	20.8142	-0.0967992	-0.0451562
chr1	43998294	+	cg21268658	S_Shore	PTPRF;PTPRF	5'UTR;5'UTR			1.27498	2.55859	9.04489	8.98984e-14	1.69705e-10	20.7973	0.0982449	0.0371514
chr2	99386449	-	cg22338587	OpenSea	LOC101927070	Body			-1.04889	0.0135786	-9.04415	9.01966e-14	1.69853e-10	20.7942	-0.248572	-0.0516875
chr20	895513	+	cg26258846	OpenSea	ANGPT4	Body			-1.66406	-2.20992	-9.04053	9.16616e-14	1.72192e-10	20.7789	-0.0797676	-0.0753316
chr1	40652215	+	cg02054003	OpenSea	RLF	Body			-1.44589	2.69482	-9.03952	9.20769e-14	1.72552e-10	20.7747	-0.141726	-0.0513796
chr2	114165406	-	cg05738655	OpenSea					-1.1934	0.945107	-9.03458	9.41305e-14	1.75973e-10	20.7538	-0.134951	-0.0415311
chr7	150757855	+	cg20040836	S_Shore	SLC4A2;SLC4A2	5'UTR;5'UTR			-0.789806	-0.437869	-9.0296	9.62426e-14	1.79487e-10	20.7328	-0.0692502	-0.0405989
chr1	100809700	-	cg25554842	OpenSea					-1.37539	2.58906	-9.02839	9.67649e-14	1.80027e-10	20.7277	-0.0476457	-0.054948
chr14	56274130	-	cg24489135	OpenSea				chr14:56274024-56274024	-1.47369	0.394591	-9.0259	9.78462e-14	1.81601e-10	20.7172	-0.209332	-0.121905
chr4	122228968	-	cg11457651	OpenSea					-1.76645	-3.11555	-9.01545	1.02516e-13	1.89379e-10	20.6731	-0.113988	-0.0262375
chr1	1307118	+	cg16342853	N_Shelf					-1.66557	-3.56723	-9.01542	1.02528e-13	1.89379e-10	20.6729	-0.0853002	-0.0171974
chr3	152041502	+	cg23108535	OpenSea	MBNL1;MBNL1;MBNL1;MBNL1;MBNL1;MBNL1;MBNL1	Body;Body;Body;Body;Body;Body;Body			-1.14978	0.00443397	-9.01275	1.03757e-13	1.91193e-10	20.6617	-0.139032	-0.0811722
chr10	126600535	-	cg07749294	OpenSea					-0.955043	-1.18494	-9.00311	1.0832e-13	1.99126e-10	20.6209	-0.0580579	-0.0593597
chr16	47678468	+	cg15991632	OpenSea	PHKB;PHKB	Body;Body			-1.24343	2.96535	-8.99661	1.11508e-13	2.04499e-10	20.5935	-0.0155732	-0.0153625
chr17	37775764	+	cg07316505	S_Shore					0.899066	0.00117415	8.98705	1.16365e-13	2.12901e-10	20.5532	0.212494	0.0375115
chr6	30459540	-	cg23235965	S_Shore	HLA-E	Body			-0.908786	-0.549176	-8.98134	1.1937e-13	2.17882e-10	20.529	-0.19562	-0.0382641
chr8	59941881	-	cg20407747	OpenSea	TOX	Body			-1.04329	-0.416729	-8.97366	1.2353e-13	2.24943e-10	20.4966	-0.166546	-0.0226178
chr11	1073641	+	cg06472341	OpenSea	MUC2	TSS1500			-0.738619	0.421955	-8.96411	1.2891e-13	2.33742e-10	20.4563	-0.017752	-0.0871866
chr6	16413855	+	cg13400720	OpenSea	ATXN1;ATXN1	5'UTR;5'UTR		chr6:16413735-16413735	-1.17466	2.55704	-8.96401	1.28967e-13	2.33742e-10	20.4559	-0.102091	-0.0496382
chr3	20098967	+	cg04012526	OpenSea	KAT2B	Body		chr3:20098670-20098670	-1.34597	3.42866	-8.95993	1.31335e-13	2.37208e-10	20.4386	-0.0488742	-0.044163
chr10	32606973	-	cg04714030	OpenSea	EPC1;EPC1;EPC1;EPC1	Body;Body;5'UTR;Body		chr10:32606832-32606832	-1.85393	-2.39686	-8.95966	1.31494e-13	2.37208e-10	20.4375	-0.270347	-0.0247588
chr19	3388047	+	cg22603569	Island	NFIC;NFIC	Body;Body			-0.99605	1.21684	-8.94789	1.38586e-13	2.49418e-10	20.3878	-0.0517381	-0.031354
chr5	133474100	-	cg02182856	OpenSea	TCF7;TCF7;TCF7;TCF7;TCF7;TCF7	Body;Body;Body;Body;Body;Body			-1.33784	3.20796	-8.94369	1.41212e-13	2.53554e-10	20.37	-0.102206	-0.0380603
chr10	33603872	+	cg22279720	OpenSea	NRP1;NRP1;NRP1;NRP1;NRP1;NRP1	Body;Body;Body;Body;Body;Body			-1.15944	-0.659153	-8.94119	1.42796e-13	2.55803e-10	20.3595	-0.058877	-0.0211041
chr7	99767134	+	cg06189038	N_Shore	GAL3ST4	TSS1500			-0.690483	-1.05128	-8.93402	1.47437e-13	2.63506e-10	20.3292	-0.159932	-0.0218012
chr2	169659182	-	cg09479286	OpenSea	NOSTRIN;NOSTRIN;NOSTRIN;NOSTRIN;NOSTRIN	5'UTR;1stExon;1stExon;1stExon;Body			-1.77748	0.287952	-8.92149	1.55922e-13	2.78027e-10	20.2762	-0.323794	-0.0786529
chr19	3387811	-	cg24199203	N_Shore	NFIC;NFIC	Body;Body			-2.0418	3.10617	-8.9193	1.57449e-13	2.80102e-10	20.267	-0.0744213	-0.0492797
chr12	75784617	-	cg14292619	N_Shore	GLIPR1L2	TSS1500			-1.21238	-1.31052	-8.91761	1.58644e-13	2.8158e-10	20.2599	-0.140163	-0.0788285
chr20	25071554	-	cg07722523	OpenSea				chr20:25071353-25071353	-2.20304	-4.68624	-8.91638	1.59513e-13	2.82473e-10	20.2547	-0.078161	-0.00191242
chr11	108983607	+	cg27585939	OpenSea					-1.46048	0.0391604	-8.91577	1.59949e-13	2.82597e-10	20.2521	-0.179051	-0.0919158
chr17	29139735	+	cg14619304	OpenSea	CRLF3;CRLF3	Body;Body			-1.22564	-1.90823	-8.91182	1.62794e-13	2.86967e-10	20.2354	-0.16133	-0.0457581
chr22	19710280	+	cg27525756	Island	SEPT5;SEPT5-GP1BB;SEPT5-GP1BB;GP1BB;SEPT5	3'UTR;Body;Body;TSS1500;3'UTR			1.35653	-0.468996	8.91078	1.63552e-13	2.87586e-10	20.231	0.213924	0.0364285
chr5	131595932	+	cg27213416	S_Shelf	PDLIM4;PDLIM4	Body;Body		chr5:131595834-131595834	-1.00664	-0.103844	-8.91032	1.6389e-13	2.87586e-10	20.2291	-0.0625463	-0.0784375
chr5	142249373	+	cg07448458	OpenSea	ARHGAP26-AS1;ARHGAP26;ARHGAP26	TSS1500;Body;Body			-1.30348	1.2888	-8.90862	1.65136e-13	2.89114e-10	20.2219	-0.103245	-0.049711
chr1	61298421	-	cg07813031	OpenSea					-1.73507	-0.639435	-8.90129	1.70633e-13	2.98062e-10	20.1909	-0.225982	-0.124467
chr3	123371420	+	cg07638500	OpenSea	MYLK;MYLK;MYLK;MYLK	Body;Body;Body;Body			1.03398	-0.52401	8.90032	1.71375e-13	2.98683e-10	20.1868	0.277234	-0.00769667
chr1	198637612	+	cg04214459	OpenSea	PTPRC;PTPRC;PTPRC;PTPRC	Body;Body;Body;Body			-1.45125	-1.51712	-8.89634	1.74444e-13	3.0309e-10	20.17	-0.190964	-0.0344092
chr7	73720870	-	cg16356456	Island	CLIP2;CLIP2	5'UTR;5'UTR			-1.63777	-0.949051	-8.89603	1.74689e-13	3.0309e-10	20.1687	-0.285185	-0.0505293
chr20	32273129	+	cg00509772	N_Shore	E2F1	Body			0.507472	-0.390049	8.89526	1.75289e-13	3.03449e-10	20.1654	0.0660394	0.0174873
chr2	231282369	+	cg12331471	OpenSea	SP100;SP100;SP100;SP100;SP100;SP100;SP100;SP100;SP100;SP100;SP100	ExonBnd;ExonBnd;ExonBnd;ExonBnd;ExonBnd;Body;Body;5'UTR;Body;Body;Body			-1.94771	-3.0079	-8.89157	1.782e-13	3.07798e-10	20.1498	-0.241599	-0.0174036
chr6	36595688	+	cg00055945	OpenSea					-1.34277	1.86439	-8.88927	1.80034e-13	3.10273e-10	20.1401	-0.0630196	-0.159443
chr10	77468337	+	cg02571436	OpenSea					-1.82652	2.05825	-8.88109	1.86732e-13	3.21098e-10	20.1056	-0.14259	-0.0357312
chr2	45234140	-	cg04364219	N_Shore	SIX2	Body			1.1347	-0.276699	8.8798	1.87813e-13	3.22241e-10	20.1001	0.172903	0.0764679
chr12	49735444	+	cg07651048	N_Shore					0.722563	0.131368	8.87374	1.92961e-13	3.3034e-10	20.0745	0.129412	0.0786071
chr3	152017240	-	cg13702222	OpenSea	MBNL1;MBNL1;MBNL1;MBNL1;MBNL1;MBNL1;MBNL1;MBNL1;MBNL1;MBNL1;MBNL1;MBNL1	1stExon;5'UTR;5'UTR;1stExon;5'UTR;5'UTR;5'UTR;5'UTR;1stExon;5'UTR;1stExon;1stExon			-1.21851	-0.275485	-8.8696	1.96566e-13	3.35766e-10	20.057	-0.174128	-0.0442088
chr19	17914473	+	cg17542517	OpenSea	B3GNT3	5'UTR			-0.678149	-0.272821	-8.86362	2.01885e-13	3.4409e-10	20.0317	-0.0897901	-0.0490723
chr4	106227800	+	cg13810195	OpenSea	TET2-AS1	Body			-1.42946	2.95068	-8.86296	2.02473e-13	3.44333e-10	20.029	-0.0927549	-0.0585002
chr2	131109335	+	cg09761612	N_Shelf					0.728774	-0.449768	8.86011	2.05068e-13	3.47979e-10	20.0169	0.171174	0.0523452
chr14	43972223	-	cg07176842	OpenSea					-2.1008	2.0542	-8.85723	2.07727e-13	3.51718e-10	20.0047	-0.174123	-0.18729
chr11	124647347	-	cg02682092	OpenSea	MSANTD2;MSANTD2;MSANTD2	Body;Body;Body			-1.27745	-2.08456	-8.84815	2.16315e-13	3.65156e-10	19.9664	-0.119973	-0.0176737
chr7	4773628	-	cg10261512	OpenSea	FOXK1	Body		chr7:4773446-4773446	-1.19567	-2.4339	-8.84785	2.1661e-13	3.65156e-10	19.9651	-0.109054	0.00525042
chr17	80246403	-	cg01695994	N_Shelf					-1.29411	2.2106	-8.83398	2.30446e-13	3.87635e-10	19.9065	-0.0682755	-0.0350002
chr5	14415593	+	cg01090020	OpenSea	TRIO	Body			-1.45707	2.84889	-8.82888	2.35755e-13	3.95704e-10	19.8849	-0.127218	-0.0300354
chr1	16502584	-	cg01028226	OpenSea				chr1:16502532-16502532	-1.29303	1.74435	-8.82505	2.39815e-13	4.01645e-10	19.8687	-0.0920583	-0.164417
chr12	6178792	+	cg03208825	OpenSea	VWF	Body		chr12:6178640-6178640	-1.27304	-1.73339	-8.82349	2.41493e-13	4.0358e-10	19.8621	-0.0481192	-0.0289924
chr4	114823338	+	cg26728709	OpenSea	ARSJ	3'UTR			-1.83555	-2.48299	-8.82257	2.42494e-13	4.04377e-10	19.8582	-0.172683	-0.0096089
chr16	73067525	-	cg27262054	OpenSea	ZFHX3;ZFHX3	5'UTR;5'UTR			1.18594	0.494057	8.82069	2.44536e-13	4.06904e-10	19.8503	0.233039	0.0290733
chr3	132167655	-	cg14186145	OpenSea	DNAJC13	Body			-1.19023	0.125709	-8.81764	2.47882e-13	4.11585e-10	19.8374	-0.0617879	-0.0514394
chr3	150477925	-	cg13590228	N_Shore	SIAH2	Body			-1.49245	3.29649	-8.81644	2.49223e-13	4.12922e-10	19.8323	-0.101845	-0.0284817
chr20	1613146	-	cg01724702	OpenSea	SIRPG-AS1;SIRPG;SIRPG;SIRPG	TSS1500;Body;Body;Body			-1.28392	2.10179	-8.8133	2.52736e-13	4.17644e-10	19.819	-0.156825	-0.0341363
chr15	102040081	+	cg01579391	OpenSea					-0.772968	0.0597262	-8.81293	2.53154e-13	4.17644e-10	19.8175	-0.0782239	-0.0989523
chr5	76134399	+	cg23516824	OpenSea					-1.38125	1.80395	-8.80554	2.61652e-13	4.30743e-10	19.7862	-0.118456	-0.0952352
chr11	67207599	+	cg02222982	S_Shelf	CORO1B;CORO1B	Body;Body			-0.749089	1.03259	-8.80395	2.63518e-13	4.32892e-10	19.7795	-0.144357	-0.0521433
chr11	66315298	-	cg08012287	S_Shore	ACTN3	Body			0.654591	-0.0555268	8.80347	2.64081e-13	4.32896e-10	19.7775	0.112717	0.0749286
chr18	37228313	-	cg03410236	OpenSea	LINC00669	Body			-1.30603	0.207712	-8.79837	2.7016e-13	4.41922e-10	19.7559	-0.168863	-0.192111
chr2	105372087	+	cg19075787	OpenSea					-1.63395	1.58241	-8.79208	2.77852e-13	4.52621e-10	19.7293	-0.0668725	-0.120917
chr1	167425429	-	cg07880590	S_Shore	CD247;CD247	Body;Body		chr1:167424728-167424728	-1.25086	-2.23276	-8.79207	2.77873e-13	4.52621e-10	19.7293	-0.143048	-0.0570735
chr17	38488757	-	cg02608723	OpenSea	RARA;RARA;RARA	Body;Body;Body			-0.99886	1.43217	-8.78791	2.83077e-13	4.60127e-10	19.7117	-0.0406522	-0.0390828
chr19	13135631	+	cg01001422	Island	NFIX;NFIX;NFIX	Body;Body;Body	low-CpG:12995149-12996848		1.45744	-2.73384	8.78465	2.87227e-13	4.65892e-10	19.6979	0.0791685	0.0898246
chr16	16116191	-	cg04730825	OpenSea	ABCC1;ABCC1;ABCC1;ABCC1;ABCC1	Body;Body;Body;Body;Body		chr16:16115976-16115976	-1.09697	0.374691	-8.78297	2.89391e-13	4.68417e-10	19.6908	-0.0598613	-0.0595802
chr13	44981390	-	cg14308511	OpenSea	TUSC8	TSS1500			-1.10671	2.31362	-8.779	2.94564e-13	4.75794e-10	19.674	-0.0768886	-0.05421
chr2	97055834	+	cg16655715	OpenSea					-1.14771	0.649158	-8.77445	3.0061e-13	4.84546e-10	19.6548	-0.122193	-0.0990344
chr12	52638294	-	cg22460123	N_Shore	KRT7	Body			-0.842026	1.05605	-8.76915	3.07821e-13	4.95135e-10	19.6323	-0.089311	-0.0962298
chr12	6887543	+	cg14292870	OpenSea	LAG3	Body			1.24729	-1.00942	8.76758	3.09976e-13	4.97565e-10	19.6257	0.130662	0.0991002
chr14	78047326	+	cg25532340	OpenSea	SPTLC2	Body			-1.44222	3.24861	-8.76667	3.1124e-13	4.98558e-10	19.6219	-0.0856206	-0.0533558
chr6	105941690	+	cg10510592	OpenSea					-1.36308	0.682749	-8.76446	3.14332e-13	5.02468e-10	19.6125	-0.146016	-0.0938618
chr3	155422092	+	cg23541926	OpenSea	PLCH1	TSS200			-2.18877	0.429496	-8.75652	3.25678e-13	5.19529e-10	19.5789	-0.117133	-0.136762
chr6	29454755	+	cg25730428	OpenSea	MAS1L	1stExon			-1.4815	1.16534	-8.75507	3.2779e-13	5.2182e-10	19.5728	-0.0797235	-0.0982826
chr22	42316481	-	cg21166916	S_Shore					0.59941	-1.21759	8.7469	3.39972e-13	5.401e-10	19.5383	0.125478	0.0299278
chr2	198234595	+	cg16210758	OpenSea					-1.47598	1.62338	-8.74577	3.41697e-13	5.41725e-10	19.5335	-0.098354	-0.0597241
chr2	7101021	+	cg23604266	OpenSea	RNF144A	5'UTR		chr2:7100927-7100927	-1.01786	-0.402006	-8.74238	3.46912e-13	5.48866e-10	19.5191	-0.0731211	-0.0689146
chr19	13129079	+	cg25893254	S_Shelf	NFIX	Body		chr19:13129050-13129050	1.17779	0.161003	8.73591	3.57074e-13	5.63788e-10	19.4918	0.213503	0.0601565
chr12	113417284	+	cg16399664	OpenSea	OAS2;OAS2;OAS2	Body;Body;Body		chr12:113417200-113417200	-2.08524	-3.57606	-8.72947	3.67502e-13	5.79069e-10	19.4645	-0.16588	-0.0045633
chr10	11623423	-	cg21721107	OpenSea	USP6NL;USP6NL	Body;Body			-1.52714	-0.039064	-8.72805	3.69839e-13	5.81565e-10	19.4585	-0.361361	-0.046207
chr17	75692571	-	cg14652587	OpenSea					2.13235	-2.02408	8.72732	3.71044e-13	5.82273e-10	19.4554	0.225948	0.106654
chr19	30864543	+	cg10428478	N_Shore	ZNF536	5'UTR			1.64197	0.154186	8.72601	3.73222e-13	5.84503e-10	19.4499	0.219359	0.0902702
chr16	81560752	-	cg01799671	OpenSea	CMIP;CMIP	Body;Body		chr16:81560583-81560583	-2.44125	-1.68958	-8.71365	3.94402e-13	6.16424e-10	19.3976	-0.171736	-0.0743576
chr8	57901234	-	cg16533901	OpenSea	IMPAD1	Body			-1.38499	3.69106	-8.70336	4.12949e-13	6.43612e-10	19.3541	-0.0556968	-0.0323824
chr22	24910828	-	cg11967079	OpenSea	UPB1	Body			-1.78811	2.835	-8.70308	4.13465e-13	6.43612e-10	19.3529	-0.0803709	-0.166822
chr9	132725318	+	cg03635968	OpenSea	FNBP1	Body			-1.35999	-1.55911	-8.70033	4.18575e-13	6.50256e-10	19.3413	-0.124763	-0.0722167
chr9	73036509	-	cg09280971	S_Shore				chr9:73036465-73036465	-0.658592	-0.61181	-8.69629	4.26199e-13	6.60769e-10	19.3242	-0.0771021	-0.0211859
chr8	99023869	+	cg16103712	OpenSea	MATN2;MATN2	Body;Body			-1.46515	-0.524257	-8.6954	4.27893e-13	6.62067e-10	19.3204	-0.141588	-0.0620686
chr1	44502623	+	cg13721412	OpenSea					-0.682301	0.00440715	-8.69352	4.31496e-13	6.66306e-10	19.3125	-0.0414545	-0.0591352
chr5	71435178	-	cg20997359	OpenSea	MAP1B	Body			-2.01223	-2.62341	-8.69055	4.37255e-13	6.73851e-10	19.2999	-0.130957	-0.0630563
chr3	168602335	+	cg19368424	OpenSea					-1.96875	-2.6741	-8.68931	4.39692e-13	6.75569e-10	19.2947	-0.112721	-0.0499328
chr10	23658248	-	cg16636227	OpenSea					-1.05005	-0.332067	-8.68899	4.40311e-13	6.75569e-10	19.2933	-0.112689	-0.0344923
chr16	57673067	-	cg16939977	OpenSea	ADGRG1;ADGRG1;ADGRG1;ADGRG1;ADGRG1;ADGRG1;ADGRG1;ADGRG1;ADGRG1;ADGRG1;ADGRG1	TSS200;TSS200;5'UTR;5'UTR;5'UTR;5'UTR;5'UTR;5'UTR;5'UTR;5'UTR;5'UTR			-0.889124	-0.187999	-8.68865	4.40995e-13	6.75569e-10	19.2919	-0.183994	-0.043553
chr7	152135170	-	cg26119982	OpenSea	FABP5P3	Body			-1.79204	1.45596	-8.68748	4.43291e-13	6.77741e-10	19.2869	-0.190367	-0.198047
chr9	631910	-	cg26277237	OpenSea	KANK1;KANK1;KANK1	5'UTR;5'UTR;5'UTR		chr9:631583-631583	-1.03078	-0.3557	-8.68622	4.45797e-13	6.80226e-10	19.2816	-0.367875	0.00505571
chr20	19672928	-	cg12903335	OpenSea	SLC24A3	Body			-1.57651	-2.21415	-8.68522	4.47795e-13	6.81928e-10	19.2774	-0.130448	-0.0535951
chr4	95916983	+	cg10819960	OpenSea	BMPR1B;BMPR1B	TSS1500;5'UTR			-1.6872	-1.67683	-8.68274	4.52781e-13	6.88164e-10	19.2669	-0.148942	-0.0933773
chr16	85429522	+	cg08412913	OpenSea					-0.793236	-0.826609	-8.68206	4.54157e-13	6.88899e-10	19.264	-0.049187	-0.0444684
chr17	75263349	+	cg04998091	OpenSea					-1.36073	0.812492	-8.67843	4.61573e-13	6.98775e-10	19.2487	0.0329455	-0.0781014
chr11	95890582	+	cg21464258	OpenSea	MAML2	Body		chr11:95890101-95890101	-1.36267	0.892249	-8.67773	4.63031e-13	6.9961e-10	19.2457	-0.112689	-0.108069
chr1	217794428	-	cg08282589	OpenSea	GPATCH2;GPATCH2	Body;Body			-1.59606	3.45878	-8.67621	4.66185e-13	7.03e-10	19.2393	-0.0873644	-0.0480787
chr3	31746590	+	cg27246744	OpenSea	OSBPL10	Body			-1.5143	-2.87461	-8.6693	4.80785e-13	7.22764e-10	19.21	-0.0338251	-0.0392214
chr3	48573819	+	cg10319474	OpenSea	PFKFB4	Body			-0.907821	1.67569	-8.66913	4.81164e-13	7.22764e-10	19.2093	-0.00457052	-0.0428216
chr4	94731982	+	cg07345722	OpenSea					-1.45251	0.424667	-8.66728	4.85142e-13	7.27325e-10	19.2015	-0.156664	-0.153967
chr20	2795194	+	cg13672800	OpenSea	C20orf141	TSS1500			-1.65096	1.81464	-8.65924	5.0289e-13	7.52472e-10	19.1675	-0.09934	-0.0691193
chr5	95681194	-	cg25735583	OpenSea	LOC101929710	Body			-1.22978	-0.151589	-8.65754	5.06728e-13	7.56748e-10	19.1603	-0.290208	-0.0132549
chr3	155422159	-	cg21262198	OpenSea	PLCH1	TSS200			-1.4254	0.544246	-8.65593	5.1037e-13	7.60716e-10	19.1535	-0.117677	-0.0398799
chr11	6768084	-	cg00809772	OpenSea					-0.700517	-1.10715	-8.6543	5.14107e-13	7.63496e-10	19.1466	-0.127932	-0.025496
chr3	136714147	-	cg09023491	OpenSea	IL20RB	Body			-1.60277	0.694356	-8.65425	5.14214e-13	7.63496e-10	19.1464	-0.0998939	-0.0969312
chr19	49136928	-	cg05692532	N_Shore	DBP;DBP	ExonBnd;Body			-0.861246	0.750105	-8.65044	5.23049e-13	7.75125e-10	19.1302	-0.138106	-0.0262058
chr5	81960666	+	cg16329358	OpenSea					-0.746859	-0.255101	-8.64909	5.26214e-13	7.77107e-10	19.1245	-0.0927418	-0.0293991
chr1	6173356	-	cg16758086	OpenSea	CHD5	Body			-1.44816	-0.771806	-8.64901	5.264e-13	7.77107e-10	19.1242	-0.248661	-0.0700512
chr1	3036916	-	cg16348158	N_Shore	PRDM16;PRDM16	Body;Body			-1.07801	1.29196	-8.64464	5.36779e-13	7.90917e-10	19.1057	-0.0887609	-0.106084
chr3	52812367	+	cg25938530	OpenSea	ITIH1;ITIH1	TSS200;Body			-1.56784	-0.00628955	-8.6438	5.388e-13	7.92064e-10	19.1021	-0.154309	-0.0930225
chr12	125002007	+	cg04347477	Island	NCOR2;NCOR2	5'UTR;5'UTR			-1.40112	-0.522958	-8.64346	5.39612e-13	7.92064e-10	19.1007	-0.180983	-0.0340466
chr2	177338163	-	cg25429685	OpenSea					-0.788072	1.18227	-8.64303	5.40635e-13	7.92064e-10	19.0989	-0.113392	-0.0841204
chr3	72378462	+	cg11518301	OpenSea					-0.807887	1.00318	-8.6378	5.53418e-13	8.09256e-10	19.0768	-0.0551137	-0.059224
chr2	99386505	+	cg04286826	OpenSea	LOC101927070	Body			-1.3722	-1.16216	-8.63542	5.59344e-13	8.16376e-10	19.0667	-0.186558	-0.0586449
chr5	74147684	-	cg08521176	OpenSea	FAM169A;FAM169A	Body;5'UTR			-1.50703	1.27565	-8.63476	5.60999e-13	8.17247e-10	19.0639	-0.13341	-0.125291
chr3	52812033	-	cg06134964	OpenSea	ITIH1;ITIH1	TSS1500;Body			-1.18818	1.01567	-8.63348	5.64217e-13	8.20386e-10	19.0585	-0.0854141	-0.0840003
chr16	12244473	-	cg13949121	OpenSea	SNX29	Body		chr16:12244428-12244428	1.54979	2.48508	8.63118	5.70037e-13	8.27291e-10	19.0487	0.158767	-0.00567712
chr2	29339602	+	cg01384943	S_Shore	CLIP4;CLIP4;CLIP4;CLIP4	5'UTR;5'UTR;5'UTR;Body			-2.10176	-0.278146	-8.62958	5.74125e-13	8.3166e-10	19.042	-0.262456	-0.146581
chr2	209224388	-	cg06130176	N_Shore	PTH2R	TSS200			-1.75574	3.43697	-8.62806	5.78039e-13	8.35762e-10	19.0355	-0.0475903	-0.0486031
chr3	58200471	-	cg13586051	OpenSea	DNASE1L3	TSS200			-0.904814	-1.07204	-8.62689	5.81072e-13	8.38576e-10	19.0306	-0.0899974	-0.0459708
chr6	157187520	+	cg06785293	OpenSea	ARID1B;ARID1B;ARID1B	Body;Body;Body			-0.764396	1.48473	-8.62364	5.89568e-13	8.49251e-10	19.0168	-0.0658678	-0.0413025
chr3	12858926	+	cg11882607	S_Shelf	CAND2;CAND2	Body;Body			-0.986614	0.715431	-8.62258	5.92345e-13	8.51662e-10	19.0124	-0.100648	-0.0596681
chr13	99142859	-	cg14317195	OpenSea	STK24;STK24;STK24	Body;Body;Body			-0.977305	1.65077	-8.60597	6.37983e-13	9.15574e-10	18.942	-0.0994812	-0.0719243
chr9	125152552	+	cg15011566	OpenSea	PTGS1;PTGS1;PTGS1;PTGS1;PTGS1;PTGS1;PTGS1	Body;Body;Body;Body;Body;Body;Body			-1.05828	0.0692098	-8.59861	6.59295e-13	9.44404e-10	18.9109	-0.20519	-0.0732127
chr16	89735184	+	cg16725984	Island	C16orf55	Body			-1.97377	-0.315247	-8.58838	6.90113e-13	9.86719e-10	18.8676	-0.306922	-0.0502421
chr3	188002729	+	cg16464007	OpenSea	LPP;LPP;LPP	5'UTR;5'UTR;5'UTR			-1.16696	2.74926	-8.57739	7.24848e-13	1.0332e-09	18.8211	-0.131594	-0.022075
chr18	9117348	+	cg06991118	OpenSea	NDUFV2	Body			-1.3576	0.215032	-8.57721	7.25425e-13	1.0332e-09	18.8204	-0.237534	-0.0489892
chr9	18260702	-	cg14368221	OpenSea					-2.4587	-4.58452	-8.57683	7.26636e-13	1.0332e-09	18.8188	-0.0853853	-0.00539861
chr7	1959607	+	cg15617775	OpenSea	MAD1L1;MAD1L1;MAD1L1;MAD1L1;MAD1L1;MAD1L1	Body;Body;Body;Body;Body;Body		chr7:1959266-1959266	-1.50879	-3.80941	-8.57482	7.332e-13	1.04062e-09	18.8102	-0.0883789	0.000381881
chr1	145416777	-	cg08847140	S_Shore	HFE2;HFE2;HFE2;HFE2	Body;Body;Body;Body			1.28357	-2.82583	8.57355	7.37366e-13	1.04461e-09	18.8049	0.109975	0.058589
chr11	72894081	-	cg04371007	OpenSea					-0.871364	1.06482	-8.57021	7.4847e-13	1.0584e-09	18.7907	-0.0614578	-0.0792172
chr1	28201862	-	cg03245099	S_Shelf	THEMIS2;THEMIS2;THEMIS2;THEMIS2;THEMIS2	Body;Body;Body;Body;Body		chr1:28201800-28201800	-1.36434	0.118971	-8.56893	7.52744e-13	1.06249e-09	18.7853	-0.114456	-0.031662
chr20	3065473	+	cg05136169	S_Shore	AVP	TSS200			-0.774919	0.768554	-8.5666	7.60623e-13	1.07166e-09	18.7755	-0.126748	-0.0198345
chr3	155422145	+	cg07480762	OpenSea	PLCH1	TSS200			-2.17959	1.70874	-8.56471	7.67069e-13	1.07877e-09	18.7675	-0.132614	-0.0567157
chr22	46457588	+	cg04566512	Island					3.07714	-1.56346	8.56274	7.73844e-13	1.08632e-09	18.7591	0.294464	0.137886
chr15	65503829	+	cg00481600	OpenSea	CILP;CILP	5'UTR;1stExon			-0.718208	-0.0810764	-8.561	7.7989e-13	1.09282e-09	18.7518	-0.067414	-0.0309925
chr8	144678360	+	cg12428797	N_Shore	EEF1D;EEF1D;EEF1D;EEF1D;EEF1D;EEF1D;EEF1D;EEF1D	5'UTR;5'UTR;5'UTR;5'UTR;5'UTR;5'UTR;5'UTR;5'UTR			-1.71888	-1.74717	-8.56031	7.82305e-13	1.09422e-09	18.7488	-0.253285	-0.0326014
chr7	106065986	+	cg05127193	OpenSea					-0.717659	0.587378	-8.55641	7.96044e-13	1.11142e-09	18.7323	-0.0592384	-0.0700854
chr1	65493570	-	cg11494235	OpenSea					-1.28866	-1.3673	-8.55079	8.16279e-13	1.13762e-09	18.7085	-0.0438735	-0.0559668
chr1	180984104	-	cg20088478	OpenSea	STX6;STX6	Body;5'UTR			-0.727583	1.10991	-8.54122	8.51902e-13	1.18512e-09	18.6681	-0.0372962	-0.0463407
chr15	86296145	+	cg06567447	OpenSea					-1.63169	0.623178	-8.53887	8.60901e-13	1.19549e-09	18.6581	-0.203197	-0.0891651
chr22	46457384	+	cg03684807	Island					2.11407	-1.10725	8.53779	8.65076e-13	1.19913e-09	18.6535	0.246222	0.11018
chr1	26022691	-	cg20400639	OpenSea	MAN1C1;MAN1C1	Body;Body		chr1:26022319-26022319	-1.08641	2.56186	-8.53354	8.8166e-13	1.21993e-09	18.6355	-0.114881	-0.0103383
chr13	113528751	-	cg01229865	OpenSea	ATP11A;ATP11A	Body;Body			-1.81885	0.991302	-8.53213	8.87231e-13	1.22544e-09	18.6296	-0.155309	-0.119917
chr16	85684853	+	cg08899895	S_Shore	KIAA0182;KIAA0182	Body;Body			-1.53527	0.241857	-8.53106	8.91462e-13	1.22908e-09	18.6251	-0.223255	-0.103956
chr17	30592033	+	cg18033416	N_Shore	RHBDL3	TSS1500			0.987039	-0.998822	8.52806	9.0349e-13	1.24345e-09	18.6124	0.134105	0.112572
chr8	41862894	+	cg02913714	OpenSea	KAT6A;KAT6A	Body;Body			-2.02416	-0.77319	-8.52737	9.06273e-13	1.24506e-09	18.6094	-0.184999	-0.101569
chr16	5167362	+	cg04414297	OpenSea					-1.22489	-1.39709	-8.51307	9.66058e-13	1.32483e-09	18.5489	-0.138837	-0.0711091
chr16	68269295	+	cg22190721	Island	ESRP2	Body			1.42649	1.1318	8.51186	9.71277e-13	1.32963e-09	18.5438	0.211192	0.0771801
chr8	27468684	+	cg08594681	N_Shelf	CLU;CLU;CLU;CLU	1stExon;Body;Body;5'UTR			-1.416	-0.486696	-8.51005	9.79148e-13	1.33794e-09	18.5361	-0.119588	-0.126046
chr17	46872075	+	cg09004999	OpenSea	TTLL6;TTLL6	TSS1500;Body			-0.656634	-1.25078	-8.50967	9.80811e-13	1.33794e-09	18.5345	-0.078793	-0.0169041
chr1	61692418	+	cg22451300	OpenSea	NFIA;NFIA;NFIA;NFIA	Body;Body;Body;Body			-1.22171	1.72456	-8.5034	1.00868e-12	1.37353e-09	18.508	0.0553275	-0.0359762
chr4	123747672	-	cg15128226	N_Shore	FGF2	TSS200			1.40964	-2.77139	8.50137	1.01788e-12	1.38271e-09	18.4994	0.102148	0.0737582
chr1	42014022	-	cg05533453	OpenSea	HIVEP3;HIVEP3	Body;Body			-0.59679	0.0294766	-8.50112	1.01901e-12	1.38271e-09	18.4983	0.00243477	-0.0289504
chr8	38385186	+	cg26618737	OpenSea	C8orf86;C8orf86	Body;Body		chr8:38384926-38384926	-0.770456	0.735748	-8.49978	1.0251e-12	1.38854e-09	18.4927	-0.0474074	-0.0845551
chr22	19513078	-	cg14553765	S_Shore	CLDN5;CLDN5	TSS1500;TSS1500			1.02283	0.907111	8.49918	1.02786e-12	1.38984e-09	18.4901	0.144186	0.0668378
chr14	75511046	+	cg08789159	OpenSea	MLH3;MLH3	Body;Body			-1.9859	-1.15055	-8.49715	1.03724e-12	1.39785e-09	18.4815	-0.14062	-0.0714858
chr16	29832663	-	cg09918713	OpenSea	PAGR1;MVP;MVP	3'UTR;5'UTR;5'UTR			-0.959332	1.55402	-8.49711	1.0374e-12	1.39785e-09	18.4814	-0.134638	-0.0964376
chr2	26995339	+	cg05092309	OpenSea	SLC35F6	Body			-0.683444	-0.764429	-8.49519	1.04635e-12	1.40641e-09	18.4732	-0.120938	-0.055586
chr14	23464310	-	cg18643029	OpenSea	C14orf93;C14orf93;C14orf93	Body;Body;Body			-0.651744	1.20783	-8.49497	1.0474e-12	1.40641e-09	18.4723	-0.058215	-0.0356552
chr15	40617363	-	cg13081433	S_Shore	INAFM2;INAFM2	1stExon;3'UTR			-0.886123	0.793298	-8.48561	1.09208e-12	1.46386e-09	18.4327	-0.0420341	-0.0555061
chr10	29991884	-	cg09276998	OpenSea	SVIL	5'UTR			-2.20834	-3.29902	-8.48215	1.10909e-12	1.48358e-09	18.418	-0.104509	-0.0153869
chr15	93617134	-	cg13455960	Island	RGMA;RGMA;RGMA;RGMA;RGMA;RGMA;RGMA	1stExon;Body;5'UTR;TSS200;TSS200;TSS1500;5'UTR			-0.879794	0.221949	-8.48184	1.11064e-12	1.48358e-09	18.4167	-0.137196	-0.0787531
chr16	50321818	-	cg02879453	OpenSea	ADCY7	TSS200			-1.33041	1.92914	-8.48097	1.11496e-12	1.48679e-09	18.413	-0.0407322	-0.0331902
chr18	55316927	-	cg26129353	S_Shore	ATP8B1	Body			-1.40172	1.05316	-8.47875	1.12605e-12	1.49898e-09	18.4037	-0.07186	-0.0846673
chr2	204734331	+	cg00598013	OpenSea	CTLA4;CTLA4	Body;Body			-0.609079	1.08967	-8.4762	1.13898e-12	1.5085e-09	18.3928	-0.172077	-0.0105129
chr2	74729279	+	cg17105139	N_Shore	LOC151534;LBX2	TSS1500;Body			1.09867	-1.07064	8.47608	1.13955e-12	1.5085e-09	18.3924	0.148767	0.0607561
chr9	139648911	+	cg13764516	OpenSea	LCN8	3'UTR			-1.15611	-0.772853	-8.47588	1.14061e-12	1.5085e-09	18.3915	-0.253443	-0.0244694
chr7	47556811	+	cg20258698	OpenSea	TNS3	5'UTR			-1.88811	-0.193382	-8.4758	1.14101e-12	1.5085e-09	18.3911	-0.272713	-0.0926127
chr2	112060570	-	cg05019914	OpenSea					-1.04111	0.608686	-8.47255	1.1577e-12	1.52794e-09	18.3774	-0.241728	-0.0575545
chr20	43343515	+	cg14122922	OpenSea	WISP2	TSS1500			-0.691004	0.163822	-8.47133	1.16401e-12	1.53119e-09	18.3722	-0.0437383	-0.0868991
chr13	97846783	-	cg23933458	OpenSea					-1.69503	2.13148	-8.47096	1.16596e-12	1.53119e-09	18.3707	-0.0970174	-0.164515
chr3	183046810	-	cg00009602	OpenSea	MCF2L2	Body			-1.13025	1.29174	-8.47093	1.16611e-12	1.53119e-09	18.3705	-0.0760446	-0.103065
chr10	98062704	+	cg00446115	OpenSea	DNTT;DNTT	TSS1500;TSS1500			-1.45145	1.64379	-8.46461	1.19949e-12	1.57235e-09	18.3438	-0.253658	-0.0336017
chr22	19709755	+	cg05726109	Island	SEPT5;GP1BB	Body;TSS1500			1.67421	0.223118	8.46291	1.20862e-12	1.58163e-09	18.3366	0.205069	0.0856877
chr4	2748390	-	cg21715619	OpenSea	TNIP2;TNIP2;TNIP2	Body;Body;Body			-1.07961	2.57522	-8.46077	1.2202e-12	1.59409e-09	18.3275	-0.107478	-0.0545961
chr1	6198667	+	cg17133774	N_Shelf	CHD5	Body			-1.68217	-2.72458	-8.44682	1.29867e-12	1.69244e-09	18.2685	-0.104764	-0.0348922
chr4	56860292	-	cg25582867	OpenSea	CEP135	Body			-1.39582	2.77151	-8.44661	1.29988e-12	1.69244e-09	18.2676	-0.113331	-0.0642937
chr22	39919067	+	cg26460530	S_Shore					-0.939872	-1.17469	-8.44141	1.3304e-12	1.72927e-09	18.2456	-0.148735	-0.0497927
chr5	135352861	+	cg04429328	OpenSea					-0.830994	0.575416	-8.4379	1.35144e-12	1.75367e-09	18.2307	-0.00158574	-0.0521442
chr12	2041581	+	cg07807026	OpenSea					-0.71186	-0.117401	-8.4372	1.35565e-12	1.75617e-09	18.2278	-0.0482012	-0.0528211
chr21	45593048	+	cg13949920	OpenSea				chr21:45592447-45592447	-0.812071	1.56796	-8.43609	1.3624e-12	1.76197e-09	18.2231	-0.0481453	-0.0667425
chr19	11472261	+	cg08326019	Island	LPPR2;LPPR2	Body;Body			1.94761	0.61845	8.43038	1.39756e-12	1.80441e-09	18.1989	0.255423	0.0908083
chr5	131593730	+	cg07262247	Island	PDLIM4;PDLIM4	Body;Body			1.21987	2.44151	8.41592	1.4908e-12	1.92159e-09	18.1377	0.139601	0.0426095
chr1	38513641	+	cg12622182	Island	POU3F1	TSS1500			0.748719	-1.67216	8.41526	1.49519e-12	1.92403e-09	18.1349	0.0853131	0.0547762
chr22	19710276	+	cg07335265	Island	SEPT5;SEPT5-GP1BB;SEPT5-GP1BB;GP1BB;SEPT5	3'UTR;Body;Body;TSS1500;3'UTR			1.24513	-0.654327	8.41445	1.50059e-12	1.92777e-09	18.1315	0.186741	0.0493861
chr2	105348800	-	cg10472537	OpenSea					-1.17842	1.61541	-8.40885	1.53862e-12	1.97334e-09	18.1078	0.000885682	-0.051789
chr6	1856734	-	cg22894232	OpenSea	GMDS;GMDS	Body;Body			-1.3551	0.0173487	-8.4071	1.55068e-12	1.98551e-09	18.1004	-0.147775	-0.0477554
chr11	120906226	+	cg18904648	OpenSea	TBCEL;TBCEL	5'UTR;5'UTR			-1.37585	2.84555	-8.40632	1.55607e-12	1.98911e-09	18.0971	0.00194284	-0.0234455
chr12	105136339	+	cg26537335	OpenSea	CHST11	Body			-1.21479	2.7203	-8.4028	1.58072e-12	2.01003e-09	18.0822	-0.0502099	-0.055689
chr10	129536661	+	cg14644418	Island	FOXI2	Body			1.12768	-1.56206	8.40264	1.58186e-12	2.01003e-09	18.0815	0.107484	0.125839
chr22	24938711	-	cg14850831	OpenSea	GUCD1;GUCD1;GUCD1;GUCD1;GUCD1;GUCD1;GUCD1;GUCD1;GUCD1	3'UTR;3'UTR;3'UTR;3'UTR;3'UTR;3'UTR;3'UTR;3'UTR;Body			-0.6716	0.636042	-8.40246	1.58312e-12	2.01003e-09	18.0807	0.0721688	-0.0398557
chr21	43580161	+	cg05160449	OpenSea					-1.3412	0.078281	-8.40246	1.58313e-12	2.01003e-09	18.0807	-0.245011	-0.0234112
chr2	40467425	+	cg22347637	OpenSea	SLC8A1-AS1;SLC8A1;SLC8A1;SLC8A1;SLC8A1;SLC8A1	Body;Body;Body;Body;Body;Body			-1.31449	2.19318	-8.40213	1.58545e-12	2.01003e-09	18.0793	-0.00853868	-0.0370527
chr7	5524963	+	cg22586569	N_Shore	FBXL18	Body			-1.92991	2.79531	-8.40098	1.59366e-12	2.01712e-09	18.0744	-0.109004	-0.0730615
chr5	143191663	+	cg09560590	OpenSea	HMHB1	TSS200			-1.30718	-1.84729	-8.39878	1.6094e-12	2.03371e-09	18.0651	-0.226862	-0.00218298
chr17	75692478	+	cg14625581	OpenSea					2.14593	-3.20894	8.39578	1.6311e-12	2.05777e-09	18.0524	0.138389	0.0515966
chr12	51789042	-	cg05829104	S_Shelf	SLC4A8;SLC4A8	5'UTR;5'UTR			-1.14009	2.33877	-8.38794	1.68919e-12	2.12757e-09	18.0193	-0.110913	-0.0431191
chr13	101086489	+	cg01165817	OpenSea	PCCA;PCCA	Body;Body			-0.914161	2.01682	-8.38709	1.69562e-12	2.12964e-09	18.0156	-0.10766	-0.0365974
chr14	22889896	+	cg05305497	OpenSea					-0.846974	0.319027	-8.38699	1.69634e-12	2.12964e-09	18.0152	0.0236398	-0.0444137
chr6	35435592	-	cg16425048	N_Shore	RPL10A	TSS1500			-1.01001	-1.54894	-8.37935	1.75524e-12	2.19999e-09	17.9829	-0.153483	-0.0426594
chr17	59494040	-	cg21915678	Island					1.36177	2.28029	8.3777	1.7682e-12	2.21265e-09	17.9759	0.164695	0.0271044
chr1	159870134	+	cg00099427	Island	CCDC19	TSS1500			0.924618	0.148072	8.37447	1.79386e-12	2.24113e-09	17.9623	0.247046	0.0161631
chr17	19844625	-	cg15937829	OpenSea	AKAP10	Body			-0.940404	-0.030918	-8.36973	1.83228e-12	2.28543e-09	17.9422	-0.11273	-0.0278273
chr2	47537713	+	cg01083910	OpenSea	LOC101927043;LOC101927043	Body;Body			-0.738395	0.317341	-8.36843	1.84291e-12	2.29441e-09	17.9367	-0.188543	-0.0346188
chr16	29832656	-	cg08951931	OpenSea	PAGR1;MVP;MVP	3'UTR;5'UTR;5'UTR			-0.890705	0.46055	-8.36813	1.84542e-12	2.29441e-09	17.9354	-0.187726	-0.110162
chr3	53787670	-	cg04515132	OpenSea	CACNA1D;CACNA1D;CACNA1D	Body;Body;Body			-2.07691	-3.35882	-8.36536	1.86838e-12	2.31922e-09	17.9237	-0.126386	-0.0143688
chr3	10408402	+	cg24279744	OpenSea	ATP2B2;ATP2B2	Body;Body			0.650182	-0.14993	8.35469	1.95953e-12	2.42846e-09	17.8785	0.0992937	0.0443621
chr8	136511832	+	cg00873517	OpenSea	KHDRBS3	Body			-1.74291	-0.0777596	-8.35026	1.99868e-12	2.473e-09	17.8598	-0.020804	-0.157496
chr22	19710386	-	cg23032661	Island	SEPT5;SEPT5-GP1BB;SEPT5-GP1BB;GP1BB;SEPT5	3'UTR;Body;Body;TSS1500;3'UTR			1.22138	0.784936	8.34894	2.01049e-12	2.48364e-09	17.8542	0.156074	0.0556299
chr5	6729637	-	cg05328218	OpenSea	PAPD7;PAPD7	5'UTR;5'UTR			-1.82456	-0.825169	-8.34614	2.03575e-12	2.51083e-09	17.8423	-0.324527	-0.02843
chr12	113587581	+	cg15033653	N_Shelf	CCDC42B	TSS200			0.963603	-1.83754	8.34511	2.04512e-12	2.51837e-09	17.838	0.155648	0.0306963
chr3	195619775	-	cg01930385	N_Shelf	TNK2;TNK2;TNK2	TSS200;Body;5'UTR			-0.698514	-0.447681	-8.34372	2.05788e-12	2.53004e-09	17.8321	-0.0333323	-0.0417362
chr10	3138418	+	cg20327845	OpenSea	PFKP	Body			-1.64957	0.845955	-8.34055	2.08722e-12	2.56203e-09	17.8187	-0.137385	-0.10985
chr4	114900050	+	cg18378811	N_Shore	ARSJ;ARSJ	1stExon;5'UTR			1.55327	1.98249	8.33995	2.09283e-12	2.56484e-09	17.8161	0.145427	0.0277838
chr18	3061278	+	cg16264581	OpenSea				chr18:3061269-3061269	-0.994504	1.44243	-8.33771	2.1138e-12	2.58644e-09	17.8067	-0.203769	-0.0353088
chr16	31891978	+	cg27118035	OpenSea	ZNF267	Body		chr16:31891820-31891820	-1.32301	-0.3399	-8.33641	2.12613e-12	2.5974e-09	17.8011	-0.213956	-0.160972
chr16	75628226	+	cg06664254	OpenSea					-1.1057	-0.428315	-8.33451	2.14421e-12	2.61536e-09	17.7931	-0.115354	-0.0662369
chr1	16160360	-	cg05960182	N_Shore					-1.48183	-2.20609	-8.33273	2.16137e-12	2.63212e-09	17.7856	-0.143541	-0.0391587
chr17	17055584	-	cg01890836	OpenSea	MPRIP;MPRIP	Body;Body			-1.19951	2.79313	-8.32395	2.24777e-12	2.73303e-09	17.7484	-0.0538987	-0.0761187
chr11	105962468	+	cg06083887	OpenSea	AASDHPPT	Body			-1.64004	3.68201	-8.32137	2.27382e-12	2.76036e-09	17.7375	-0.0800773	-0.0461249
chr15	74501584	+	cg23719157	OpenSea	STRA6;STRA6;STRA6	TSS1500;TSS1500;TSS1500			1.18436	0.754086	8.32012	2.28651e-12	2.77141e-09	17.7322	0.120632	0.0549489
chr14	75447512	-	cg10397819	Island				chr14:75447372-75447372	0.727546	0.170042	8.31926	2.29535e-12	2.77776e-09	17.7285	0.146891	0.0536775
chr21	36395663	+	cg11704631	N_Shelf	RUNX1	Body			-0.699336	0.30072	-8.31779	2.3104e-12	2.78847e-09	17.7223	-0.103157	-0.0259709
chr10	3138505	-	cg26644674	OpenSea	PFKP	Body			-2.01852	1.99669	-8.31769	2.31142e-12	2.78847e-09	17.7219	-0.0895038	-0.113281
chr17	80403254	+	cg19723436	S_Shore	C17orf62;C17orf62;C17orf62;C17orf62;C17orf62;C17orf62;C17orf62;C17orf62;C17orf62;C17orf62;C17orf62	Body;Body;Body;Body;Body;Body;Body;Body;Body;Body;Body			-1.25607	2.1639	-8.31614	2.3275e-12	2.80348e-09	17.7153	-0.0603791	-0.0940103
chr6	149775853	+	cg04494800	N_Shore	ZC3H12D	Body			-1.11663	0.951333	-8.31281	2.36233e-12	2.84101e-09	17.7013	-0.047808	-0.0792538
chr11	821777	-	cg07407859	N_Shore	PNPLA2	Body			-0.778251	1.25172	-8.30727	2.42155e-12	2.9077e-09	17.6778	0.025783	-0.0328365
chr15	74494781	-	cg17516330	OpenSea	STRA6;STRA6;STRA6;STRA6;STRA6	5'UTR;5'UTR;5'UTR;5'UTR;5'UTR	low-CpG:72281833-72282584		0.841694	0.157271	8.30373	2.46004e-12	2.94933e-09	17.6628	0.162272	0.0503664
chr12	51481817	-	cg19431670	OpenSea					-1.6433	3.82832	-8.30326	2.46519e-12	2.95092e-09	17.6608	-0.0743241	-0.0471211
chr14	69574378	-	cg16042943	OpenSea	DCAF5	Body			-0.803373	-0.8855	-8.30012	2.50005e-12	2.9846e-09	17.6475	-0.0442566	-0.0518713
chr8	142365517	-	cg13538089	N_Shore					-1.1575	1.95123	-8.30003	2.50105e-12	2.9846e-09	17.6471	-0.0598957	-0.0934599
chr11	18351321	-	cg14574315	OpenSea	GTF2H1;GTF2H1	5'UTR;5'UTR			-0.980559	-0.608968	-8.29386	2.57085e-12	3.06315e-09	17.621	-0.136791	-0.069926
chr1	42725487	-	cg10664343	OpenSea	FOXJ3;FOXJ3;FOXJ3;FOXJ3	Body;Body;Body;Body			-0.833227	0.385203	-8.29323	2.5781e-12	3.06705e-09	17.6184	-0.109896	-0.0321141
chr14	106357761	-	cg10905802	OpenSea					-1.25086	-0.948616	-8.2917	2.59581e-12	3.08337e-09	17.6119	-0.171182	-0.0222562
chr21	43221559	+	cg10270055	Island	PRDM15;PRDM15	Body;Body			-0.661283	0.999522	-8.28978	2.61814e-12	3.10446e-09	17.6038	-0.00277073	-0.024164
chr15	59703010	-	cg23314756	OpenSea					-1.54476	0.0661207	-8.28948	2.6216e-12	3.10446e-09	17.6025	-0.346669	-0.0109578
chr22	19512712	+	cg04463638	S_Shore	CLDN5;CLDN5;CLDN5;CLDN5	1stExon;1stExon;5'UTR;5'UTR			1.09138	0.426592	8.28841	2.63417e-12	3.11457e-09	17.598	0.186088	0.0497696
chr7	95865631	-	cg20782117	OpenSea	SLC25A13;SLC25A13;SLC25A13	Body;Body;Body			-1.3829	1.54856	-8.28738	2.64627e-12	3.12409e-09	17.5936	-0.0425381	-0.0446448
chr17	38507518	+	cg00379740	OpenSea	RARA;RARA;RARA;RARA	Body;Body;Body;Body			1.38241	1.24929	8.28352	2.69236e-12	3.17365e-09	17.5773	0.279046	0.0160702
chr5	153689549	-	cg16153386	OpenSea	GALNT10	Body			-1.38117	0.885571	-8.27823	2.75662e-12	3.24444e-09	17.5549	-0.0561855	-0.0851543
chr6	75922610	+	cg01585860	OpenSea					-0.995287	-1.47128	-8.27786	2.76118e-12	3.24486e-09	17.5533	-0.120236	-0.0820736
chr3	58477345	-	cg03624510	N_Shore	KCTD6	TSS1500			1.08534	-2.62703	8.27728	2.76834e-12	3.24833e-09	17.5509	0.103664	0.00790439
chr1	184477049	+	cg15612266	OpenSea	C1orf21	Body			-1.85842	-2.24103	-8.27057	2.85245e-12	3.34195e-09	17.5225	-0.17991	-0.0497146
chr15	74495109	+	cg11787522	OpenSea	STRA6;STRA6;STRA6;STRA6;STRA6;STRA6	5'UTR;5'UTR;5'UTR;1stExon;5'UTR;5'UTR	low-CpG:72281833-72282584		1.25163	-2.47695	8.26922	2.86969e-12	3.35705e-09	17.5168	0.106275	0.0409354
chr6	157148738	-	cg08516596	OpenSea	ARID1B;ARID1B	Body;Body			-0.754538	0.746449	-8.26835	2.88096e-12	3.36513e-09	17.513	-0.0822714	-0.0197025
chr7	157092982	+	cg02137956	Island				chr7:157092515-157092515	-0.876297	0.915252	-8.26184	2.96588e-12	3.45909e-09	17.4855	0.0181694	-0.038022
chr5	142732502	-	cg12888360	OpenSea	NR3C1;NR3C1;NR3C1;NR3C1;NR3C1;NR3C1;NR3C1;NR3C1;NR3C1;NR3C1;NR3C1;NR3C1;NR3C1;NR3C1;NR3C1	Body;Body;Body;Body;Body;Body;Body;Body;Body;Body;Body;Body;Body;Body;Body			-1.92573	-1.92074	-8.25964	2.99517e-12	3.48798e-09	17.4762	-0.323901	-0.0151016
chr11	64635728	-	cg14378925	OpenSea	EHD1	Body			-1.05738	2.19778	-8.25451	3.06447e-12	3.56331e-09	17.4545	-0.154601	-0.0352222
chr15	41788349	-	cg02965553	Island	ITPKA	Body		chr15:41788010-41788010	0.796077	-1.36838	8.2458	3.18596e-12	3.69901e-09	17.4176	0.133019	0.0434199
chr11	47282999	+	cg09548275	OpenSea	NR1H3;NR1H3;NR1H3	Body;Body;Body			-1.70186	3.47853	-8.24015	3.26728e-12	3.78773e-09	17.3937	-0.0415005	-0.0246986
chr2	95716533	+	cg01353265	OpenSea	MAL;MAL;MAL;MAL	Body;Body;Body;Body			-1.74377	2.21594	-8.2354	3.33727e-12	3.86307e-09	17.3736	-0.0694523	-0.120772
chr2	10193895	+	cg09641127	OpenSea	KLF11	3'UTR			-1.53015	4.00141	-8.23395	3.3589e-12	3.88229e-09	17.3675	-0.00344442	-0.0139406
chr22	40437196	+	cg15462501	N_Shelf					-2.33353	-2.33989	-8.23205	3.38752e-12	3.90951e-09	17.3594	-0.199994	-0.0281778
chr2	230808359	+	cg20924136	OpenSea	FBXO36	Body			-0.498636	-0.0866005	-8.23157	3.39483e-12	3.9121e-09	17.3574	-0.04023	-0.0204279
chr17	76869954	-	cg09388590	OpenSea	TIMP2	Body			-1.59394	-1.0459	-8.23016	3.4163e-12	3.93097e-09	17.3514	-0.166528	-0.113409
chr7	1089767	-	cg00285294	N_Shore	C7orf50;C7orf50;C7orf50	Body;Body;Body			0.506055	-0.256679	8.22894	3.43481e-12	3.94639e-09	17.3463	0.107975	0.0197318
chr2	206255841	+	cg00889363	OpenSea	PARD3B;PARD3B;PARD3B	Body;Body;Body			0.741091	-0.306636	8.22759	3.45562e-12	3.9644e-09	17.3406	0.132276	0.0169081
chr13	107252801	-	cg19713833	OpenSea					-1.18452	0.341775	-8.22592	3.48142e-12	3.98032e-09	17.3335	-0.152952	-0.0814579
chr13	51185590	-	cg10207189	OpenSea					-0.856279	-0.987176	-8.22591	3.48163e-12	3.98032e-09	17.3334	-0.210529	-0.02697
chr22	26966223	-	cg07919577	OpenSea	TPST2	5'UTR			-1.13407	1.20456	-8.2257	3.48496e-12	3.98032e-09	17.3325	-0.0793765	-0.0826816
chr17	59693501	+	cg02691192	OpenSea					-1.89248	-2.90946	-8.22102	3.55843e-12	4.05823e-09	17.3128	-0.238854	-0.0206914
chr20	30104637	+	cg08511818	S_Shore	HM13;HM13;HM13;HM13	Body;Body;Body;Body			-0.952258	1.30986	-8.22029	3.57006e-12	4.06549e-09	17.3097	-0.08347	-0.0475464
chr2	109649281	-	cg07338715	S_Shore					-0.661476	0.337565	-8.21884	3.59314e-12	4.08575e-09	17.3035	-0.0973939	-0.0165669
chr12	65671924	+	cg01797501	N_Shore	MSRB3;MSRB3;MSRB3;MSRB3	TSS1500;TSS1500;TSS1500;TSS1500			-1.08264	0.580294	-8.21419	3.6686e-12	4.16542e-09	17.2838	-0.0344568	-0.0440235
chr12	113587690	-	cg00990385	N_Shelf	CCDC42B	1stExon			0.869388	0.0659214	8.2138	3.67493e-12	4.16647e-09	17.2822	0.150401	0.056768
chr13	49832342	-	cg18076732	OpenSea	CDADC1;CDADC1;CDADC1	Body;Body;Body			-2.37949	0.0822956	-8.21346	3.68053e-12	4.16671e-09	17.2808	-0.390777	-0.161671
chr6	126038744	-	cg21936292	OpenSea	LOC643623	Body			-1.14009	0.0717081	-8.21253	3.69584e-12	4.17792e-09	17.2768	-0.131913	-0.059267
chr15	70713592	-	cg14730984	OpenSea					-0.856381	1.23098	-8.20597	3.80553e-12	4.29562e-09	17.2491	-0.0360958	-0.0477222
chr1	67399983	+	cg15930380	S_Shelf	MIER1;MIER1;MIER1;MIER1;MIER1;MIER1;MIER1;MIER1;MIER1;MIER1	Body;Body;5'UTR;Body;5'UTR;Body;Body;Body;Body;Body			-1.4715	-0.900648	-8.20436	3.8331e-12	4.31948e-09	17.2422	-0.309508	-0.0597115
chr11	60214279	-	cg15043350	OpenSea	MS4A5	Body			-1.56199	-2.82224	-8.20363	3.84549e-12	4.31948e-09	17.2392	-0.173398	-0.0266113
chr17	38710320	-	cg23663547	OpenSea	CCR7	3'UTR			-0.894721	-1.84046	-8.20347	3.84819e-12	4.31948e-09	17.2385	-0.161561	-0.00253083
chr10	35417163	+	cg19215266	S_Shore	CREM;CREM;CREM;CREM;CREM;CREM	5'UTR;5'UTR;5'UTR;5'UTR;5'UTR;5'UTR			-0.861781	0.963115	-8.20342	3.84905e-12	4.31948e-09	17.2383	-0.112472	-0.0514799
chr10	5067466	-	cg04488894	OpenSea					-2.15044	-2.3768	-8.20263	3.86264e-12	4.32844e-09	17.235	-0.183264	-0.035209
chr1	12238546	-	cg15526535	OpenSea	TNFRSF1B	Body		chr1:12237719-12237719	-0.820077	1.6154	-8.19956	3.91594e-12	4.38182e-09	17.222	-0.154921	-0.0230695
chr17	47077165	-	cg07738730	S_Shore	IGF2BP1;IGF2BP1	Body;Body			1.9352	0.956599	8.19663	3.9675e-12	4.43308e-09	17.2095	0.261609	0.0298734
chr4	6073656	-	cg10239319	OpenSea	JAKMIP1;JAKMIP1	Body;Body			-0.998549	0.178519	-8.19599	3.97889e-12	4.43938e-09	17.2068	-0.086662	-0.0553785
chr12	120974301	+	cg14385233	S_Shore	RNF10	Body			-0.818194	-0.0523308	-8.18612	4.1579e-12	4.63242e-09	17.1651	-0.185767	-0.0298622
chr3	185743062	-	cg24425745	OpenSea					-2.14147	-0.317475	-8.18531	4.17297e-12	4.64251e-09	17.1617	-0.389021	-0.035683
chr8	108117412	-	cg13293790	OpenSea					-1.4205	0.984218	-8.18279	4.22017e-12	4.68826e-09	17.151	-0.146966	-0.142209
chr3	195619975	-	cg09745322	N_Shelf	TNK2;TNK2;TNK2	TSS1500;Body;5'UTR			-1.12525	1.71446	-8.18104	4.2533e-12	4.71828e-09	17.1436	-0.0835867	-0.0870733
chr10	3991343	-	cg27435485	OpenSea				chr10:3991165-3991165	-2.11293	-1.25994	-8.17741	4.32264e-12	4.78832e-09	17.1282	-0.251662	-0.0444964
chr16	48655341	+	cg06448699	OpenSea	MIR5095	Body		chr16:48655232-48655232	1.61061	-4.2473	8.17692	4.33208e-12	4.7919e-09	17.1262	0.0573345	0.0222263
chr22	26950172	+	cg13570559	OpenSea	TPST2;TPST2	5'UTR;5'UTR			-0.938275	-0.998682	-8.17171	4.43412e-12	4.89776e-09	17.1041	-0.0835157	-0.0540969
chr14	24601808	+	cg13167816	S_Shore	FITM1	Body			-0.618824	-0.266393	-8.1691	4.48592e-12	4.94789e-09	17.0931	-0.213368	-0.00544862
chr6	136603618	-	cg14002778	OpenSea	BCLAF1;BCLAF1;BCLAF1;BCLAF1	5'UTR;5'UTR;5'UTR;5'UTR			-0.954724	0.562265	-8.16536	4.56143e-12	5.024e-09	17.0772	-0.0647163	-0.0651853
chr8	124849453	+	cg06807095	OpenSea					-2.22048	1.76074	-8.16411	4.58692e-12	5.03872e-09	17.0719	-0.179032	-0.0736042
chr22	24915284	+	cg03745207	OpenSea	UPB1	Body			-0.817168	0.0331864	-8.16406	4.58784e-12	5.03872e-09	17.0718	-0.154024	-0.0420193
chr5	177547973	-	cg17796323	OpenSea	N4BP3	Body			-1.89952	-2.72668	-8.16111	4.64861e-12	5.09212e-09	17.0593	-0.149818	-0.0406498
chr1	212284214	+	cg16589830	OpenSea					-1.08747	0.641924	-8.16106	4.64966e-12	5.09212e-09	17.0591	-0.0713166	-0.0388731
chr17	55828107	+	cg02438611	OpenSea					0.757236	0.25778	8.15999	4.67204e-12	5.10535e-09	17.0545	0.160213	0.0274746
chr16	11833132	-	cg14792774	N_Shelf	TXNDC11;TXNDC11	Body;Body			-1.62388	3.11934	-8.15985	4.67496e-12	5.10535e-09	17.0539	-0.121328	-0.0520189
chr1	175524596	-	cg03852267	OpenSea	TNR	5'UTR			-0.860465	-0.640068	-8.15888	4.6951e-12	5.1201e-09	17.0498	-0.0916225	-0.0396842
chr8	21824555	+	cg02889774	OpenSea	XPO7;XPO7;XPO7	Body;Body;Body			-0.665793	0.414349	-8.15829	4.70752e-12	5.1264e-09	17.0473	0.000856969	-0.0445123
chr22	46770603	+	cg10701080	Island	CELSR1	Body		chr22:46770539-46770539	-1.35213	-1.99396	-8.15588	4.7584e-12	5.17451e-09	17.0371	-0.122285	-0.0336266
chr6	5314959	+	cg04086935	OpenSea	FARS2	5'UTR			-1.13513	2.72269	-8.14877	4.91167e-12	5.33367e-09	17.0071	-0.134076	-0.0195833
chr2	65259253	-	cg16489878	OpenSea					-1.28029	0.515744	-8.14497	4.99571e-12	5.41731e-09	16.991	-0.199538	-0.0958633
chr1	184265649	-	cg06449729	OpenSea				chr1:184265554-184265554	-1.7579	0.222738	-8.14259	5.04911e-12	5.46754e-09	16.9809	-0.202646	-0.0905181
chr14	70110374	-	cg24115827	OpenSea	SUSD6	5'UTR		chr14:70110235-70110235	-1.42298	-1.88575	-8.14185	5.06568e-12	5.4778e-09	16.9778	-0.098912	-0.0450597
chr11	95385298	-	cg09267676	OpenSea					-0.851589	0.502787	-8.14093	5.08651e-12	5.49263e-09	16.9739	-0.00990006	-0.0389114
chr1	159870074	-	cg17239103	Island	CCDC19	TSS200			1.09673	-1.21998	8.13969	5.11469e-12	5.51535e-09	16.9686	0.179121	0.0375193
chr11	122540748	+	cg10413305	OpenSea	UBASH3B	Body			-0.826113	0.311052	-8.1373	5.16964e-12	5.56683e-09	16.9585	-0.142184	-0.0584301
chr7	150744384	+	cg01106572	N_Shore	ACCN3;ACCN3;ABCB8;ACCN3	TSS1500;TSS1500;3'UTR;TSS1500			-1.03008	2.73357	-8.13306	5.26834e-12	5.65323e-09	16.9406	-0.028253	-0.0800659
chr11	60805280	-	cg24278397	OpenSea					-0.780973	-0.836742	-8.13304	5.26861e-12	5.65323e-09	16.9405	-0.0568173	-0.0283607
chr10	22680695	+	cg04415646	OpenSea	SPAG6;SPAG6;SPAG6;SPAG6	Body;Body;Body;Body			1.35035	2.42598	8.13291	5.27184e-12	5.65323e-09	16.9399	0.141072	0.0357128
chr11	65196125	+	cg22843803	OpenSea			low-CpG:64952070-64953288		-0.788057	-1.09777	-8.13206	5.29181e-12	5.66677e-09	16.9363	-0.155306	-0.029219
chr16	72015971	-	cg10427651	OpenSea	PKD1L3;PKD1L3	ExonBnd;Body			-1.12567	-1.6459	-8.13037	5.3318e-12	5.70168e-09	16.9292	-0.0930447	-0.0601206
chr2	74196550	-	cg15071067	OpenSea	DGUOK-AS1;DGUOK-AS1	Body;Body			-0.825025	1.18727	-8.12599	5.4369e-12	5.79886e-09	16.9107	-0.155254	0.0169093
chr1	202649985	-	cg03542225	OpenSea	SYT2	5'UTR			0.814193	1.53022	8.12596	5.43769e-12	5.79886e-09	16.9105	0.091821	0.0505357
chr3	107308392	+	cg05778738	OpenSea	BBX;BBX;BBX	5'UTR;5'UTR;5'UTR			-1.37588	-0.653192	-8.12448	5.47372e-12	5.82923e-09	16.9043	-0.332514	-0.0370168
chr9	129379319	-	cg14071650	S_Shore	LMX1B	Body			1.08866	-1.90342	8.12388	5.48849e-12	5.83692e-09	16.9017	0.108835	0.0447234
chr2	26729139	-	cg05531689	S_Shelf	OTOF	Body			0.695512	1.45253	8.12338	5.50065e-12	5.84179e-09	16.8996	0.12643	0.0337653
chr10	44370697	-	cg04851202	OpenSea	LINC00840	Body			1.74527	2.69314	8.11709	5.65713e-12	5.99973e-09	16.873	0.154658	0.0344614
chr2	55717980	-	cg11945474	OpenSea					-1.40205	2.71681	-8.11471	5.71739e-12	6.04872e-09	16.863	-0.0412959	-0.0889998
chr12	113415883	-	cg19371652	OpenSea	OAS2;OAS2;OAS2	TSS1500;TSS1500;TSS1500			-0.86108	-0.641648	-8.11439	5.72572e-12	6.04872e-09	16.8616	-0.222703	-0.019855
chr12	96441084	+	cg15383093	OpenSea					-0.841077	0.974429	-8.11434	5.72683e-12	6.04872e-09	16.8614	-0.123945	-0.0466843
chr8	27472701	+	cg25583241	S_Shore	CLU	TSS1500			1.11542	-2.26692	8.11118	5.80826e-12	6.11843e-09	16.848	0.146529	0.0804838
chr5	177548398	-	cg00989249	OpenSea	N4BP3	Body			-0.89218	-0.457877	-8.11111	5.80999e-12	6.11843e-09	16.8477	-0.153149	-0.0748537
chr9	140166606	+	cg14395791	N_Shore	COBRA1	Body			-0.924624	2.08942	-8.11085	5.8166e-12	6.11843e-09	16.8466	-0.0333122	-0.0199923
chr8	144598271	-	cg20938325	N_Shelf	ZC3H3	Body		chr8:144598131-144598131	-1.03369	-1.51546	-8.11033	5.83035e-12	6.12455e-09	16.8444	-0.241938	-0.0155262
chr8	121186838	+	cg24495681	OpenSea	COL14A1	Body			-1.61832	3.16692	-8.10531	5.9621e-12	6.25443e-09	16.8232	-0.0348224	-0.0268468
chr1	224935472	+	cg02853393	OpenSea					-1.30349	-2.15838	-8.10014	6.10133e-12	6.39181e-09	16.8013	-0.109725	-0.0193475
chr20	2795601	+	cg01143454	OpenSea	C20orf141;LOC100288797	TSS200;TSS1500			-1.06989	-0.9568	-8.09642	6.20337e-12	6.4899e-09	16.7856	-0.102402	-0.0808239
chr15	35148637	-	cg19599611	OpenSea	AQR	3'UTR			-1.22279	1.64163	-8.09594	6.21643e-12	6.49476e-09	16.7836	-0.00326333	-0.0493241
chr8	95888145	+	cg16467757	OpenSea	INTS8;INTS8;INTS8	Body;Body;Body			-1.28806	2.64953	-8.09301	6.2982e-12	6.57087e-09	16.7712	-0.0258645	-0.0292298
chr16	85936666	+	cg16705546	S_Shelf	IRF8	Body			-1.58694	-2.60467	-8.09273	6.3063e-12	6.57087e-09	16.77	-0.174643	0.00710918
chr7	133717055	-	cg22355342	OpenSea	EXOC4	Body			-1.18596	1.58258	-8.09222	6.32046e-12	6.57676e-09	16.7678	-0.205559	-0.0377859
chr11	2482594	-	cg25266888	OpenSea	KCNQ1;KCNQ1	Body;TSS200			1.58887	1.6915	8.09127	6.34729e-12	6.59579e-09	16.7638	0.246439	0.0135492
chr6	29454557	+	cg13305823	OpenSea	MAS1L	1stExon			-1.2794	-0.146906	-8.08873	6.41964e-12	6.662e-09	16.7531	-0.092949	-0.119609
chr1	89776303	-	cg16440309	OpenSea				chr1:89776158-89776158	-1.64127	0.283104	-8.08599	6.49851e-12	6.73479e-09	16.7415	-0.412386	-0.0964043
chr18	70900435	+	cg10205527	OpenSea	LOC400655	Body			1.02544	1.64005	8.08457	6.53976e-12	6.76846e-09	16.7355	0.0728799	0.0230699
chr5	72922957	-	cg00081602	S_Shore	RGNEF	5'UTR			1.81134	3.15352	8.07876	6.71143e-12	6.93683e-09	16.7109	0.0889395	0.030177
chr22	19709696	-	cg20193802	Island	SEPT5;GP1BB	Body;TSS1500			1.44003	0.951578	8.0773	6.75513e-12	6.97258e-09	16.7047	0.149206	0.0564403
chr2	112913178	+	cg19744173	N_Shelf	FBLN7;FBLN7	Body;Body			-0.853154	-1.50722	-8.07701	6.76408e-12	6.97258e-09	16.7035	-0.114229	-0.0141146
chr2	86092937	-	cg06909254	OpenSea	ST3GAL5;ST3GAL5	Body;Body			-1.03514	2.48235	-8.07523	6.81773e-12	7.01512e-09	16.696	-0.0954357	-0.0330632
chr20	50097296	+	cg15175457	OpenSea	NFATC2;NFATC2;NFATC2;NFATC2;NFATC2;NFATC2;NFATC2;NFATC2	Body;Body;Body;Body;Body;Body;Body;Body		chr20:50097057-50097057	-1.62214	2.72001	-8.07504	6.82352e-12	7.01512e-09	16.6952	-0.149714	-0.0563545
chr8	28022272	+	cg21108628	OpenSea	ELP3;ELP3;ELP3;ELP3;ELP3;ELP3	Body;Body;Body;Body;Body;Body			-1.41812	4.26545	-8.07458	6.83761e-12	7.01772e-09	16.6932	-0.0418956	-0.036297
chr8	25991602	+	cg14830371	OpenSea					-1.33425	-1.49776	-8.07436	6.84422e-12	7.01772e-09	16.6923	-0.105033	-0.0756559
chr11	1989715	+	cg23135908	N_Shore					0.956739	0.265418	8.07121	6.94106e-12	7.10757e-09	16.679	0.266198	0.031147
chr19	3227982	-	cg01356374	N_Shore	CELF5;CELF5;CELF5	Body;Body;Body			0.789474	0.243744	8.07025	6.97078e-12	7.12856e-09	16.6749	0.149625	0.0314259
chr17	72804237	-	cg26202378	OpenSea	TMEM104	Body		chr17:72804128-72804128	-0.997234	-1.95362	-8.0655	7.11999e-12	7.2715e-09	16.6548	-0.0304872	-0.0360581
chr2	233353204	+	cg05402424	S_Shore	ECEL1;ECEL1	TSS1500;TSS1500		chr2:233353154-233353154	0.862694	1.74811	8.06085	7.2692e-12	7.41408e-09	16.6351	0.109011	0.0326813
chr7	99765096	+	cg22645539	N_Shelf	GAL3ST4	5'UTR			1.05903	-2.93056	8.05994	7.29867e-12	7.43309e-09	16.6313	0.0930639	0.0321866
chr17	48739508	+	cg23254295	OpenSea	ABCC3;ABCC3	Body;Body			-0.57294	0.559977	-8.05968	7.30709e-12	7.43309e-09	16.6302	-0.0498223	-0.0826923
chr8	116575902	-	cg27039118	OpenSea	TRPS1	Body			-1.6649	2.93473	-8.0557	7.43793e-12	7.55623e-09	16.6134	-0.106558	-0.0656585
chr1	59280290	-	cg17826530	Island					1.46632	2.96881	8.053	7.52815e-12	7.63783e-09	16.6019	0.153206	0.0152377
chr17	80246233	+	cg19796584	N_Shelf				chr17:80245965-80245965	-0.947041	-0.594719	-8.05233	7.55043e-12	7.65039e-09	16.5991	-0.123956	-0.0152349
chr1	151634388	+	cg03456799	OpenSea	SNX27	Body			1.6483	-3.37016	8.04865	7.67524e-12	7.76666e-09	16.5836	0.148791	0.00935051
chr1	43998080	-	cg08300037	S_Shore	PTPRF;PTPRF	5'UTR;5'UTR		chr1:43997843-43997843	0.783838	0.809693	8.0464	7.7528e-12	7.83487e-09	16.574	0.105516	0.0435191
chr19	15590732	-	cg01692771	OpenSea	PGLYRP2	TSS1500			-0.980465	-0.924262	-8.04431	7.8252e-12	7.8977e-09	16.5652	-0.142529	-0.0485012
chr15	63526883	+	cg02747950	OpenSea	RAB8B	Body			-1.10335	0.446534	-8.04379	7.84349e-12	7.90583e-09	16.563	-0.14737	-0.0963936
chr1	32212024	-	cg17879376	S_Shelf	BAI2	Body			-0.690997	2.08465	-8.04313	7.86646e-12	7.91865e-09	16.5602	-0.0315459	-0.0357716
chr7	134832544	+	cg12577010	OpenSea	TMEM140	TSS1500			-0.865406	-1.34768	-8.04269	7.8819e-12	7.92385e-09	16.5584	-0.0819058	-0.0722415
chr9	135285195	-	cg03363031	N_Shore	C9orf171;C9orf171	TSS1500;TSS1500			0.79776	-1.08221	8.03977	7.98525e-12	8.01732e-09	16.546	0.125618	0.0615186
chr13	41247086	-	cg19700306	OpenSea					-1.1806	2.40695	-8.03688	8.0886e-12	8.10684e-09	16.5338	-0.0625814	-0.0828241
chr3	114818612	-	cg17552686	OpenSea	ZBTB20-AS4;ZBTB20	TSS1500;5'UTR			-1.13102	0.838686	-8.03653	8.10145e-12	8.10684e-09	16.5323	-0.141725	-0.105921
chr6	31760796	-	cg02597894	N_Shelf	VARS	Body			-0.845824	1.67331	-8.0364	8.10591e-12	8.10684e-09	16.5318	-0.032698	-0.0468382
chr20	48381842	-	cg10102968	OpenSea				chr20:48381625-48381625	1.27915	-2.69454	8.03091	8.30684e-12	8.29704e-09	16.5085	0.185471	0.00847878
chr4	119989952	-	cg10713589	OpenSea					-2.0676	-0.914638	-8.02911	8.37368e-12	8.35299e-09	16.5009	-0.255594	-0.0689701
chr10	102279908	+	cg03415883	S_Shore	SEC31B	TSS1500			0.653049	0.266625	8.02713	8.44812e-12	8.41638e-09	16.4925	0.169299	0.0466957
chr19	15618559	+	cg14851685	N_Shore	CYP4F22	TSS1500			0.799239	1.2956	8.02194	8.64544e-12	8.60186e-09	16.4706	0.146707	0.0109675
chr14	59828522	+	cg17342301	OpenSea	DAAM1;DAAM1	Body;Body			-1.29382	1.50813	-8.0208	8.68974e-12	8.63481e-09	16.4658	-0.0471497	-0.0522103
chr1	55257914	-	cg14542186	OpenSea	TTC22;TTC22	Body;Body			1.65635	3.12993	8.01816	8.79237e-12	8.72555e-09	16.4546	0.102048	0.0248949
chr12	125002191	+	cg22828383	Island	NCOR2;NCOR2	5'UTR;5'UTR			-0.895204	-1.15543	-8.01737	8.82366e-12	8.74537e-09	16.4513	-0.129049	-0.0125188
chr5	76247647	+	cg06495038	N_Shore	CRHBP	TSS1500			-1.66775	1.77614	-8.01356	8.97469e-12	8.88366e-09	16.4352	-0.123485	-0.1001
chr9	16510109	+	cg23165574	OpenSea	BNC2	Body			1.18119	0.540034	8.01312	8.99197e-12	8.88937e-09	16.4333	0.294468	0.045535
chr6	161780532	+	cg21669807	OpenSea	PARK2;PARK2;PARK2	Body;Body;Body		chr6:161780500-161780500	-0.73641	2.37151	-8.01231	9.02452e-12	8.91013e-09	16.4299	0.00271604	-0.0156117
chr3	52812361	+	cg03062429	OpenSea	ITIH1;ITIH1;ITIH1	TSS200;ExonBnd;Body			-1.38834	-0.409615	-8.01145	9.05912e-12	8.93287e-09	16.4263	-0.143773	-0.0851414
chr15	63640658	+	cg03036214	OpenSea	CA12;CA12	Body;Body			-1.1315	1.4515	-8.00649	9.26174e-12	9.12102e-09	16.4053	-0.0651877	-0.0820674
chr16	67202963	+	cg24478478	N_Shore	HSF4;HSF4;NOL3;NOL3;NOL3;NOL3	Body;Body;TSS1500;TSS1500;TSS1500;TSS1500			0.583642	-0.205879	8.00246	9.42964e-12	9.27395e-09	16.3882	0.0819243	0.047832
chr5	159880074	-	cg00919028	OpenSea				chr5:159879765-159879765	-1.89706	2.06866	-8.00219	9.44105e-12	9.27395e-09	16.3871	-0.0773804	-0.0894683
chr16	80201665	+	cg08783050	OpenSea	LOC102724084	Body			-1.78764	-3.01763	-7.99839	9.6022e-12	9.42026e-09	16.371	-0.136648	-0.0166053
chr5	37717768	-	cg25450819	OpenSea	WDR70	Body			-1.52896	2.4795	-7.99804	9.61697e-12	9.42278e-09	16.3696	-0.0622378	-0.032045
chr4	113040636	-	cg05704952	OpenSea					-1.28992	1.11967	-7.99483	9.75566e-12	9.54655e-09	16.356	-0.270486	-0.071671
chr13	100007277	+	cg19635644	OpenSea	UBAC2;MIR623;UBAC2;UBAC2	Body;TSS1500;Body;Body			-1.38979	3.9773	-7.99393	9.79492e-12	9.56827e-09	16.3522	-0.0392667	-0.0353993
chr12	6662581	-	cg12024104	N_Shore	IFFO1;IFFO1	Body;Body			-1.06306	1.12415	-7.99375	9.80264e-12	9.56827e-09	16.3514	-0.011388	-0.0642537
chr9	129885730	-	cg09427311	OpenSea	ANGPTL2;RALGPS1	TSS1500;Body			-0.588853	0.800199	-7.99057	9.94246e-12	9.69249e-09	16.338	-0.0243752	-0.0597569
chr2	7966002	-	cg04580625	OpenSea				chr2:7965738-7965738	-1.2686	2.69658	-7.9876	1.00751e-11	9.80941e-09	16.3254	-0.113789	-0.0358784
chr9	140068071	-	cg07032852	N_Shore				chr9:140067700-140067700	-1.29726	-2.40891	-7.98697	1.01034e-11	9.82459e-09	16.3228	-0.0745276	-0.0253465
chr10	88295472	+	cg13954667	Island					1.23699	-2.76195	7.98626	1.0135e-11	9.84294e-09	16.3198	0.114883	0.0163631
chr7	151248135	+	cg05820959	OpenSea					-0.724649	0.117512	-7.98028	1.04088e-11	1.00961e-08	16.2945	-0.0422489	-0.0521558
chr5	36723304	+	cg22087406	OpenSea				chr5:36722958-36722958	-1.37059	1.96686	-7.97755	1.0536e-11	1.02008e-08	16.283	-0.191955	-0.097416
chr11	96000764	-	cg00634475	OpenSea	MAML2	Body			-0.736072	-0.080337	-7.9774	1.05431e-11	1.02008e-08	16.2823	-0.178451	-0.0709773
chr8	101937075	-	cg24558407	OpenSea	YWHAZ;YWHAZ;YWHAZ;YWHAZ;YWHAZ;YWHAZ	Body;Body;Body;Body;Body;Body			-1.57691	3.69032	-7.975	1.06565e-11	1.02976e-08	16.2722	-0.104599	-0.0125675
chr5	143191676	+	cg21268503	OpenSea	HMHB1	TSS200			-1.12867	-0.697712	-7.97417	1.0696e-11	1.0311e-08	16.2687	-0.228137	-0.00266294
chr6	66256950	-	cg14152730	OpenSea	EYS;EYS;EYS;EYS	5'UTR;5'UTR;5'UTR;5'UTR			-1.48138	-0.905326	-7.97415	1.06971e-11	1.0311e-08	16.2686	-0.101556	-0.0886915
chr3	36918206	+	cg12435056	OpenSea	TRANK1	Body			-1.91783	-2.48564	-7.96293	1.12449e-11	1.08255e-08	16.2212	-0.211846	-0.0293618
chr15	100036185	+	cg07483000	OpenSea					1.20807	-3.17257	7.9605	1.13673e-11	1.09297e-08	16.2109	0.0780305	0.0250022
chr7	105755441	+	cg14632729	S_Shelf					1.24887	-2.99234	7.9591	1.14384e-11	1.09844e-08	16.205	0.106474	0.0204484
chr14	43511620	+	cg07506356	OpenSea					-1.47803	0.12333	-7.95866	1.14608e-11	1.09923e-08	16.2031	-0.105689	-0.0929971
chr2	119976764	+	cg06832677	OpenSea					-1.27321	0.929231	-7.95514	1.16421e-11	1.11523e-08	16.1882	-0.126269	-0.0587719
chr5	37717742	-	cg14205164	OpenSea	WDR70	Body			-1.39482	3.0301	-7.95072	1.18734e-11	1.13597e-08	16.1696	-0.0405694	-0.0297357
chr15	74494861	+	cg01332054	OpenSea	STRA6;STRA6;STRA6;STRA6;STRA6	5'UTR;5'UTR;5'UTR;5'UTR;5'UTR	low-CpG:72281833-72282584		1.01459	0.286689	7.94832	1.20013e-11	1.14679e-08	16.1594	0.220929	0.0270424
chr3	12858887	+	cg23482898	S_Shelf	CAND2;CAND2	Body;Body			-0.811973	1.27417	-7.94668	1.20891e-11	1.15375e-08	16.1525	-0.0745406	-0.0307102
chr11	63304614	-	cg04999352	OpenSea	RARRES3	Body			-0.90173	-0.56236	-7.94443	1.22108e-11	1.16392e-08	16.143	-0.219645	-0.0588295
chr9	140064748	+	cg06292259	Island	MIR3621;LRRC26	TSS1500;TSS1500			0.814491	-0.927552	7.94391	1.22389e-11	1.16516e-08	16.1408	0.139599	-0.0255279
chr10	91411848	-	cg16964184	OpenSea					-1.33777	0.810857	-7.94117	1.23891e-11	1.17802e-08	16.1292	-0.0909005	-0.0382509
chr1	40099015	+	cg11242602	OpenSea	HEYL	Body			0.727757	0.332388	7.94048	1.24276e-11	1.18022e-08	16.1263	0.126447	0.0572959
chr16	11031524	+	cg05249026	N_Shelf	DEXI	3'UTR			-1.42744	-0.606583	-7.93943	1.24856e-11	1.18427e-08	16.1219	-0.2416	-0.0737245
chr22	50924362	+	cg03920024	S_Shelf	MIOX;ADM2;ADM2	TSS1500;3'UTR;3'UTR			-1.03862	1.85755	-7.9367	1.26383e-11	1.19728e-08	16.1103	-0.0489561	-0.0707595
chr3	136539328	+	cg25964728	S_Shore	TMEM22;TMEM22;TMEM22	5'UTR;5'UTR;5'UTR			-1.35546	-0.558871	-7.93622	1.26657e-11	1.19841e-08	16.1083	-0.0961574	-0.0945319
chr3	71730474	+	cg15037823	OpenSea	EIF4E3;EIF4E3;EIF4E3;EIF4E3	3'UTR;3'UTR;3'UTR;3'UTR			1.39338	-2.45474	7.93533	1.27156e-11	1.19895e-08	16.1045	0.199082	0.0255232
chr15	89929102	-	cg14442689	OpenSea	LINC00925	Body			-1.28836	2.15092	-7.93501	1.27338e-11	1.19895e-08	16.1032	-0.0450881	-0.0424697
chr20	22795774	-	cg21132686	OpenSea					-0.968325	-2.08986	-7.9349	1.27402e-11	1.19895e-08	16.1027	-0.111963	-0.0214175
chr14	106357733	-	cg06304825	OpenSea					-1.32969	-0.795439	-7.93477	1.27473e-11	1.19895e-08	16.1022	-0.19476	-0.023801
chr6	31760629	+	cg17619755	N_Shelf	VARS	Body			-1.56273	2.4186	-7.93455	1.27599e-11	1.19895e-08	16.1012	-0.0950049	-0.168726
chr4	56994580	+	cg22595185	OpenSea					-1.4245	2.25624	-7.93425	1.27768e-11	1.19895e-08	16.1	-0.023247	-0.0935945
chr2	219863984	+	cg25520960	N_Shelf					0.780103	0.222549	7.93419	1.27801e-11	1.19895e-08	16.0997	0.168777	0.0591337
chr1	16502893	-	cg05403444	OpenSea					-1.36544	2.61318	-7.93325	1.28338e-11	1.20253e-08	16.0958	-0.0692461	-0.154233
chr14	68610155	+	cg00464852	OpenSea	RAD51B;RAD51B;RAD51B	Body;Body;Body			-1.17903	1.28999	-7.93177	1.2919e-11	1.20904e-08	16.0895	-0.095842	-0.0765474
chr12	52242807	+	cg10623219	S_Shore				chr12:52242460-52242460	1.01527	-0.927736	7.93009	1.30161e-11	1.21547e-08	16.0824	0.205094	0.0497165
chr6	106551623	-	cg08369079	OpenSea	PRDM1;PRDM1	Body;Body			-2.19301	-1.60483	-7.93003	1.30192e-11	1.21547e-08	16.0821	-0.3265	-0.0661379
chr19	11472397	+	cg12587615	N_Shore	LPPR2;LPPR2	Body;Body			1.44854	0.122066	7.92225	1.34781e-11	1.2568e-08	16.0493	0.210585	0.0728101
chr1	53217358	+	cg00692173	OpenSea	ZYG11B	Body			-1.01629	2.65561	-7.92026	1.35981e-11	1.26646e-08	16.0409	-0.012422	-0.0149393
chr12	66697621	+	cg06239064	OpenSea	HELB	Body		chr12:66697484-66697484	-1.12605	-0.721251	-7.91875	1.36901e-11	1.27221e-08	16.0345	-0.227961	-0.0441638
chr1	33199677	-	cg18956996	OpenSea					1.27826	-0.721145	7.9187	1.36928e-11	1.27221e-08	16.0343	0.15249	0.0398942
chr17	79423649	-	cg12194745	N_Shelf	BAHCC1	Body			0.822815	0.0769115	7.91691	1.38022e-11	1.28083e-08	16.0267	0.15649	0.010938
chr1	76257000	+	cg09249793	OpenSea	RABGGTB;RABGGTB	Body;Body			-1.05882	1.95676	-7.91351	1.4013e-11	1.29884e-08	16.0123	-0.138008	-0.0377482
chr16	2055684	+	cg08576185	S_Shore	ZNF598	Body			-0.977736	0.467503	-7.91101	1.41695e-11	1.31176e-08	16.0018	-0.0513963	-0.0553814
chr3	72305082	+	cg00124095	OpenSea					-0.623238	0.230549	-7.91006	1.42295e-11	1.31574e-08	15.9978	-0.117524	-0.0439749
chr4	26143878	+	cg23206644	OpenSea					0.729371	-1.28521	7.90862	1.43212e-11	1.32263e-08	15.9917	0.152599	0.0373133
chr6	209712	+	cg03910874	OpenSea					-1.08259	2.33296	-7.90774	1.43778e-11	1.32627e-08	15.9879	-0.0843976	-0.0438463
chr5	138474644	+	cg02274528	OpenSea	SIL1;SIL1	5'UTR;5'UTR			-0.959566	1.2676	-7.90267	1.47054e-11	1.35487e-08	15.9666	-0.166345	-0.0216088
chr1	160406794	-	cg16969752	OpenSea					-1.85573	2.51743	-7.90012	1.48733e-11	1.36871e-08	15.9558	-0.149788	-0.210886
chr19	13134830	-	cg16673929	N_Shore	NFIX	Body	low-CpG:12995149-12996848		1.14061	-4.34175	7.89869	1.49683e-11	1.37581e-08	15.9497	0.0247484	0.035867
chr16	3040132	-	cg12870418	OpenSea	LINC00514	Body			-0.77651	-0.651983	-7.89798	1.50158e-11	1.37854e-08	15.9467	-0.115433	-0.0632285
chr7	77022728	-	cg05288075	OpenSea	GSAP	Body			-1.29515	2.91494	-7.89488	1.52244e-11	1.39603e-08	15.9336	-0.0871128	-0.0504479
chr20	46122052	-	cg15102060	OpenSea					-0.86376	1.0072	-7.89391	1.52902e-11	1.4004e-08	15.9295	-0.0438887	-0.0738994
chr1	84556762	+	cg02553170	OpenSea	PRKACB;PRKACB	Body;Body			-1.59587	0.914309	-7.89338	1.53265e-11	1.40206e-08	15.9273	-0.317129	-0.121265
chr11	76265321	+	cg17373759	OpenSea					-1.11945	3.10307	-7.89263	1.53778e-11	1.40509e-08	15.9241	-0.0596132	-0.0707832
chr4	142690208	-	cg19082401	OpenSea					-1.53779	2.46476	-7.89042	1.55298e-11	1.4173e-08	15.9148	-0.0618748	-0.063119
chr13	99904123	+	cg08172426	OpenSea	UBAC2;UBAC2;UBAC2;MIR548AN	Body;Body;Body;Body			-1.15001	2.61921	-7.88987	1.55676e-11	1.41907e-08	15.9125	-0.103328	-0.0433671
chr6	106573931	-	cg25557753	OpenSea					-1.0786	1.98046	-7.88886	1.56379e-11	1.4238e-08	15.9082	-0.114267	-0.0767029
chr17	46676099	+	cg01324550	S_Shore	LOC404266;LOC404266;LOC404266;LOC404266;HOXB6;LOC404266	Body;Body;Body;Body;5'UTR;Body			0.891052	-0.24995	7.88232	1.60995e-11	1.4641e-08	15.8806	0.126891	0.0794889
chr2	241937034	-	cg21304158	N_Shore	SNED1	TSS1500			-1.19404	1.07317	-7.88095	1.61982e-11	1.47135e-08	15.8748	-0.130957	-0.0700268
chr7	72838601	+	cg03492827	Island					1.02471	-1.4997	7.87977	1.62832e-11	1.47733e-08	15.8698	0.216299	0.00742475
chr3	45867935	+	cg00482389	OpenSea	LZTFL1;LZTFL1;LZTFL1;LZTFL1	Body;Body;Body;Body			-1.18221	2.82279	-7.87742	1.64545e-11	1.49112e-08	15.8599	-0.143759	-0.0269128
chr18	45748855	-	cg00543288	OpenSea					-1.77826	-3.49974	-7.87671	1.65064e-11	1.49407e-08	15.8569	-0.073177	-0.016557
chr12	13246810	+	cg17595624	OpenSea	GSG1;GSG1;GSG1;GSG1;GSG1;GSG1;GSG1	Body;Body;Body;Body;Body;Body;Body			-0.79958	1.00623	-7.87566	1.65839e-11	1.49933e-08	15.8525	-0.00796741	-0.0448629
chr11	13983851	-	cg24258347	N_Shore	SPON1	TSS200			1.44222	1.92183	7.87517	1.66202e-11	1.50085e-08	15.8504	0.230909	0.00268071
chr6	32118399	-	cg11617964	Island	PRRT1	Body			1.53873	-3.03261	7.87173	1.68765e-11	1.52222e-08	15.8359	0.107062	0.118098
chr22	19710566	-	cg24580398	Island	SEPT5;SEPT5-GP1BB;SEPT5-GP1BB;GP1BB;SEPT5	3'UTR;Body;Body;TSS1500;3'UTR			0.97729	-1.75689	7.86928	1.70615e-11	1.5367e-08	15.8255	0.123696	0.0142534
chr12	53086292	-	cg03062084	OpenSea	KRT77	Body			0.874326	1.4689	7.86908	1.70769e-11	1.5367e-08	15.8247	0.120234	0.0101278
chr7	73720808	+	cg23062810	Island	CLIP2;CLIP2	5'UTR;5'UTR			-1.89865	-1.54704	-7.86778	1.7176e-11	1.54382e-08	15.8192	-0.285732	-0.0497975
chr15	74312279	+	cg14422782	N_Shelf	PML;PML;PML;PML;PML;PML;PML;PML;PML	Body;Body;Body;Body;Body;Body;Body;Body;Body			-0.870544	1.02969	-7.8672	1.72202e-11	1.54599e-08	15.8167	-0.068924	-0.0975374
chr8	90355474	+	cg04178156	OpenSea					-0.630566	0.698433	-7.85518	1.81658e-11	1.62741e-08	15.766	-0.0848501	-0.0219571
chr2	201725800	-	cg14984824	N_Shelf	CLK1;CLK1;CLK1;CLK1	Body;Body;Body;Body			-1.12283	1.71188	-7.85514	1.81692e-11	1.62741e-08	15.7658	-0.132401	-0.0525058
chr20	39590677	+	cg08517938	OpenSea					-1.36248	-1.78781	-7.85436	1.82328e-11	1.63121e-08	15.7625	-0.0429438	-0.0614064
chr1	26482755	-	cg00646396	OpenSea					1.24496	-1.40059	7.8531	1.83347e-11	1.63667e-08	15.7572	0.166584	0.0844445
chr13	49793107	+	cg20798249	N_Shore	MLNR	TSS1500			1.4858	3.19791	7.85309	1.83362e-11	1.63667e-08	15.7571	0.0952085	0.0289244
chr1	152365643	+	cg23919288	OpenSea					-2.45234	-2.63115	-7.85031	1.85642e-11	1.65511e-08	15.7454	-0.223136	-0.0523569
chr2	47716097	+	cg03266686	OpenSea					-0.963691	0.679862	-7.84992	1.85964e-11	1.65606e-08	15.7437	-0.14343	-0.0982559
chr5	145328877	+	cg14624314	OpenSea	SH3RF2	Body			-1.66565	3.74605	-7.84785	1.87687e-11	1.66948e-08	15.735	-0.0478594	-0.0872421
chr13	49793054	+	cg05077231	N_Shore	MLNR	TSS1500			1.06859	-0.44994	7.84718	1.88246e-11	1.67253e-08	15.7322	0.148821	0.0845313
chr19	11455923	-	cg03875330	N_Shore	TMEM205;TMEM205;CCDC159;TMEM205	Body;Body;TSS1500;Body			-0.928394	1.58851	-7.8466	1.88727e-11	1.67487e-08	15.7298	-0.0421997	-0.0773342
chr8	134028958	-	cg25020550	OpenSea	TG	Body			-0.828888	-0.811762	-7.84557	1.89592e-11	1.68062e-08	15.7254	-0.19111	-0.00729317
chr7	2558200	-	cg27658089	N_Shore	LFNG;LFNG;LFNG;LFNG;LFNG	TSS1500;TSS1500;ExonBnd;Body;Body			1.20277	2.83717	7.84089	1.93588e-11	1.71407e-08	15.7056	0.0671895	0.0132219
chr1	32610876	+	cg22232164	OpenSea	KPNA6	Body			-0.934057	-0.714768	-7.8401	1.94267e-11	1.71812e-08	15.7023	-0.10298	-0.0621041
chr17	79970192	-	cg23928512	S_Shelf	ASPSCR1	Body			0.83802	0.397261	7.83895	1.95262e-11	1.72494e-08	15.6974	0.155866	0.0395467
chr19	11315767	+	cg06870470	N_Shelf	DOCK6	Body			-1.70904	-2.37465	-7.83682	1.97117e-11	1.73934e-08	15.6885	-0.107317	-0.0573437
chr22	24797222	+	cg08732993	OpenSea	SPECC1L-ADORA2A;SPECC1L;SPECC1L;SPECC1L;SPECC1L	Body;Body;Body;Body;Body		chr22:24796747-24796747	-0.834325	2.23864	-7.83377	1.99813e-11	1.76111e-08	15.6756	-0.0461072	-0.046231
chr13	40527020	+	cg14276580	OpenSea					-1.10039	-1.94567	-7.82887	2.0422e-11	1.7979e-08	15.6549	-0.203836	-0.00857914
chr19	30864867	+	cg23458168	N_Shore	ZNF536	5'UTR			2.02474	-1.09621	7.82561	2.072e-11	1.82206e-08	15.6411	0.239801	0.0994329
chr6	31431312	+	cg25843003	OpenSea	HCP5	3'UTR			-1.05667	-0.313865	-7.82307	2.09553e-11	1.84065e-08	15.6304	-0.247106	-0.0999921
chr22	47729665	-	cg25795689	OpenSea					-1.0814	-0.663039	-7.82103	2.11465e-11	1.85534e-08	15.6218	-0.122423	-0.0993209
chr11	36422443	+	cg00220721	OpenSea	PRR5L;PRR5L;PRR5L;PRR5L	5'UTR;5'UTR;TSS200;Body			-1.29892	-0.591449	-7.81407	2.1811e-11	1.91147e-08	15.5924	-0.170197	-0.0397494
chr1	33088944	-	cg07186392	OpenSea	ZBTB8OS;ZBTB8OS;ZBTB8OS;ZBTB8OS;ZBTB8OS;ZBTB8OS;ZBTB8OS;ZBTB8OS	Body;Body;Body;Body;Body;Body;Body;Body			-0.580089	-0.114518	-7.81374	2.18434e-11	1.91213e-08	15.591	-0.105771	-0.0276678
chr17	45051692	+	cg24434387	N_Shelf					-1.20372	3.31965	-7.8069	2.2518e-11	1.96895e-08	15.5621	-0.0206601	-0.0549448
chr19	13125726	-	cg14925616	S_Shore	NFIX	Body			1.19935	2.39279	7.80466	2.27429e-11	1.98637e-08	15.5527	0.120126	0.0500581
chr17	74410839	+	cg06245338	OpenSea	UBE2O	Body			-0.88746	-0.461348	-7.80177	2.30367e-11	2.00771e-08	15.5405	-0.092697	-0.059741
chr3	194030977	+	cg13335054	N_Shelf	LOC100131551	TSS1500			-0.930556	-1.70032	-7.80175	2.30392e-11	2.00771e-08	15.5404	-0.0519144	-0.0297123
chr6	111532870	+	cg02314852	OpenSea	SLC16A10	Body			-1.2787	0.583739	-7.80121	2.30941e-11	2.00895e-08	15.5381	-0.1473	-0.0408183
chr12	125003407	+	cg11639950	Island	NCOR2;NCOR2	5'UTR;5'UTR			-0.953456	1.88379	-7.8008	2.31369e-11	2.00895e-08	15.5364	-0.0501536	-0.0474871
chr2	29339806	-	cg10701198	S_Shore	CLIP4;CLIP4;CLIP4;CLIP4	5'UTR;5'UTR;5'UTR;Body			-1.51625	1.2482	-7.80071	2.31455e-11	2.00895e-08	15.536	-0.178901	-0.121892
chr1	145054067	+	cg02912379	OpenSea	PDE4DIP	Body			-0.953689	1.86971	-7.8006	2.31575e-11	2.00895e-08	15.5355	-0.0412001	-0.0597542
chr2	29353221	+	cg04533691	OpenSea	CLIP4;CLIP4;CLIP4;CLIP4	Body;Body;Body;Body			-0.86979	0.296286	-7.7984	2.33848e-11	2.02639e-08	15.5263	-0.0138341	-0.0578391
chr14	34385840	-	cg20515423	OpenSea					-1.16321	3.12298	-7.79644	2.35895e-11	2.04184e-08	15.518	-0.0406827	-0.0574631
chr1	203456691	+	cg26841068	N_Shore	PRELP;PRELP	3'UTR;3'UTR			0.660561	-1.30411	7.79543	2.36961e-11	2.04876e-08	15.5137	0.11713	0.018354
chr8	40625224	+	cg24882673	OpenSea	ZMAT4;ZMAT4	Body;Body			-1.17125	-0.104424	-7.79381	2.38671e-11	2.06124e-08	15.5069	-0.10442	-0.108214
chr14	94692470	+	cg21830367	OpenSea	PPP4R4;PPP4R4	Body;Body			-1.06315	2.43782	-7.79032	2.42401e-11	2.09112e-08	15.4922	-0.0234183	-0.0538418
chr8	16859725	-	cg05190285	S_Shore	FGF20	TSS200			1.55305	-2.02995	7.78958	2.43203e-11	2.0957e-08	15.489	0.14764	0.0772838
chr5	33147539	+	cg19723805	OpenSea					-1.19576	0.86966	-7.78475	2.48472e-11	2.13871e-08	15.4687	-0.0586724	-0.099275
chr8	143382226	+	cg21926626	S_Shelf	TSNARE1	Body			-1.99018	1.20271	-7.78378	2.49551e-11	2.14532e-08	15.4646	-0.160746	-0.0718747
chr7	641028	-	cg26669717	N_Shelf	PRKAR1B;PRKAR1B;PRKAR1B;PRKAR1B;PRKAR1B;PRKAR1B	Body;Body;Body;Body;Body;Body			-0.689821	1.63048	-7.78356	2.49795e-11	2.14532e-08	15.4636	-0.0463222	-0.0475989
chr10	129789772	+	cg08516641	OpenSea	PTPRE	5'UTR			-1.35489	-0.271105	-7.78129	2.52323e-11	2.16462e-08	15.4541	-0.10004	-0.101247
chr7	130879032	-	cg15377961	OpenSea	MKLN1	Body			-1.18084	1.15872	-7.77267	2.62178e-11	2.24666e-08	15.4177	0.0493931	-0.0654109
chr17	1974029	-	cg07470597	OpenSea	SMG6;SMG6;SMG6;SMG6	Body;Body;Body;Body			-0.976152	2.08835	-7.77139	2.63685e-11	2.25567e-08	15.4123	-0.121049	-0.049775
chr8	122330405	-	cg04231886	OpenSea					-1.79875	-1.11906	-7.77124	2.63851e-11	2.25567e-08	15.4117	-0.205454	-0.0998805
chr5	14415656	-	cg09111892	OpenSea	TRIO	Body			-1.47025	3.30115	-7.77103	2.64105e-11	2.25567e-08	15.4108	-0.0946898	-0.0419737
chr3	45053351	+	cg09626867	OpenSea	EXOSC7	Body			-0.979271	-0.431352	-7.76893	2.66579e-11	2.27428e-08	15.4019	-0.0319076	-0.050582
chr11	1049800	-	cg13611686	OpenSea					-0.841601	1.03699	-7.76811	2.67557e-11	2.2801e-08	15.3984	-0.0590562	-0.0568131
chr18	70900410	-	cg10922498	OpenSea	LOC400655	Body			1.05835	0.473184	7.76473	2.71603e-11	2.31203e-08	15.3842	0.0889769	0.00910589
chr11	78108461	+	cg27444020	OpenSea	GAB2	Body			-1.09955	0.486177	-7.76432	2.72091e-11	2.31364e-08	15.3825	-0.154574	-0.0267555
chr20	4148606	-	cg12494143	OpenSea	SMOX;SMOX;SMOX;SMOX;SMOX	5'UTR;5'UTR;5'UTR;5'UTR;5'UTR		chr20:4148418-4148418	1.08725	-0.443848	7.76007	2.77279e-11	2.35516e-08	15.3646	0.213795	0.0527425
chr11	120197521	-	cg02610360	S_Shore	TMEM136	5'UTR			-1.56123	2.09557	-7.75951	2.7798e-11	2.35852e-08	15.3622	-0.135886	-0.138097
chr16	81030827	-	cg09615493	OpenSea	CMC2	Body			-2.26744	-2.2194	-7.75668	2.81495e-11	2.38572e-08	15.3502	-0.206973	-0.0508264
chr13	111829530	-	cg27485596	OpenSea	ARHGEF7;ARHGEF7;ARHGEF7;ARHGEF7	Body;5'UTR;Body;Body			-1.57906	-2.81333	-7.7551	2.83476e-11	2.39987e-08	15.3436	-0.180756	-0.00270478
chr18	60827075	-	cg18395269	OpenSea	BCL2	Body		chr18:60827006-60827006	-1.26534	3.3578	-7.75288	2.86289e-11	2.42103e-08	15.3342	-0.10041	-0.0338568
chr7	69289519	-	cg04396567	OpenSea	AUTS2;AUTS2;AUTS2	Body;Body;Body			-1.74807	-3.35548	-7.75167	2.87832e-11	2.43141e-08	15.3291	-0.123734	-0.00566547
chr5	24832285	+	cg06822989	OpenSea					1.50494	2.64958	7.75096	2.88736e-11	2.43639e-08	15.3261	0.168333	0.00250617
chr10	48362170	-	cg12450316	OpenSea	ZNF488	5'UTR			-1.00945	-0.941074	-7.74772	2.92921e-11	2.469e-08	15.3125	-0.218633	-0.0339323
chr10	49688893	-	cg21355487	S_Shore	ARHGAP22	Body			-0.780557	0.586513	-7.74566	2.95612e-11	2.48897e-08	15.3038	-0.0407037	-0.0979365
chr9	139649039	+	cg14145338	OpenSea	LCN8	Body			-0.9178	-0.321433	-7.74461	2.97005e-11	2.49797e-08	15.2993	-0.213806	-0.0223891
chr17	3880172	+	cg21292067	OpenSea					-0.83596	0.813304	-7.74243	2.99895e-11	2.51953e-08	15.2901	-0.0118882	-0.045249
chr9	98846713	+	cg08889996	OpenSea	LOC158435	Body			0.80907	0.332091	7.73997	3.03186e-11	2.54442e-08	15.2798	0.119849	0.0340351
chr12	4252007	+	cg23069718	OpenSea					-0.789981	-1.64305	-7.73951	3.03802e-11	2.54681e-08	15.2778	-0.146943	-0.016722
chr10	102279791	+	cg26705561	S_Shore	SEC31B	TSS200			0.658615	0.593998	7.7389	3.04627e-11	2.55096e-08	15.2753	0.129656	0.0444863
chr14	24578415	-	cg24392515	OpenSea					-0.765176	-0.109493	-7.73852	3.05144e-11	2.55252e-08	15.2737	-0.129159	-0.0452935
chr11	60377383	-	cg10404544	OpenSea					-0.907341	-0.963633	-7.73318	3.12478e-11	2.61104e-08	15.2511	-0.137951	-0.0307679
chr1	227951794	-	cg24437104	OpenSea	SNAP47	Body			-0.716312	1.16211	-7.73159	3.14693e-11	2.62671e-08	15.2444	-0.0903562	-0.0611282
chr10	121543364	-	cg22585799	OpenSea	INPP5F;INPP5F	Body;Body			-1.53206	0.330371	-7.72915	3.18118e-11	2.65243e-08	15.2341	-0.208354	-0.0423456
chr12	52638134	-	cg21242123	N_Shore	KRT7	Body			-0.589991	-0.205692	-7.72631	3.22161e-11	2.68324e-08	15.2221	-0.0522681	-0.0622372
chr6	30458586	+	cg00340855	S_Shore	HLA-E	Body			-0.895996	0.368965	-7.7256	3.23179e-11	2.68882e-08	15.2191	-0.214549	-0.042084
chr20	61639613	-	cg04010387	S_Shore	BHLHE23;LOC63930	TSS1500;TSS1500			1.38696	-1.19666	7.72385	3.25696e-11	2.70685e-08	15.2118	0.129453	0.0736459
chr4	76956571	+	cg26192328	OpenSea	CXCL11;CXCL11;ART3	Body;Body;5'UTR			1.52815	-2.62975	7.72256	3.2757e-11	2.71949e-08	15.2063	0.215796	0.00463108
chr11	65194989	-	cg23523668	S_Shelf			low-CpG:64951457-64951665		-1.09099	-0.598921	-7.72182	3.28644e-11	2.72548e-08	15.2032	-0.155045	-0.0803322
chr3	57432353	-	cg23759448	OpenSea	DNAH12	Body			-1.50835	3.49644	-7.71774	3.3465e-11	2.77231e-08	15.186	-0.0562915	-0.14222
chr17	45286609	-	cg05294455	OpenSea	MYL4;MYL4	5'UTR;TSS200			0.909195	-0.28677	7.7156	3.37849e-11	2.79319e-08	15.177	0.102091	0.0488713
chr18	77195886	+	cg02406032	N_Shore	NFATC1;NFATC1;NFATC1;NFATC1;NFATC1;NFATC1;NFATC1;NFATC1;NFATC1;NFATC1	5'UTR;Body;Body;Body;Body;5'UTR;Body;Body;Body;Body			-1.33752	2.75122	-7.71542	3.38125e-11	2.79319e-08	15.1762	-0.118788	-0.0454304
chr16	87371097	+	cg01787084	S_Shelf	FBXO31;FBXO31	Body;Body			-1.21079	-1.50974	-7.71533	3.38256e-11	2.79319e-08	15.1759	-0.059157	-0.0338049
chr20	56257874	-	cg26318111	OpenSea	PMEPA1;PMEPA1;PMEPA1;PMEPA1;PMEPA1	5'UTR;5'UTR;Body;Body;Body		chr20:56257855-56257855	0.905323	0.764505	7.71045	3.45665e-11	2.85132e-08	15.1553	0.0275089	0.0589651
chr16	87098542	+	cg02150077	OpenSea					2.18364	-1.19734	7.71019	3.46071e-11	2.85163e-08	15.1542	0.395186	0.142203
chr12	125003064	+	cg15085899	Island	NCOR2;NCOR2	5'UTR;5'UTR	high-CpG:123568680-123569137		-1.60295	-0.259969	-7.70086	3.60712e-11	2.9691e-08	15.1148	-0.101782	-0.10311
chr17	72898009	-	cg11046734	OpenSea					-1.61952	-2.31793	-7.69798	3.65353e-11	3.0041e-08	15.1027	-0.0877637	-0.0464595
chr22	39353550	+	cg27504369	OpenSea	APOBEC3A;APOBEC3A	1stExon;5'UTR			-0.929809	-0.829603	-7.69521	3.69872e-11	3.03802e-08	15.091	-0.0627079	-0.0867966
chr1	36792175	+	cg08324758	S_Shelf					-0.869648	1.0178	-7.69485	3.70465e-11	3.03965e-08	15.0895	-0.069961	-0.0432353
chr5	89853284	+	cg13003311	N_Shore	GPR98;GPR98	TSS1500;TSS1500			1.00687	-0.878409	7.69174	3.75608e-11	3.07692e-08	15.0764	0.0963755	0.035318
chr2	20560455	-	cg11538718	OpenSea					-1.40503	2.07055	-7.69162	3.75803e-11	3.07692e-08	15.0759	0.000836769	-0.0355633
chr1	93590625	+	cg17431362	OpenSea	MTF2;MTF2;MTF2;MTF2	Body;Body;Body;Body			-0.852324	-0.59964	-7.69122	3.76483e-11	3.07921e-08	15.0742	-0.00959861	-0.0437348
chr13	51797646	-	cg07691146	S_Shore	FAM124A	Body			1.38528	-0.15949	7.68757	3.8263e-11	3.12618e-08	15.0588	0.179689	0.11588
chr15	53083978	-	cg10422709	S_Shore					0.774083	-0.803071	7.6845	3.87879e-11	3.16571e-08	15.0459	0.120974	0.0739044
chr19	42070487	-	cg17094873	OpenSea	CEACAM21	5'UTR			-1.0078	0.185981	-7.68306	3.90368e-11	3.18267e-08	15.0398	-0.132541	-0.0806418
chr4	2716524	+	cg14711869	OpenSea	FAM193A	Body			-0.759475	1.14576	-7.68015	3.9545e-11	3.21791e-08	15.0275	-0.0416241	-0.0397613
chr13	49792767	-	cg06396119	N_Shore					1.22038	0.287004	7.67987	3.95929e-11	3.21791e-08	15.0264	0.13948	0.0792913
chr17	45992122	+	cg14360917	OpenSea	SP2	Body			-0.885297	0.874032	-7.67987	3.95942e-11	3.21791e-08	15.0264	-0.100509	-0.0885662
chr20	16195955	+	cg09502182	OpenSea					-0.58881	-0.040051	-7.67647	4.01953e-11	3.26045e-08	15.0121	-0.063606	-0.0596581
chr4	134486717	+	cg08976697	OpenSea					-1.97323	-3.26023	-7.67643	4.02021e-11	3.26045e-08	15.0119	-0.109453	-0.0308035
chr1	2804835	-	cg21691065	OpenSea					-1.58841	-0.231442	-7.67487	4.04828e-11	3.27978e-08	15.0053	-0.272211	-0.119455
chr3	58860290	-	cg15028458	OpenSea	C3orf67	Body			-1.69879	2.99209	-7.67415	4.0611e-11	3.28672e-08	15.0023	-0.0610085	-0.0734541
chr7	40680454	+	cg02426324	OpenSea	C7orf10	Body			-1.29481	3.68212	-7.67341	4.07459e-11	3.29418e-08	14.9991	-0.0297385	-0.0214251
chr17	907732	+	cg19029445	N_Shelf	ABR;ABR;ABR	3'UTR;3'UTR;3'UTR			1.68905	2.55132	7.67106	4.11732e-11	3.32525e-08	14.9892	0.175281	0.0236803
chr1	228233217	+	cg15681261	OpenSea	WNT3A	Body			0.6889	-1.62113	7.66963	4.14341e-11	3.34282e-08	14.9832	0.0793729	0.0344664
chr1	54232631	-	cg09313918	OpenSea	NDC1;NDC1;NDC1	3'UTR;3'UTR;Body			-1.21089	0.132106	-7.66844	4.16551e-11	3.35714e-08	14.9782	-0.138902	-0.102427
chr18	21444805	+	cg17620798	OpenSea	LAMA3;LAMA3	Body;Body			-1.30045	-3.33904	-7.66655	4.20055e-11	3.38185e-08	14.9702	-0.116316	-0.00150564
chr19	39403745	-	cg24955642	OpenSea	CCER2	TSS1500			-0.781249	0.483461	-7.66582	4.21418e-11	3.38929e-08	14.9672	-0.038188	-0.0869239
chr10	7817014	-	cg26203245	OpenSea	KIN;KIN	Body;Body			-0.823292	1.15319	-7.66371	4.25372e-11	3.41753e-08	14.9583	-0.0387428	-0.059892
chr15	90291404	+	cg23511694	N_Shore					1.12479	1.11615	7.66186	4.28877e-11	3.44211e-08	14.9505	0.143818	0.0651914
chr20	34679854	+	cg11032256	N_Shore	EPB41L1;EPB41L1;EPB41L1;EPB41L1	TSS1500;TSS1500;TSS1500;5'UTR			0.565223	0.856169	7.66163	4.29324e-11	3.44212e-08	14.9495	0.131227	0.0136186
chr2	219851272	-	cg19420638	S_Shore	FEV	TSS1500			0.903592	1.28082	7.65805	4.36194e-11	3.49357e-08	14.9344	0.129845	0.0613802
chr12	120799332	+	cg26008908	N_Shore	MSI1	Body			0.698577	-2.19108	7.6565	4.39215e-11	3.51412e-08	14.9279	0.0598289	0.0247683
chr12	54230081	+	cg23491443	OpenSea					-1.20085	0.48478	-7.65494	4.42261e-11	3.53483e-08	14.9213	-0.148773	-0.16865
chr7	50732341	+	cg03514139	OpenSea	GRB10;GRB10;GRB10;GRB10	Body;Body;Body;Body			-0.901249	1.04211	-7.65308	4.45928e-11	3.56045e-08	14.9135	-0.125828	-0.0400985
chr1	47998637	-	cg01693598	N_Shore					0.676148	0.686513	7.644	4.64267e-11	3.70305e-08	14.8752	0.092299	0.0387549
chr20	36024650	+	cg16364693	OpenSea	SRC;SRC	Body;Body			1.83181	3.65825	7.64283	4.66665e-11	3.71833e-08	14.8703	0.0870314	0.00820673
chr16	85627648	+	cg08843623	OpenSea					-0.791973	1.5937	-7.64152	4.69394e-11	3.73622e-08	14.8648	-0.00928726	-0.0635278
chr17	71478745	+	cg11311405	OpenSea	SDK2	Body			-0.991874	0.48921	-7.64091	4.70665e-11	3.74034e-08	14.8622	-0.0735534	-0.0662706
chr14	102946182	-	cg20650823	OpenSea	TECPR2	Body			-0.835282	1.59296	-7.64081	4.7088e-11	3.74034e-08	14.8618	-0.0433192	-0.0781344
chr2	105488038	+	cg16627650	N_Shore					1.39266	-3.07157	7.63698	4.78949e-11	3.79863e-08	14.8457	0.0885277	0.0227162
chr22	33834204	-	cg15970145	OpenSea	LARGE;LARGE	Body;Body			-0.742676	-0.0487899	-7.63686	4.79202e-11	3.79863e-08	14.8452	-0.129724	-0.0861017
chr12	124198578	+	cg17306339	S_Shore	ATP6V0A2	Body			-1.16001	3.23114	-7.63468	4.83867e-11	3.83167e-08	14.836	-0.0694647	-0.0446767
chr13	97943199	+	cg24039541	OpenSea	MBNL2;MBNL2;MBNL2	Body;Body;Body			-1.63588	3.57233	-7.63129	4.91181e-11	3.88561e-08	14.8217	-0.0835147	-0.0553902
chr17	37054726	+	cg09163035	OpenSea	LASP1	Body			-1.17903	-2.92636	-7.62935	4.95431e-11	3.91521e-08	14.8135	-0.0859483	-0.0184618
chr20	62367108	-	cg03924136	N_Shore	LIME1;LIME1;LIME1;LIME1;ZGPAT;ZGPAT;ZGPAT;ZGPAT;ZGPAT	TSS1500;TSS1500;1stExon;5'UTR;Body;Body;Body;Body;Body			-0.922178	1.0005	-7.62719	5.00215e-11	3.94898e-08	14.8044	-0.206786	-0.0164835
chr4	185209748	-	cg02542684	OpenSea				chr4:185209648-185209648	-1.82095	-3.63297	-7.62435	5.06541e-11	3.99483e-08	14.7925	-0.0993253	-0.00179547
chr15	76016335	+	cg00622552	OpenSea	ODF3L1;ODF3L1	5'UTR;1stExon			0.842667	-1.50087	7.62074	5.14711e-11	4.05512e-08	14.7773	0.185424	0.0428873
chr15	68958534	+	cg02793162	OpenSea	CORO2B	Body			-0.699247	-0.286189	-7.61749	5.22197e-11	4.1099e-08	14.7636	-0.0402267	-0.0561392
chr18	11388025	+	cg13147016	OpenSea					-0.928991	0.800683	-7.61553	5.26759e-11	4.14159e-08	14.7553	-0.0942667	-0.146104
chr2	9984929	-	cg10881225	S_Shore	TAF1B	Body			-1.3979	2.06522	-7.61504	5.27898e-11	4.14632e-08	14.7533	-0.0783423	-0.0752457
chr2	67267193	+	cg04904480	OpenSea					-0.936031	0.0985909	-7.61405	5.30211e-11	4.16026e-08	14.7491	-0.110393	-0.0812662
chr14	102305945	-	cg21642635	OpenSea	PPP2R5C;PPP2R5C;PPP2R5C;PPP2R5C;PPP2R5C	Body;Body;Body;Body;Body			-0.644418	-0.476771	-7.61138	5.36528e-11	4.20555e-08	14.7379	-0.162217	-0.0258433
chr11	63634096	-	cg10185057	OpenSea	MARK2;MARK2;MARK2;MARK2	Body;Body;Body;Body			-0.99004	-0.350284	-7.6111	5.37195e-11	4.20651e-08	14.7367	-0.0699217	-0.0656929
chr1	205016193	-	cg09221297	OpenSea	CNTN2	5'UTR		chr1:205016149-205016149	0.756166	-1.4625	7.61074	5.38057e-11	4.20899e-08	14.7352	0.0309049	0.0556739
chr5	149237013	-	cg04615529	OpenSea					-1.12055	2.56433	-7.61016	5.39448e-11	4.2156e-08	14.7327	-0.0509871	-0.0901764
chr6	32811253	+	cg01309328	N_Shore	PSMB8;PSMB8	Body;Body			-0.829914	-0.579776	-7.60704	5.46953e-11	4.26993e-08	14.7196	-0.230146	-0.0469127
chr7	101526238	-	cg24417971	OpenSea	CUX1;CUX1;CUX1;CUX1;CUX1;CUX1;CUX1	Body;Body;Body;Body;Body;Body;Body		chr7:101526005-101526005	-1.34318	1.65644	-7.60475	5.52543e-11	4.30921e-08	14.7099	0.00704219	-0.0697686
chr4	39034637	+	cg02131853	OpenSea	TMEM156	TSS1500			-1.00668	1.93361	-7.60379	5.54905e-11	4.32326e-08	14.7059	-0.176978	-0.0688198
chr7	21209509	+	cg16448636	OpenSea					1.28769	-1.12947	7.5974	5.70841e-11	4.44294e-08	14.679	0.153523	0.0672734
chr1	26003182	-	cg18878872	OpenSea	MAN1C1;MAN1C1	Body;Body			-1.68831	-2.90359	-7.59667	5.72695e-11	4.45288e-08	14.6759	-0.0864769	-0.0159914
chr16	1458719	-	cg18553399	S_Shore	UNKL;UNKL	Body;Body			1.26319	-2.83009	7.59412	5.79215e-11	4.49904e-08	14.6652	0.0658731	0.0216686
chr11	18601039	-	cg09535011	OpenSea	UEVLD;UEVLD;UEVLD;UEVLD;UEVLD;UEVLD;UEVLD;UEVLD;UEVLD	5'UTR;1stExon;Body;Body;Body;Body;Body;Body;5'UTR			-1.15572	2.17042	-7.59371	5.8027e-11	4.49933e-08	14.6635	-0.123643	-0.0888786
chr5	172331797	+	cg13085630	OpenSea	ERGIC1	Body			-1.2414	3.10558	-7.59365	5.80418e-11	4.49933e-08	14.6632	-0.0344559	-0.0314554
chr8	61880470	-	cg07265924	OpenSea	LOC100130298	TSS200			-2.24712	3.13223	-7.59314	5.81737e-11	4.50503e-08	14.6611	-0.100205	-0.147277
chr2	162019868	+	cg16581692	S_Shelf	TANK;TANK;TANK	5'UTR;5'UTR;5'UTR			-1.1767	3.42752	-7.59074	5.87958e-11	4.54865e-08	14.651	-0.0612829	-0.022927
chr20	37633414	+	cg08239207	OpenSea	DHX35;DHX35;DHX35	Body;Body;Body			-1.31176	1.76424	-7.59006	5.89735e-11	4.55783e-08	14.6481	-0.221877	-0.0641573
chr4	108664968	+	cg06297614	OpenSea					-1.99492	-1.36933	-7.58851	5.938e-11	4.58466e-08	14.6416	-0.221266	-0.0879889
chr10	44373919	-	cg03592955	OpenSea	LINC00840	Body			-1.08886	-0.0383301	-7.58571	6.01227e-11	4.63736e-08	14.6298	-0.0895354	-0.0526516
chr15	45018720	+	cg21954370	OpenSea					-0.903134	-1.50257	-7.58468	6.03971e-11	4.65338e-08	14.6254	-0.140437	-0.0595197
chr4	10160060	-	cg14348967	OpenSea					-2.07266	-0.820323	-7.58448	6.04509e-11	4.65338e-08	14.6246	-0.306711	-0.0970973
chr22	36011991	+	cg04807974	OpenSea	MB;MB;MB	Body;Body;Body			-1.36549	0.0463599	-7.58422	6.05212e-11	4.65415e-08	14.6235	-0.158305	-0.134066
chr13	111829925	+	cg15143725	OpenSea	ARHGEF7;ARHGEF7;ARHGEF7;ARHGEF7	5'UTR;Body;Body;Body			-0.755368	0.790103	-7.58209	6.10954e-11	4.69363e-08	14.6145	-0.169383	-0.0439088
chr6	30460798	-	cg11019014	S_Shelf	HLA-E	3'UTR			-0.935483	3.21114	-7.58064	6.14893e-11	4.7192e-08	14.6084	-0.0881695	-0.013242
chr2	15734698	-	cg09951666	S_Shelf	DDX1	Body			-0.946758	0.785045	-7.57905	6.19218e-11	4.74767e-08	14.6018	-0.0954179	-0.0747916
chr2	241988881	+	cg14767619	N_Shore	SNED1	Body			1.75278	0.882353	7.57879	6.19931e-11	4.74842e-08	14.6007	0.242503	0.136584
chr8	99780274	-	cg25861475	OpenSea	STK3;STK3;STK3	Body;Body;Body			-0.969931	1.92128	-7.57288	6.36409e-11	4.86981e-08	14.5758	-0.00899312	-0.0699162
chr10	75998100	+	cg24532893	OpenSea	ADK;ADK;ADK;ADK	Body;Body;Body;Body			-1.6107	1.28403	-7.57257	6.37274e-11	4.8716e-08	14.5745	-0.143503	-0.125865
chr3	156382473	-	cg20409231	OpenSea					-1.27111	0.011907	-7.57098	6.41782e-11	4.90121e-08	14.5678	-0.152717	-0.0798334
chr10	22546132	+	cg20734092	S_Shelf	LOC100130992	Body			-1.61464	0.224195	-7.56972	6.45367e-11	4.92371e-08	14.5625	-0.185987	-0.101701
chr15	39488566	+	cg08995087	OpenSea					-1.2944	0.74399	-7.5651	6.58724e-11	5.02066e-08	14.543	-0.088401	-0.0957056
chr1	159870077	-	cg25153824	Island	CCDC19	TSS200			0.898005	-1.24144	7.56413	6.61575e-11	5.03741e-08	14.5389	0.148507	0.0331707
chr1	28013341	-	cg22433862	OpenSea					1.31531	3.00531	7.5627	6.65771e-11	5.06437e-08	14.5329	0.0372596	0.0326013
chr12	56863261	-	cg21678211	OpenSea	SPRYD4	Body			-0.907822	1.17933	-7.56231	6.66909e-11	5.06804e-08	14.5313	0.00297441	-0.0457526
chr10	35737023	+	cg17025291	OpenSea	CCNY;CCNY;CCNY;CCNY;CCNY	5'UTR;5'UTR;5'UTR;Body;Body			-1.10524	0.84332	-7.56112	6.70452e-11	5.08995e-08	14.5263	-0.148144	-0.0870566
chr16	80625384	-	cg06492558	OpenSea					-0.64285	-0.727448	-7.56081	6.71378e-11	5.09198e-08	14.525	-0.136194	-0.0295823
chr1	220964827	-	cg16910124	OpenSea	MARC1;MARC1	ExonBnd;Body			-1.59731	-4.76073	-7.55737	6.81668e-11	5.16494e-08	14.5105	-0.0218742	-0.00947899
chr17	80402891	+	cg12882189	S_Shore	C17orf62;C17orf62;C17orf62	Body;Body;Body			-0.668835	0.929251	-7.55561	6.87028e-11	5.20045e-08	14.5031	-0.0440341	-0.0881829
chr11	61248474	-	cg15527674	OpenSea	C11orf66;C11orf66	TSS200;TSS200			0.897347	2.51109	7.55487	6.8926e-11	5.21223e-08	14.5	0.0820082	0.0220613
chr22	40437213	+	cg01302823	N_Shelf					-1.24619	-1.34569	-7.55252	6.96478e-11	5.26167e-08	14.4901	-0.119322	-0.0133125
chr11	1876365	+	cg25344862	OpenSea	LSP1	Body		chr11:1876283-1876283	-0.857132	1.78357	-7.54916	7.06933e-11	5.33543e-08	14.476	-0.120003	-0.0315642
chr3	187520901	+	cg02130906	OpenSea					-1.61764	3.99423	-7.54784	7.1107e-11	5.36141e-08	14.4704	-0.0729996	-0.0429436
chr13	47229927	+	cg24453118	OpenSea	LRCH1;LRCH1;LRCH1	Body;Body;Body			-1.47988	-1.12982	-7.54718	7.13154e-11	5.37188e-08	14.4677	-0.312253	-0.0603527
chr17	38182487	+	cg14700282	OpenSea	MED24;MED24;MED24;MED24	Body;Body;Body;Body			-0.781153	1.43579	-7.54394	7.23464e-11	5.44423e-08	14.454	-0.149862	-0.0310969
chr8	123660059	+	cg26621020	OpenSea					-1.54406	2.40144	-7.54352	7.24824e-11	5.44915e-08	14.4522	-0.0922299	-0.169286
chr6	90718566	-	cg04168829	OpenSea	BACH2;BACH2;BACH2;BACH2	ExonBnd;ExonBnd;5'UTR;5'UTR			-1.08633	2.88543	-7.54293	7.26697e-11	5.45347e-08	14.4498	-0.079746	-0.0421215
chr14	23835870	+	cg18454133	Island	EFS;EFS	TSS1500;TSS1500			1.21342	3.14763	7.5429	7.26811e-11	5.45347e-08	14.4496	0.0692057	0.0168268
chr1	217314284	+	cg00983697	S_Shelf					1.54185	-2.12892	7.54196	7.29831e-11	5.46979e-08	14.4457	0.106839	0.047343
chr12	52638158	+	cg18147181	N_Shore	KRT7	Body			-0.605514	0.339744	-7.54179	7.30403e-11	5.46979e-08	14.445	-0.0580794	-0.074656
chr19	10654180	+	cg03157226	N_Shore	ATG4D	TSS1500			-1.14038	-2.85043	-7.53746	7.44548e-11	5.57031e-08	14.4268	-0.0552594	-0.0217308
chr6	31034042	-	cg22786748	OpenSea					0.954358	-0.984745	7.53155	7.64292e-11	5.71249e-08	14.4019	0.129836	0.0658516
chr20	3065488	+	cg02187522	S_Shore	AVP	TSS200			-0.688534	0.593133	-7.53132	7.65066e-11	5.71275e-08	14.4009	-0.0915947	-0.0188008
chr17	77755547	+	cg17346145	N_Shelf	CBX2;CBX2	Body;Body			1.06287	-2.88095	7.52966	7.70701e-11	5.74926e-08	14.394	0.0797463	0.0397277
chr10	71893017	-	cg04859918	S_Shore	AIFM2	TSS1500			-0.85814	1.5577	-7.52864	7.74193e-11	5.76974e-08	14.3897	-0.0296451	-0.0811573
chr8	61823013	+	cg08431985	Island					1.17215	-2.96554	7.52821	7.75676e-11	5.77522e-08	14.3879	0.124722	0.00582
chr2	74196572	+	cg01964004	OpenSea	DGUOK-AS1;DGUOK-AS1	Body;Body			-0.577064	0.743431	-7.52657	7.81331e-11	5.8102e-08	14.381	-0.122226	0.00792082
chr5	1489875	-	cg08697251	Island	LPCAT1	Body			-1.5821	3.24033	-7.52641	7.8188e-11	5.8102e-08	14.3803	-0.0714133	-0.0636109
chr17	76770898	-	cg17474973	OpenSea	CYTH1;CYTH1	Body;Body		chr17:76770526-76770526	-0.705825	-1.51723	-7.52605	7.83137e-11	5.81274e-08	14.3788	-0.125767	-0.0289136
chr15	45007647	-	cg02988397	S_Shelf	B2M	Body			-0.636905	0.568271	-7.52588	7.83727e-11	5.81274e-08	14.3781	-0.244504	-0.00873704
chr10	115441840	-	cg07462448	S_Shore	CASP7;CASP7;CASP7;CASP7	5'UTR;5'UTR;5'UTR;5'UTR		chr10:115441699-115441699	-1.35765	3.13957	-7.52563	7.84577e-11	5.81346e-08	14.377	-0.116299	-0.0334492
chr3	151910095	-	cg07642569	OpenSea					-1.24392	-1.38652	-7.52466	7.87958e-11	5.83291e-08	14.3729	-0.187989	-0.0331591
chr10	27200759	-	cg03621163	OpenSea					1.16337	2.88446	7.52291	7.94091e-11	5.87053e-08	14.3656	0.0664175	0.00956818
chr3	101882326	+	cg24627325	OpenSea					-1.13075	2.54188	-7.5227	7.94847e-11	5.87053e-08	14.3647	-0.0433685	-0.0539914
chr17	75537317	-	cg16277071	OpenSea					0.705988	-0.576416	7.52256	7.9532e-11	5.87053e-08	14.3641	0.193816	0.0378331
chr7	707728	-	cg10385101	N_Shelf	PRKAR1B;PRKAR1B;PRKAR1B;PRKAR1B;PRKAR1B;PRKAR1B	Body;Body;Body;Body;Body;Body			-0.776783	-0.519119	-7.5188	8.08673e-11	5.959e-08	14.3483	-0.138923	-0.0626664
chr21	30517941	-	cg08854834	OpenSea	C21orf7	Body			-1.1823	1.99431	-7.51863	8.09293e-11	5.959e-08	14.3476	-0.197459	-0.0142787
chr3	58456976	-	cg13575139	OpenSea					-1.16307	-0.0579767	-7.51854	8.09621e-11	5.959e-08	14.3472	-0.0519298	-0.0711669
chr5	179734445	+	cg24485037	OpenSea	GFPT2	Body			-0.739413	-0.486733	-7.51707	8.14912e-11	5.99223e-08	14.341	0.0220226	-0.060866
chr9	132657990	+	cg14257645	OpenSea	FNBP1	Body			-0.907328	-0.781385	-7.5166	8.16593e-11	5.99888e-08	14.339	-0.0573288	-0.0286857
chr17	2908068	+	cg15030415	OpenSea	RAP1GAP2;RAP1GAP2	Body;Body			-0.894764	0.986642	-7.51618	8.18099e-11	6.00422e-08	14.3373	-0.0675305	-0.0502919
chr15	101668270	+	cg01108653	OpenSea					-0.797104	0.62459	-7.5158	8.19495e-11	6.00876e-08	14.3357	-0.022059	-0.0652676
chr9	139923567	-	cg13806966	N_Shore	ABCA2;C9orf139;ABCA2	TSS1500;5'UTR;TSS200			-1.70789	-3.27842	-7.51525	8.21493e-11	6.01769e-08	14.3334	-0.0736024	-0.0294234
chr8	116678582	-	cg09233395	N_Shore	TRPS1	5'UTR		chr8:116678291-116678291	-1.34489	-1.01758	-7.51256	8.31331e-11	6.08399e-08	14.3221	-0.110116	-0.0533425
chr3	66519998	-	cg09716921	OpenSea	LRIG1	Body			-1.36849	3.34893	-7.51056	8.38734e-11	6.13235e-08	14.3136	-0.0740898	-0.0481238
chr2	173319943	+	cg04299003	OpenSea	ITGA6;ITGA6	Body;Body			-1.15994	-1.3518	-7.50953	8.42554e-11	6.15445e-08	14.3093	-0.15356	-0.0420229
chr5	176172918	+	cg25663304	S_Shelf					-0.986969	-1.90384	-7.50806	8.48069e-11	6.18889e-08	14.3031	-0.113238	-0.0243582
chr22	41798175	+	cg04401758	OpenSea				chr22:41798116-41798116	-0.825197	0.729359	-7.50636	8.54471e-11	6.22482e-08	14.296	-0.0241642	-0.0947464
chr16	66161391	+	cg03825862	OpenSea					-1.76984	-2.76144	-7.50632	8.54606e-11	6.22482e-08	14.2958	-0.0762689	-0.0464857
chr12	123944398	+	cg20417154	S_Shore	SNRNP35;SNRNP35;SNRNP35;SNRNP35	5'UTR;1stExon;5'UTR;Body			-0.907341	-0.282119	-7.50577	8.56722e-11	6.23435e-08	14.2935	-0.216639	-0.0120951
chr5	167447887	-	cg14826185	OpenSea	TENM2	Body			-1.76941	-1.55866	-7.50554	8.57561e-11	6.23458e-08	14.2926	-0.179838	-0.0835559
chr16	87757018	+	cg01538731	S_Shelf	KLHDC4	Body		chr16:87756631-87756631	-2.00256	0.569047	-7.5049	8.6001e-11	6.2465e-08	14.2899	-0.25621	-0.0498524
chr13	114905867	+	cg23739746	OpenSea					-1.79682	-2.87721	-7.50446	8.61679e-11	6.247e-08	14.288	-0.165093	-0.0227867
chr2	74729502	+	cg06768010	Island	LOC151534;LBX2	TSS1500;Body			1.008	-2.07341	7.50428	8.62359e-11	6.247e-08	14.2873	0.116806	0.0595762
chr4	184051851	-	cg10439265	OpenSea	WWC2	Body			-1.02133	2.67442	-7.50425	8.62505e-11	6.247e-08	14.2871	-0.0284516	-0.0576294
chr13	49379791	-	cg20676788	OpenSea					-1.15748	2.58647	-7.50267	8.6856e-11	6.28495e-08	14.2805	-0.133659	-0.0603668
chr12	27770035	+	cg27272447	OpenSea	PPFIBP1;PPFIBP1;PPFIBP1;PPFIBP1	5'UTR;5'UTR;5'UTR;5'UTR			-1.72571	3.79023	-7.50161	8.72627e-11	6.30847e-08	14.276	-0.0597235	-0.125887
chr15	90291141	-	cg04459939	N_Shelf					1.01186	0.264706	7.49693	8.90901e-11	6.43028e-08	14.2563	0.135048	0.102963
chr6	143095613	+	cg22858308	OpenSea	HIVEP2	Body			-0.770973	2.1408	-7.49683	8.91289e-11	6.43028e-08	14.2559	-0.0570061	-0.0262588
chr16	81369438	+	cg20840157	OpenSea	GAN	Body			-1.01576	2.39073	-7.49647	8.92698e-11	6.43028e-08	14.2544	-0.0642996	-0.0417999
chr7	150744274	-	cg07243147	N_Shore	ACCN3;ACCN3;ABCB8;ACCN3	TSS1500;TSS1500;3'UTR;TSS1500			-0.73349	0.116226	-7.49645	8.92808e-11	6.43028e-08	14.2543	-0.0470447	-0.0548631
chr10	72348420	+	cg01435315	OpenSea					-1.24702	1.06473	-7.49618	8.93861e-11	6.43187e-08	14.2532	-0.122327	-0.079946
chr10	61577775	+	cg16726239	OpenSea	CCDC6	Body			-0.822748	0.491541	-7.49594	8.94799e-11	6.43262e-08	14.2522	-0.0238861	-0.0593579
chr7	101398184	+	cg14398883	OpenSea					-1.34172	0.771038	-7.49571	8.95703e-11	6.43313e-08	14.2512	-0.115139	-0.143652
chr11	118314223	+	cg03683583	OpenSea	KMT2A;KMT2A	Body;Body			-1.23693	3.18132	-7.49016	9.17993e-11	6.58709e-08	14.2279	-0.0891927	-0.0404528
chr1	3447205	+	cg11835575	N_Shore	MEGF6	Body			-1.09231	0.142756	-7.48524	9.3819e-11	6.72577e-08	14.2072	-0.160792	-0.0987044
chr3	32023475	+	cg15840985	S_Shore	ZNF860;OSBPL10	5'UTR;TSS1500			0.854941	0.157753	7.48483	9.39926e-11	6.73197e-08	14.2055	0.108804	0.0498365
chr2	73338768	-	cg04271248	N_Shore	RAB11FIP5	Body		chr2:73338552-73338552	0.749322	-0.924459	7.48415	9.42755e-11	6.74597e-08	14.2026	0.136742	0.0473373
chr2	25452362	-	cg09259843	OpenSea					-0.691013	1.22942	-7.48104	9.55802e-11	6.82721e-08	14.1896	-0.0169587	-0.0268745
chr13	50741803	+	cg26745060	OpenSea	DLEU1	Body			-1.39904	3.80631	-7.48102	9.55877e-11	6.82721e-08	14.1895	-0.0718379	-0.0480131
chr18	2641871	-	cg07878065	OpenSea				chr18:2641738-2641738	-1.58254	-4.30555	-7.47902	9.64405e-11	6.88175e-08	14.1811	-0.09455	-0.00468216
chr11	64527494	-	cg00551345	OpenSea	PYGM;PYGM;PYGM;PYGM	1stExon;1stExon;5'UTR;5'UTR			1.18692	1.21177	7.47857	9.663e-11	6.88891e-08	14.1792	0.199222	0.0304226
chr17	74868693	+	cg23649555	S_Shelf	MGAT5B;MGAT5B;MGAT5B	TSS200;Body;Body			-1.00712	-1.47645	-7.47796	9.68931e-11	6.90129e-08	14.1766	-0.0602571	-0.0205779
chr8	29963354	+	cg17367733	OpenSea	LEPROTL1;LEPROTL1;MIR548O2	Body;Body;Body			-1.41905	-2.1973	-7.47747	9.71006e-11	6.9097e-08	14.1746	-0.116518	-0.0470966
chr11	65195995	-	cg03249011	OpenSea			low-CpG:64952070-64953288		-1.18896	0.851511	-7.47484	9.82414e-11	6.98444e-08	14.1635	-0.183699	-0.102624
chr1	174127462	-	cg07476963	N_Shore	RABGAP1L	TSS1500			-0.813812	2.03004	-7.4731	9.89967e-11	7.03166e-08	14.1562	-0.00205314	-0.0430718
chr13	77545543	-	cg02575690	OpenSea					-0.614364	0.250632	-7.46417	1.02987e-10	7.30836e-08	14.1187	-0.144515	-0.0297178
chr19	13140977	-	cg24158442	OpenSea	NFIX;NFIX;NFIX	Body;Body;Body			1.13984	0.652724	7.46348	1.03302e-10	7.32399e-08	14.1158	0.176782	0.0700443
chr10	125866280	+	cg19396666	OpenSea					-1.2232	1.68176	-7.46256	1.03723e-10	7.34712e-08	14.1119	-0.191973	-0.0345857
chr6	105401339	+	cg06832008	S_Shore					0.547653	-1.51407	7.46175	1.04096e-10	7.36673e-08	14.1085	0.0616508	0.0308024
chr11	64527499	+	cg16058496	OpenSea	PYGM;PYGM;PYGM;PYGM	1stExon;1stExon;5'UTR;5'UTR			0.641238	1.02252	7.46099	1.04449e-10	7.38495e-08	14.1053	0.158589	-7.44205e-05
chr16	11230722	+	cg07242609	OpenSea	CLEC16A	Body			-1.55542	0.396532	-7.45959	1.05095e-10	7.42383e-08	14.0995	-0.166758	-0.0958208
chr10	44436485	-	cg19994384	OpenSea					-0.909428	-0.581906	-7.45809	1.05795e-10	7.46644e-08	14.0931	-0.104771	-0.0338155
chr14	65345381	+	cg04994481	N_Shore					1.1671	2.82724	7.45768	1.05987e-10	7.47314e-08	14.0914	0.111283	0.0188716
chr16	29832180	-	cg15777760	S_Shelf	C16orf53;MVP;MVP	3'UTR;5'UTR;5'UTR			-0.526555	0.239214	-7.45541	1.07057e-10	7.54173e-08	14.0819	-0.178137	-0.0385055
chr14	34385681	-	cg02405125	OpenSea					-0.932599	0.909779	-7.45151	1.08921e-10	7.66607e-08	14.0655	-0.0955657	-0.0847907
chr6	46652700	+	cg25636466	N_Shelf					-1.58254	-1.52584	-7.45096	1.09183e-10	7.67751e-08	14.0632	-0.128387	-0.120043
chr8	28527302	-	cg12595459	OpenSea					-1.55575	2.82085	-7.44996	1.09667e-10	7.70452e-08	14.059	-0.0221736	-0.0750098
chr12	123360694	-	cg07745894	OpenSea	VPS37B	Body			-0.630694	0.50757	-7.44924	1.10017e-10	7.72207e-08	14.056	-0.190612	-0.0116026
chr9	125811706	+	cg16701796	OpenSea	RABGAP1	Body			-1.23543	3.78604	-7.44761	1.10814e-10	7.77092e-08	14.0491	-0.0415617	-0.0615623
chr1	28906514	-	cg26328951	N_Shore	SNHG12;SNORD99;SNORA61	Body;TSS1500;TSS200			-1.40256	3.74758	-7.447	1.11117e-10	7.7851e-08	14.0465	-0.0427166	-0.0293583
chr19	49715516	+	cg05730537	S_Shore					-1.25543	1.45186	-7.4405	1.14353e-10	8.00458e-08	14.0193	-0.0792259	-0.093037
chr2	74198896	+	cg04315689	OpenSea	DGUOK-AS1;DGUOK-AS1	Body;Body			-1.05302	2.76558	-7.4388	1.15216e-10	8.0577e-08	14.0121	-0.0761248	-0.000779963
chr2	153080103	-	cg06489390	OpenSea					-1.12041	-1.05324	-7.43627	1.16513e-10	8.14099e-08	14.0015	-0.0683524	-0.0794208
chr11	5716255	+	cg26724018	OpenSea	TRIM22	5'UTR			-1.55793	0.528381	-7.43585	1.16732e-10	8.1422e-08	13.9997	-0.206098	-0.146403
chr3	12996362	-	cg25157472	OpenSea	IQSEC1;IQSEC1	Body;Body			-0.676785	0.70901	-7.43583	1.16741e-10	8.1422e-08	13.9996	-0.219806	0.00342853
chr6	32808504	-	cg23750151	S_Shore	PSMB8;PSMB8	3'UTR;3'UTR			-1.48441	-3.3425	-7.43449	1.17437e-10	8.18334e-08	13.994	-0.152195	-0.00386591
chr1	56097923	+	cg24803390	OpenSea					-2.00065	1.11639	-7.43051	1.19517e-10	8.32079e-08	13.9773	-0.187051	-0.224551
chr17	47651470	+	cg05992846	N_Shore	LOC100288866	TSS200			0.817753	0.672066	7.43019	1.19689e-10	8.32525e-08	13.976	0.152058	0.058237
chr1	19688050	+	cg15781526	OpenSea	CAPZB;CAPZB;CAPZB;CAPZB	Body;Body;Body;Body			-1.39625	2.27352	-7.42496	1.22488e-10	8.51227e-08	13.954	-0.217669	-0.032236
chr13	31506837	+	cg00424169	OpenSea	C13orf26;C13orf26	1stExon;5'UTR			1.4546	-0.22442	7.42218	1.24002e-10	8.60974e-08	13.9423	0.172236	0.0929801
chr3	13538181	-	cg13573460	OpenSea	HDAC11;HDAC11	Body;Body			0.609693	0.0760224	7.41759	1.26545e-10	8.77841e-08	13.9231	0.138396	0.035451
chr16	81031080	-	cg18064410	OpenSea	CMC2	5'UTR			-1.7014	0.375327	-7.41656	1.2712e-10	8.81037e-08	13.9188	-0.272974	-0.110768
chr10	12648176	-	cg00115178	OpenSea	CAMK1D;CAMK1D	Body;Body			-1.80996	-3.57502	-7.41596	1.27457e-10	8.81857e-08	13.9162	-0.114884	-0.0105693
chr17	47076904	-	cg18183624	S_Shore	IGF2BP1;IGF2BP1	Body;Body			1.80723	0.136439	7.41595	1.27466e-10	8.81857e-08	13.9162	0.324102	0.0306869
chr11	73357194	+	cg04313735	OpenSea	PLEKHB1;PLEKHB1;PLEKHB1;PLEKHB1	TSS200;TSS200;TSS1500;TSS1500			0.680275	-0.702454	7.40859	1.3168e-10	9.10196e-08	13.8853	0.110146	0.0479643
chr11	48030718	+	cg20563072	OpenSea	PTPRJ;PTPRJ	Body;Body			-1.46175	2.30798	-7.40801	1.32015e-10	9.11691e-08	13.8829	-0.123298	-0.0608674
chr9	110184520	+	cg13790068	OpenSea	LINC01509	Body			0.579733	0.578506	7.4074	1.32372e-10	9.13339e-08	13.8803	0.0987446	0.0156051
chr5	131593812	+	cg01305625	Island	PDLIM4;PDLIM4	Body;Body			0.883047	2.28198	7.40596	1.3322e-10	9.18369e-08	13.8743	0.0819182	0.0437111
chr1	236047034	+	cg12167564	OpenSea					-1.04212	2.20471	-7.40557	1.33451e-10	9.19144e-08	13.8726	-0.00451179	-0.0496036
chr12	123752851	-	cg05760918	N_Shore	CDK2AP1;CDK2AP1;CDK2AP1;CDK2AP1;CDK2AP1	5'UTR;TSS200;Body;Body;Body			1.01489	-2.869	7.40486	1.3387e-10	9.21209e-08	13.8696	0.0980259	0.0188984
chr1	37937945	+	cg13100137	N_Shore					-1.28051	1.93573	-7.40355	1.34648e-10	9.25737e-08	13.8641	-0.097092	-0.0767931
chr12	60044871	-	cg00293940	OpenSea					-1.23524	2.23161	-7.40322	1.34839e-10	9.26225e-08	13.8628	-0.134035	-0.179208
chr4	20420862	-	cg07794938	OpenSea	SLIT2;SLIT2;SLIT2	Body;Body;Body			-0.86022	1.43547	-7.40144	1.35909e-10	9.32746e-08	13.8553	-0.0585523	-0.0493102
chr22	43765976	-	cg12950744	OpenSea					1.07327	1.16883	7.4001	1.36711e-10	9.37385e-08	13.8497	0.134439	0.0385642
chr12	15055618	+	cg26240885	OpenSea					-1.61093	-0.606652	-7.39991	1.36828e-10	9.37385e-08	13.8489	-0.154538	-0.0362326
chr17	48105885	+	cg16303129	OpenSea					-1.80499	-1.71819	-7.39616	1.39116e-10	9.52215e-08	13.8331	-0.156777	-0.0625146
chr18	53448189	+	cg07211476	S_Shore					-1.00547	0.275992	-7.39526	1.3967e-10	9.54764e-08	13.8293	-0.258547	-0.0338517
chr7	8054791	-	cg23379040	OpenSea	GLCCI1	Body			-1.31937	-1.19152	-7.39515	1.39736e-10	9.54764e-08	13.8289	-0.209341	-0.0411689
chr1	147369734	+	cg21817059	OpenSea					-1.01599	2.0928	-7.39495	1.39859e-10	9.54764e-08	13.8281	-0.0417747	-0.0540015
chr4	122628020	+	cg10728351	OpenSea					-1.91769	-2.3147	-7.39471	1.40008e-10	9.54933e-08	13.8271	-0.102747	-0.0660267
chr13	45961680	+	cg25740640	N_Shelf	LOC100190939	Body			-1.13471	2.69143	-7.39361	1.40694e-10	9.5863e-08	13.8224	-0.00253526	-0.0107907
chr8	101313504	-	cg12773095	OpenSea	RNF19A;RNF19A;RNF19A	5'UTR;5'UTR;5'UTR			-1.08738	2.84605	-7.39344	1.40798e-10	9.5863e-08	13.8217	-0.0766709	-0.0245983
chr10	87679282	+	cg01102638	OpenSea	GRID1	Body			-1.58543	-0.555964	-7.3932	1.40946e-10	9.58789e-08	13.8207	-0.168109	-0.128576
chr4	149779232	+	cg09124532	OpenSea					-1.02104	-0.263903	-7.39247	1.41403e-10	9.61055e-08	13.8176	-0.114065	-0.0888594
chr3	57102900	+	cg25799109	OpenSea	ARHGEF3;SPATA12	5'UTR;5'UTR		chr3:57102609-57102609	-0.996627	1.99855	-7.39028	1.42778e-10	9.69541e-08	13.8084	-0.0962881	-0.044301
chr3	4814459	-	cg10901633	OpenSea	ITPR1;ITPR1;ITPR1	Body;Body;Body			-1.0549	1.7688	-7.3875	1.44538e-10	9.80636e-08	13.7968	0.00182225	-0.0526915
chr9	138997380	+	cg14469684	S_Shelf					-0.834115	1.65689	-7.3842	1.46664e-10	9.94182e-08	13.7829	-0.0396905	-0.0708873
chr5	134878149	-	cg02250764	N_Shore					0.860598	-0.861838	7.38033	1.49192e-10	1.01043e-07	13.7667	0.0807407	0.0242313
chr17	78398120	-	cg13377771	OpenSea	ENDOV;ENDOV;ENDOV	Body;Body;Body			-1.03117	-1.82828	-7.38004	1.49383e-10	1.01084e-07	13.7655	-0.186345	-0.00820107
chr19	1080034	-	cg02324006	Island	HMHA1	Body			-0.923794	1.77064	-7.3797	1.49605e-10	1.01097e-07	13.7641	-0.169361	-0.0208449
chr19	36004632	+	cg17662083	OpenSea	DMKN;DMKN;DMKN;DMKN	TSS200;TSS200;TSS200;TSS200			0.933234	0.820931	7.37961	1.49664e-10	1.01097e-07	13.7637	0.139043	0.0397536
chr2	206548171	+	cg01154445	N_Shore	NRP2;NRP2;NRP2;NRP2;NRP2;NRP2	Body;Body;Body;Body;Body;Body			1.30815	-2.79785	7.37906	1.50034e-10	1.01258e-07	13.7614	0.150698	-0.00254353
chr5	172410489	+	cg17837526	N_Shore	ATP6V0E1	TSS1500			-1.01927	-2.08576	-7.37697	1.51424e-10	1.02107e-07	13.7526	-0.0648695	-0.0663903
chr17	79970313	-	cg12374579	S_Shelf	ASPSCR1	Body			0.714836	0.704692	7.37405	1.53388e-10	1.03341e-07	13.7404	0.125274	0.0251647
chr21	16576878	-	cg07331286	OpenSea					-0.959899	0.405182	-7.37339	1.53833e-10	1.03551e-07	13.7376	-0.11961	-0.0428606
chr5	1408879	-	cg06555319	OpenSea	SLC6A3	Body			-1.3936	-1.66757	-7.37299	1.54109e-10	1.03646e-07	13.7359	-0.158859	-0.0556445
chr10	121269554	+	cg21005699	OpenSea	RGS10;RGS10	Body;Body			-1.07534	1.4194	-7.36953	1.56478e-10	1.05148e-07	13.7214	0.0273311	-0.0630799
chr5	131999237	+	cg06451479	OpenSea					-0.540167	0.746764	-7.368	1.57543e-10	1.05686e-07	13.715	-0.056138	-0.0418256
chr16	78802628	+	cg17847474	OpenSea	WWOX;WWOX	Body;Body			-1.12739	3.07215	-7.36798	1.57553e-10	1.05686e-07	13.7149	-0.024531	-0.0252619
chr20	3052224	+	cg26267561	Island	OXT	TSS200			-1.87343	2.1832	-7.36684	1.5835e-10	1.06128e-07	13.7101	-0.0877866	-0.0731178
chr7	150951697	-	cg08116366	S_Shelf	SMARCD3;SMARCD3	Body;Body			0.47364	0.190955	7.3666	1.58521e-10	1.06151e-07	13.7091	0.0612387	0.0128336
chr9	138999623	+	cg08200148	OpenSea					-1.0615	-1.26388	-7.36597	1.58961e-10	1.06311e-07	13.7065	-0.12932	-0.0422115
chr9	72669146	+	cg05107303	OpenSea	MAMDC2;MAMDC2	Body;Body			-0.975977	1.60243	-7.36586	1.59036e-10	1.06311e-07	13.706	-0.0406588	-0.116469
chr19	30863243	-	cg20883342	N_Shelf	ZNF536	TSS200			1.4752	1.6304	7.36564	1.5919e-10	1.06322e-07	13.7051	0.153664	0.0320373
chr20	36024614	+	cg26701500	OpenSea	SRC;SRC	Body;Body			0.760215	-0.0566052	7.36508	1.59585e-10	1.06494e-07	13.7028	0.170919	0.0193872
chr10	12648032	-	cg26231267	OpenSea	CAMK1D;CAMK1D	Body;Body			-1.44042	-2.31705	-7.3648	1.59783e-10	1.06534e-07	13.7016	-0.164582	-0.0103056
chr2	241981188	+	cg17685017	OpenSea	SNED1	Body			1.56299	-1.13381	7.36409	1.60286e-10	1.06777e-07	13.6986	0.273787	0.0146683
chr16	85981373	+	cg08428292	N_Shore					-0.864841	1.34513	-7.36267	1.61296e-10	1.07357e-07	13.6926	-0.156323	-0.0611019
chr1	79085586	+	cg03607951	OpenSea	IFI44L	TSS1500			-1.99992	2.42851	-7.36228	1.61568e-10	1.07446e-07	13.691	-0.118826	-0.130107
chr6	139470282	+	cg08943714	OpenSea	HECA	Body			-1.71895	1.87295	-7.36084	1.62604e-10	1.08042e-07	13.685	-0.135305	-0.231979
chr19	48917816	+	cg10161743	N_Shore	GRIN2D	Body			0.944882	-1.65866	7.36011	1.63126e-10	1.08296e-07	13.6819	0.109516	0.0584854
chr4	23770352	-	cg06709365	OpenSea					-1.34488	2.51885	-7.35954	1.63538e-10	1.08476e-07	13.6795	-0.0704173	-0.023465
chr1	212787866	-	cg14234394	OpenSea	ATF3;ATF3;ATF3;ATF3;ATF3;ATF3	5'UTR;5'UTR;5'UTR;5'UTR;TSS1500;5'UTR			-1.15531	1.74521	-7.35751	1.65012e-10	1.0936e-07	13.671	-0.0924374	-0.0688117
chr20	30920486	+	cg01078772	OpenSea	KIF3B	3'UTR			-1.00272	2.79878	-7.35582	1.66244e-10	1.10082e-07	13.6639	-0.0887816	-0.0491944
chr2	27938071	-	cg18346576	OpenSea					0.773929	0.72415	7.35389	1.67668e-10	1.10929e-07	13.6558	0.163589	0.0251563
chr22	50483545	+	cg02879960	Island	TTLL8	Body			-1.62882	-1.86748	-7.3523	1.68848e-10	1.11614e-07	13.6492	-0.172318	-0.0449895
chr17	2385771	+	cg02015687	OpenSea	METTL16	Body		chr17:2385753-2385753	-1.53348	-2.81766	-7.35112	1.69732e-10	1.12102e-07	13.6442	-0.174641	-0.00763001
chr18	54199609	-	cg14927815	OpenSea					-1.02438	2.63117	-7.3507	1.70043e-10	1.12212e-07	13.6425	-0.0849417	-0.0372509
chr9	124412094	-	cg03225208	N_Shore	DAB2IP	Body			1.60261	4.0077	7.34825	1.71895e-10	1.13337e-07	13.6322	0.0834428	0.00284717
chr16	89390789	+	cg00759807	OpenSea	ANKRD11	5'UTR			-1.1142	3.02249	-7.34785	1.72203e-10	1.13443e-07	13.6305	-0.0735423	-0.0577142
chr22	43400443	-	cg16522223	OpenSea	PACSIN2	5'UTR			-0.966364	-0.359368	-7.34624	1.73428e-10	1.14153e-07	13.6238	-0.0745297	-0.0660094
chr3	141659422	-	cg11183167	OpenSea					-1.76718	1.46872	-7.34474	1.74577e-10	1.14812e-07	13.6175	-0.147625	-0.127695
chr15	47845639	-	cg12841645	OpenSea	SEMA6D	5'UTR			-1.43316	-0.410982	-7.34415	1.75032e-10	1.15013e-07	13.615	-0.106279	-0.136574
chr10	73592958	-	cg15854154	OpenSea	PSAP;PSAP;PSAP	Body;Body;Body			-0.985361	1.98019	-7.34233	1.76444e-10	1.15842e-07	13.6074	-0.118002	-0.051093
chr1	40098595	-	cg00034101	OpenSea	HEYL	Body			0.652354	-0.494063	7.34158	1.77034e-10	1.1613e-07	13.6042	0.123941	0.0717696
chr4	70724539	+	cg04895971	OpenSea	SULT1E1	5'UTR			-1.19418	2.10771	-7.34105	1.77448e-10	1.16303e-07	13.602	-0.0667305	-0.160627
chr1	156786010	+	cg09888330	S_Shore	SH2D2A;NTRK1;SH2D2A;SH2D2A;SH2D2A;SH2D2A	Body;Body;TSS200;Body;Body;Body			0.714292	-0.945769	7.33988	1.78365e-10	1.16805e-07	13.5971	0.125923	0.0176429
chr19	46877200	-	cg03186149	OpenSea	PPP5C;PPP5C	Body;Body		chr19:46877153-46877153	-1.24484	1.83471	-7.33749	1.80252e-10	1.17941e-07	13.5871	-0.136024	-0.0403092
chr13	94969674	+	cg22361433	OpenSea	GPC6	Body			-1.31977	0.0265554	-7.33435	1.82771e-10	1.19488e-07	13.5739	-0.295706	-0.0601506
chr4	96051461	+	cg21574271	OpenSea	BMPR1B	Body			-0.894676	0.270047	-7.33382	1.83197e-10	1.1959e-07	13.5717	-0.0432056	-0.095175
chr19	13283248	-	cg23774365	OpenSea					-0.910812	-0.719315	-7.33377	1.83237e-10	1.1959e-07	13.5715	-0.0658333	-0.0804377
chr19	11472110	+	cg18365406	Island	LPPR2;LPPR2	Body;Body			1.82624	1.04899	7.32961	1.86631e-10	1.21702e-07	13.5541	0.224394	0.0942605
chr10	63747939	+	cg26095923	OpenSea	ARID5B	Body		chr10:63747685-63747685	-1.70361	-1.66831	-7.32899	1.87149e-10	1.21937e-07	13.5514	-0.298655	-0.0530262
chr14	106360374	-	cg24111241	OpenSea					-0.925642	0.803028	-7.32852	1.87531e-10	1.22083e-07	13.5495	-0.0707826	-0.0303984
chr11	76381081	-	cg07202214	N_Shore	LRRC32;LRRC32	5'UTR;TSS200			1.05323	-2.8028	7.32269	1.92418e-10	1.25159e-07	13.5251	0.0849049	0.0315126
chr1	153861258	-	cg20555284	OpenSea	GATAD2B	5'UTR			-1.14754	-1.09711	-7.31688	1.97415e-10	1.28301e-07	13.5007	-0.137461	-0.0877807
chr14	91616033	-	cg22800543	OpenSea	C14orf159;C14orf159;C14orf159;C14orf159;C14orf159;C14orf159;C14orf159;C14orf159;C14orf159	5'UTR;5'UTR;5'UTR;5'UTR;5'UTR;5'UTR;5'UTR;5'UTR;5'UTR			-2.11319	2.00213	-7.3162	1.98013e-10	1.28581e-07	13.4979	-0.112991	-0.0712845
chr2	88862824	+	cg12234768	OpenSea	LOC101928371;EIF2AK3	Body;Body			-1.45311	3.37185	-7.31478	1.9925e-10	1.29276e-07	13.4919	-0.033688	-0.0224606
chr3	119182858	+	cg07890553	OpenSea	TMEM39A	TSS1500			-0.68708	-0.0244797	-7.31395	1.99987e-10	1.29645e-07	13.4884	-0.155658	-0.0447506
chr10	71721291	+	cg11576408	OpenSea					-0.799199	0.470781	-7.31176	2.01926e-10	1.30792e-07	13.4793	0.00802369	-0.0662292
chr2	24799727	+	cg05005082	OpenSea					-0.926665	2.14376	-7.31028	2.03247e-10	1.31536e-07	13.4731	-0.102475	-0.0398522
chr3	56818298	+	cg07391913	OpenSea	ARHGEF3;ARHGEF3	Body;Body			-1.28938	-1.46821	-7.31009	2.03415e-10	1.31536e-07	13.4723	-0.148956	-0.0841293
chr11	10750973	-	cg17610169	OpenSea					1.60333	1.30989	7.30737	2.05876e-10	1.33016e-07	13.4609	0.23171	0.097469
chr17	38637169	+	cg16009632	OpenSea	TNS4	Body			-1.23309	-3.46236	-7.30695	2.06254e-10	1.3311e-07	13.4591	-0.13894	-0.0052247
chr22	19746156	-	cg25721982	Island	TBX1;TBX1;TBX1	5'UTR;5'UTR;5'UTR			0.930088	-2.18786	7.30683	2.06366e-10	1.3311e-07	13.4586	0.0899294	0.0323089
chr11	72290735	+	cg09993210	OpenSea	PDE2A;PDE2A;PDE2A;PDE2A	Body;Body;Body;Body			0.800196	-0.838519	7.30663	2.06543e-10	1.33113e-07	13.4578	0.135464	0.0323385
chr14	22902298	+	cg17313709	OpenSea					-1.38779	0.807096	-7.30493	2.081e-10	1.34005e-07	13.4507	-0.170976	-0.0759175
chr8	21908746	+	cg20794351	S_Shelf					1.50725	1.60143	7.30358	2.09346e-10	1.34695e-07	13.445	0.27206	0.040677
chr1	245785119	+	cg14251889	OpenSea	KIF26B	Body			-1.24659	0.0696384	-7.3031	2.09791e-10	1.34869e-07	13.443	-0.137733	-0.0639553
chr1	55247408	+	cg11949335	Island	TTC22	Body			1.28828	-0.55	7.30083	2.11894e-10	1.36107e-07	13.4335	0.183236	0.152673
chr3	194030520	-	cg13893516	N_Shelf	LINC00887	Body			-0.722782	-0.500775	-7.30018	2.12507e-10	1.36387e-07	13.4308	-0.0609333	-0.0632963
chr19	2332719	-	cg03756721	N_Shore	SPPL2B;SPPL2B	Body;Body			-1.73482	-1.57551	-7.29823	2.14346e-10	1.37454e-07	13.4226	-0.26332	-0.0387676
chr19	15590737	-	cg22215576	OpenSea	PGLYRP2	TSS1500			-0.654573	-0.380576	-7.29719	2.15328e-10	1.37969e-07	13.4182	-0.0999098	-0.0384512
chr2	223185738	-	cg15595588	S_Shore					2.27393	-2.75822	7.29454	2.17859e-10	1.39475e-07	13.4071	0.13134	0.118207
chr18	20453388	+	cg14957266	OpenSea					-0.987991	-0.181934	-7.29279	2.19549e-10	1.4044e-07	13.3998	-0.135154	-0.0701442
chr2	81825714	-	cg22891601	OpenSea					-1.20747	2.09154	-7.29251	2.19817e-10	1.40495e-07	13.3986	-0.102655	-0.0862496
chr1	61598558	-	cg21528155	OpenSea	NFIA;NFIA;NFIA;NFIA	Body;Body;Body;Body			-1.21503	0.463498	-7.29063	2.21646e-10	1.41547e-07	13.3908	0.00296581	-0.0960836
chr20	24853268	-	cg22130713	OpenSea					-0.692686	1.15197	-7.29014	2.22125e-10	1.41735e-07	13.3887	-0.165674	-0.0356064
chr16	57027256	-	cg12256630	S_Shelf					-1.15279	0.157202	-7.28853	2.23711e-10	1.42629e-07	13.382	-0.0910463	-0.0938452
chr1	27853797	-	cg10400390	N_Shore					1.17545	-3.12698	7.28442	2.27799e-10	1.45116e-07	13.3648	0.0242012	0.0338539
chr1	230454417	+	cg26407958	OpenSea					-0.826402	1.33478	-7.27963	2.32661e-10	1.48088e-07	13.3447	-0.0519989	-0.0417138
chr7	18573726	+	cg09257301	OpenSea	HDAC9;HDAC9;HDAC9;HDAC9;HDAC9;HDAC9;HDAC9;HDAC9;HDAC9	Body;Body;Body;Body;5'UTR;5'UTR;Body;Body;Body			-0.789991	0.993284	-7.27937	2.32921e-10	1.48088e-07	13.3436	-0.206218	-0.0251567
chr1	234350988	+	cg13359765	S_Shore	SLC35F3	Body			0.753212	-1.06905	7.27926	2.3304e-10	1.48088e-07	13.3432	0.105879	0.0355643
chr16	21161842	-	cg20517202	OpenSea	DNAH3	Body			-1.32677	-1.01493	-7.27852	2.33803e-10	1.48451e-07	13.3401	-0.113313	-0.124872
chr11	46709238	-	cg27652459	OpenSea	ARHGAP1	Body			-0.940968	1.424	-7.27603	2.36384e-10	1.49966e-07	13.3296	0.00455463	-0.038636
chr3	124840721	+	cg26014782	OpenSea	SLC12A8;SLC12A8	Body;Body			-0.966248	0.196218	-7.27491	2.37553e-10	1.50584e-07	13.3249	-0.176091	-0.0810941
chr20	3051954	+	cg04731988	N_Shore	OXT	TSS1500			-1.02983	0.554957	-7.27468	2.37791e-10	1.50612e-07	13.324	-0.0849412	-0.0684452
chr5	110088909	+	cg17342997	OpenSea	SLC25A46;SLC25A46;SLC25A46	Body;Body;Body			-0.59949	1.53666	-7.27225	2.40356e-10	1.52103e-07	13.3138	-0.0929629	-0.0373148
chr13	77087181	+	cg24676398	OpenSea					-1.06152	2.11965	-7.27207	2.40539e-10	1.52103e-07	13.3131	-0.0420383	-0.0252684
chr3	169118938	-	cg18698559	OpenSea	MECOM;MECOM	5'UTR;Body			-0.814181	-0.139799	-7.2711	2.41577e-10	1.52634e-07	13.309	-0.0773407	-0.0808977
chr6	16948028	-	cg07278165	OpenSea					-1.04199	-0.58156	-7.27014	2.42596e-10	1.53153e-07	13.305	-0.0574187	-0.124299
chr5	33965176	-	cg06139388	OpenSea	SLC45A2;SLC45A2;SLC45A2	Body;Body;Body			-1.15758	-0.0591786	-7.2691	2.43713e-10	1.53732e-07	13.3006	-0.229609	-0.0495371
chr8	17471997	-	cg18214661	OpenSea	PDGFRL	Body			-1.00138	-1.21902	-7.26874	2.44099e-10	1.53849e-07	13.2991	-0.232292	-0.0173926
chr3	45052530	+	cg10931237	OpenSea	EXOSC7;EXOSC7	Body;Body			-1.02429	1.48756	-7.26371	2.49574e-10	1.57172e-07	13.2781	-0.0186418	-0.0456854
chr10	99178421	+	cg04869006	OpenSea					-0.806231	0.560751	-7.2632	2.50134e-10	1.57397e-07	13.2759	-0.0805941	-0.0659342
chr6	30458519	-	cg13007871	S_Shore	HLA-E	Body			-0.774035	-0.679392	-7.26181	2.51666e-10	1.58231e-07	13.2701	-0.163636	-0.0439909
chr3	149166488	+	cg26515358	OpenSea					-1.23749	-4.49815	-7.2612	2.52348e-10	1.58531e-07	13.2676	-0.00682598	-0.00933434
chr3	150440743	-	cg01461846	OpenSea					-1.01799	2.8175	-7.25882	2.55e-10	1.59978e-07	13.2576	-0.149572	-0.0111253
chr15	44968935	+	cg02341571	OpenSea	PATL2	5'UTR			-0.68474	0.0407591	-7.25861	2.55246e-10	1.59978e-07	13.2567	-0.104947	-0.0156138
chr15	74501771	+	cg24222546	OpenSea	STRA6;STRA6;STRA6	TSS1500;TSS1500;TSS1500			1.09986	-0.458443	7.25858	2.55273e-10	1.59978e-07	13.2566	0.180893	0.028259
chr5	131592959	-	cg20512303	N_Shore	PDLIM4;PDLIM4	TSS1500;TSS1500			0.624548	0.882383	7.25709	2.56952e-10	1.609e-07	13.2504	0.104308	0.0306838
chr6	155475560	-	cg03835671	OpenSea	TIAM2	Body			-1.02504	-0.271769	-7.25636	2.57787e-10	1.61292e-07	13.2473	-0.136106	-0.0526547
chr5	172175321	-	cg07450633	N_Shore					0.898016	2.8123	7.2555	2.58758e-10	1.61768e-07	13.2437	0.0741754	-0.000903307
chr10	91151885	-	cg26974214	OpenSea	IFIT1	TSS1500			-1.7588	-2.86043	-7.25428	2.60157e-10	1.62512e-07	13.2386	-0.142986	-0.0102608
chr4	83718406	+	cg13497089	N_Shore	SCD5;SCD5	Body;Body			1.13821	0.031234	7.25274	2.61933e-10	1.63488e-07	13.2322	0.254431	0.0511785
chr17	7087655	-	cg26708048	OpenSea					-0.844554	-0.659374	-7.25226	2.6248e-10	1.63613e-07	13.2302	-0.0166336	-0.0489489
chr6	30458601	-	cg11594821	S_Shore	HLA-E	Body			-0.774822	-0.29748	-7.2522	2.62556e-10	1.63613e-07	13.2299	-0.241383	-0.0429281
chr5	73089875	+	cg18159467	OpenSea	ARHGEF28;ARHGEF28	Body;Body			-1.26891	2.78358	-7.25138	2.63503e-10	1.6407e-07	13.2265	0.00988286	-0.0137676
chr13	40892751	-	cg06648759	OpenSea					-0.808818	0.335881	-7.24947	2.65727e-10	1.65322e-07	13.2185	-0.060641	-0.051733
chr16	29607030	-	cg08620426	S_Shore					-1.74554	-2.00566	-7.24898	2.663e-10	1.65545e-07	13.2165	-0.260356	-0.0419938
chr4	101816814	+	cg12729623	OpenSea					-2.38372	-0.616046	-7.24841	2.66972e-10	1.65829e-07	13.2141	-0.428623	-0.10062
chr2	68944746	-	cg02717595	OpenSea					-1.22439	2.93182	-7.24704	2.68589e-10	1.66699e-07	13.2083	-0.0873511	-0.0267444
chr8	10640946	-	cg11593913	OpenSea	PINX1;PINX1	Body;Body			1.02933	1.0867	7.24668	2.69012e-10	1.66828e-07	13.2068	0.150422	0.038159
chr19	13127389	-	cg01634146	S_Shelf	NFIX	Body			1.53383	0.847332	7.24578	2.70083e-10	1.67354e-07	13.2031	0.237708	0.170713
chr1	1370138	+	cg16784215	N_Shore	VWA1;VWA1;LOC102724312;LOC102724312;LOC102724312	TSS1500;TSS1500;TSS200;TSS200;TSS200			-1.58619	-2.43913	-7.2456	2.70293e-10	1.67354e-07	13.2023	-0.124598	-0.0400752
chr4	15783402	-	cg01975156	S_Shelf	CD38	Body			-0.657128	-0.231224	-7.24279	2.7367e-10	1.69309e-07	13.1905	-0.0359185	-0.0451125
chr1	65631531	+	cg05493528	OpenSea	AK4;AK4;AK4	Body;Body;Body			-0.889292	0.288548	-7.23702	2.80708e-10	1.73524e-07	13.1664	0.027972	-0.0802854
chr15	71040854	+	cg07750834	OpenSea	UACA	Body			-1.60095	2.39371	-7.23606	2.81901e-10	1.74066e-07	13.1624	-0.0894849	-0.153883
chr7	29236377	+	cg21219880	S_Shore	CHN2;CHN2;CHN2;CHN2;CHN2	TSS1500;Body;5'UTR;Body;Body		chr7:29235795-29235795	-1.17876	0.191927	-7.23586	2.82144e-10	1.74066e-07	13.1616	-0.126467	-0.0466335
chr1	173159746	+	cg24633390	OpenSea	TNFSF4	Body			-0.883266	1.27664	-7.23577	2.82262e-10	1.74066e-07	13.1612	-0.0346865	-0.0637453
chr11	2482564	-	cg20571136	OpenSea	KCNQ1;KCNQ1	TSS200;Body			1.04088	0.858816	7.23487	2.83373e-10	1.74612e-07	13.1574	0.238722	0.0271549
chr11	33563060	-	cg14472551	OpenSea	C11orf41	TSS1500			-0.975199	0.99781	-7.23415	2.84276e-10	1.75029e-07	13.1544	-0.0684283	-0.0435771
chr17	10747298	+	cg26985528	OpenSea				chr17:10747016-10747016	1.23188	0.817499	7.23195	2.87041e-10	1.76591e-07	13.1452	0.184707	0.0542687
chr8	38204888	-	cg20503808	OpenSea	WHSC1L1;WHSC1L1	Body;Body			-0.844003	1.56722	-7.23141	2.87732e-10	1.76875e-07	13.1429	-0.0154228	-0.0509496
chr17	66315827	+	cg16458864	OpenSea	ARSG;ARSG	Body;Body		chr17:66315636-66315636	0.579512	-0.457739	7.2281	2.91955e-10	1.79328e-07	13.1291	0.126236	0.00585903
chr1	10527895	-	cg17381396	OpenSea	DFFA;DFFA	Body;Body			-0.835308	0.48972	-7.22535	2.95506e-10	1.81364e-07	13.1176	-0.0792172	-0.0459996
chr3	189042374	+	cg21138576	OpenSea					-1.3252	-2.73536	-7.22261	2.9909e-10	1.83419e-07	13.1062	-0.0609038	-0.0444483
chr2	201726139	-	cg00982136	N_Shelf	CLK1;CLK1;CLK1;CLK1	Body;Body;Body;Body			-1.24383	-0.374238	-7.2218	3.00159e-10	1.83789e-07	13.1028	-0.303092	-0.0822523
chr11	74956615	+	cg19734661	S_Shelf					1.1036	3.02409	7.2218	3.0017e-10	1.83789e-07	13.1027	0.0705243	0.01428
chr12	40624118	-	cg14382428	OpenSea	LRRK2	Body			-1.50952	2.78474	-7.22069	3.0163e-10	1.84536e-07	13.0981	-0.0514821	-0.0495787
chr14	103088924	-	cg16139785	OpenSea	RCOR1	Body			-0.971983	2.13508	-7.21885	3.04088e-10	1.85893e-07	13.0904	-0.051374	-0.0598531
chr19	44285940	-	cg26890181	OpenSea	KCNN4	TSS1500			-0.89006	2.34702	-7.21656	3.07168e-10	1.87627e-07	13.0809	-0.0608689	-0.0299168
chr6	20499821	+	cg26480713	OpenSea					-1.24768	1.64844	-7.21461	3.09821e-10	1.89098e-07	13.0727	-0.0850885	-0.0964668
chr17	55371727	-	cg26871347	OpenSea	MSI2;MSI2	Body;Body			-1.19608	-0.00255739	-7.2144	3.10106e-10	1.89123e-07	13.0718	-0.245394	-0.00298124
chr2	161268467	+	cg23124382	OpenSea	RBMS1;RBMS1	Body;Body			-0.745603	-0.0516099	-7.21322	3.11714e-10	1.89953e-07	13.0669	-0.336889	-0.0133741
chr13	30827260	-	cg26131463	OpenSea	KATNAL1;KATNAL1	Body;Body			-1.26319	3.63508	-7.21146	3.14136e-10	1.91278e-07	13.0595	-0.080172	-0.0350103
chr11	47282968	-	cg03732020	OpenSea	NR1H3;NR1H3;NR1H3	Body;Body;Body			-1.08377	1.43654	-7.21127	3.1441e-10	1.91294e-07	13.0587	-0.071196	-0.0419708
chr12	120449805	+	cg25931721	OpenSea	CCDC64	Body			-1.54436	3.26311	-7.21087	3.14957e-10	1.91476e-07	13.0571	-0.105889	-0.0514414
chr2	129104576	-	cg20563269	S_Shore					-1.7055	2.8904	-7.21043	3.15571e-10	1.91698e-07	13.0552	-0.041497	-0.0642978
chr3	141043080	+	cg12690119	OpenSea	ZBTB38;ZBTB38	1stExon;5'UTR			-0.683899	-0.296964	-7.2087	3.17974e-10	1.93006e-07	13.048	0.0220917	-0.0360701
chr17	52978583	+	cg27210390	S_Shore	TOM1L1	Body			0.755565	-0.0154319	7.20497	3.23239e-10	1.96048e-07	13.0324	0.130791	0.0452506
chr7	44299273	+	cg00746767	OpenSea	CAMK2B;CAMK2B;CAMK2B;CAMK2B;CAMK2B;CAMK2B;CAMK2B;CAMK2B;CAMK2B	Body;Body;Body;Body;Body;Body;Body;Body;Body			-0.645423	1.54979	-7.20366	3.25107e-10	1.96877e-07	13.0269	-0.0255279	-0.014658
chr10	102807511	+	cg16063640	N_Shore					0.942596	-0.14612	7.20366	3.25116e-10	1.96877e-07	13.0269	0.162976	0.0745284
chr6	37904681	+	cg00257775	OpenSea	ZFAND3	Body			-1.48613	-0.221243	-7.20293	3.26156e-10	1.97352e-07	13.0239	-0.176672	-0.0980812
chr2	26461765	+	cg04077164	OpenSea	HADHA	Body			-1.12855	2.78521	-7.2018	3.27786e-10	1.98183e-07	13.0192	-0.000244964	-0.0105982
chr1	89737833	+	cg24442506	OpenSea	GBP5;GBP5	5'UTR;5'UTR			-1.49421	0.514284	-7.19871	3.32274e-10	2.00739e-07	13.0062	-0.0932335	-0.134944
chr17	38501174	-	cg07944862	N_Shore	RARA;RARA;RARA;RARA	Body;Body;Body;Body			0.697687	-0.202553	7.19846	3.3264e-10	2.00803e-07	13.0052	0.155834	0.0134624
chr18	43365417	-	cg05102603	OpenSea					-0.813721	-0.00533585	-7.19797	3.33358e-10	2.0108e-07	13.0031	-0.154888	-0.0433431
chr1	154579727	-	cg06716655	N_Shore	ADAR;ADAR;ADAR;ADAR;ADAR	TSS1500;Body;Body;Body;5'UTR		chr1:154579303-154579303	-1.52435	-0.844015	-7.19777	3.33647e-10	2.01097e-07	13.0023	-0.195257	-0.0990052
chr18	60458895	+	cg25201165	OpenSea	PHLPP1	Body			-1.30879	0.229642	-7.19694	3.3487e-10	2.01583e-07	12.9988	-0.260407	-0.0428109
chr16	47677874	+	cg01000422	OpenSea	PHKB;PHKB	Body;Body			-0.87759	1.81857	-7.19687	3.34976e-10	2.01583e-07	12.9985	-0.0371908	-0.0267432
chr11	73357095	+	cg07013104	OpenSea	PLEKHB1;PLEKHB1;PLEKHB1;PLEKHB1	TSS200;TSS200;TSS1500;TSS1500			0.68062	-0.715738	7.19597	3.36294e-10	2.02219e-07	12.9948	0.131784	0.0520517
chr2	12085854	-	cg17290000	OpenSea					-1.28898	-1.20326	-7.19435	3.38711e-10	2.03514e-07	12.988	-0.0292344	-0.0642323
chr1	6659522	+	cg16686458	S_Shore	KLHL21;KLHL21	Body;ExonBnd			-0.797604	0.0080229	-7.1913	3.43286e-10	2.06102e-07	12.9753	-0.157216	-0.0517154
chr1	111743411	+	cg19268695	N_Shelf	DENND2D	TSS200			-0.662302	-0.0561808	-7.1911	3.43577e-10	2.06116e-07	12.9745	-0.135019	0.0093371
chr4	80979859	+	cg01583875	OpenSea	ANTXR2;ANTXR2;ANTXR2;ANTXR2	Body;Body;Body;Body		chr4:80979830-80979830	-1.60105	-1.76222	-7.19014	3.45046e-10	2.06837e-07	12.9704	-0.284198	-0.0225706
chr1	26966569	+	cg07915515	OpenSea					1.32636	-2.27075	7.18982	3.45523e-10	2.06845e-07	12.9691	0.230687	-0.00190891
chr1	59280619	+	cg02951357	N_Shore					0.730624	-0.422764	7.18977	3.45596e-10	2.06845e-07	12.9689	0.159669	0.0501022
chr16	50322156	+	cg23580000	OpenSea	ADCY7	1stExon			-0.894607	1.06356	-7.18911	3.46602e-10	2.07287e-07	12.9661	-0.0216757	-0.0273609
chr10	11602544	-	cg25195781	OpenSea	USP6NL	Body			1.49438	-2.85626	7.18715	3.49609e-10	2.08923e-07	12.9579	0.137605	0.0211518
chr17	25813928	+	cg18281288	OpenSea	KSR1	5'UTR		chr17:25813907-25813907	-0.887338	0.826757	-7.18525	3.52536e-10	2.10509e-07	12.95	0.0230479	-0.0409512
chr19	38916516	+	cg03035981	OpenSea	RASGRP4;RASGRP4;RASGRP4;RASGRP4;RASGRP4;RASGRP4;RASGRP4	Body;Body;Body;Body;Body;Body;Body			0.641703	-1.78333	7.18466	3.53458e-10	2.10897e-07	12.9475	0.109426	0.0138114
chr9	132359485	+	cg18922843	N_Shore				chr9:132359283-132359283	0.810115	-1.10677	7.18399	3.54504e-10	2.11358e-07	12.9447	0.18018	0.0437644
chr3	177315226	+	cg18352516	OpenSea					-0.578179	-0.379314	-7.18079	3.59524e-10	2.14185e-07	12.9314	0.0245191	-0.0434604
chr5	33850228	-	cg25289604	OpenSea	ADAMTS12	Body			-1.7734	-3.43818	-7.18005	3.60697e-10	2.14718e-07	12.9283	-0.125809	-0.00810488
chr7	138437551	-	cg01079345	OpenSea	ATP6V0A4;ATP6V0A4;ATP6V0A4	Body;Body;Body			-1.11855	-4.83987	-7.17934	3.6183e-10	2.15089e-07	12.9253	-0.0381685	0.0014009
chr2	62462782	-	cg11124652	OpenSea					-1.58584	3.09234	-7.17931	3.61876e-10	2.15089e-07	12.9252	-0.0495851	-0.0926665
chr1	184355219	+	cg12550731	N_Shore	C1orf21	TSS1500			1.47245	3.28133	7.17651	3.66359e-10	2.17562e-07	12.9135	0.0916625	0.0161474
chr19	48886497	-	cg04599840	OpenSea	KDELR1	3'UTR			1.45841	3.72423	7.17636	3.66601e-10	2.17562e-07	12.9129	0.0772226	0.00225103
chr22	26831446	-	cg16692439	S_Shore	ASPHD2	Body			1.16426	-2.93534	7.17522	3.68435e-10	2.18483e-07	12.9081	0.153629	0.00779373
chr13	74508670	-	cg12024422	OpenSea	KLF12	Body			-1.04999	1.46544	-7.17415	3.70179e-10	2.19332e-07	12.9036	-0.106759	-0.043158
chr19	10372565	+	cg19378312	OpenSea					-0.970905	-0.467112	-7.17399	3.70436e-10	2.19332e-07	12.903	-0.0820998	-0.0440071
chr9	95918949	-	cg09497880	OpenSea					-1.38377	2.94525	-7.17346	3.71304e-10	2.19678e-07	12.9008	-0.0607728	-0.0625377
chr1	236046950	-	cg09626225	OpenSea	LYST;LYST;LYST	1stExon;Body;5'UTR			-1.57228	1.60821	-7.17304	3.71997e-10	2.19919e-07	12.899	-0.0429989	-0.0856168
chr3	194931635	+	cg02255829	OpenSea	XXYLT1;XXYLT1	Body;Body		chr3:194931453-194931453	1.2312	2.46581	7.17143	3.74639e-10	2.21312e-07	12.8923	0.161415	0.0192099
chr20	61635995	+	cg01618988	N_Shore					1.2826	1.18349	7.17068	3.75876e-10	2.21872e-07	12.8891	0.210563	0.00920128
chr8	103780382	+	cg04793480	OpenSea				chr8:103780362-103780362	0.960821	-2.6395	7.17002	3.76965e-10	2.22346e-07	12.8864	0.117155	0.0301869
chr6	13375743	+	cg07313828	OpenSea	GFOD1;GFOD1;GFOD1	Body;5'UTR;5'UTR			-0.738754	2.00875	-7.16931	3.78138e-10	2.22867e-07	12.8834	-0.0714454	-0.0411333
chr9	72286388	+	cg23074224	N_Shore	APBA1	5'UTR			0.905977	-1.19735	7.1667	3.82512e-10	2.25273e-07	12.8725	0.124828	0.0525157
chr7	142494204	-	cg02745912	N_Shore					-2.38134	-3.77249	-7.16405	3.86995e-10	2.27739e-07	12.8614	-0.103521	0.0108287
chr1	61916675	-	cg26818637	OpenSea	NFIA;NFIA;NFIA;NFIA	Body;Body;Body;Body			-1.82228	1.37345	-7.16333	3.8822e-10	2.28286e-07	12.8584	-0.143507	-0.0179323
chr1	180555919	-	cg08198324	OpenSea					-0.561507	0.922541	-7.16313	3.88559e-10	2.28312e-07	12.8576	-0.0532074	-0.0622158
chr3	41346271	-	cg25289587	OpenSea	ULK4	Body			-1.46871	1.89206	-7.16053	3.93021e-10	2.30758e-07	12.8468	-0.055241	-0.0520695
chr1	37091306	-	cg14594621	OpenSea					1.34735	2.76103	7.15877	3.96073e-10	2.32373e-07	12.8394	0.112075	0.0233813
chr21	45033804	-	cg10747242	OpenSea	HSF2BP	Body			-0.911165	2.28484	-7.15669	3.99707e-10	2.34327e-07	12.8307	-0.0665624	-0.057148
chr10	105252720	-	cg00351443	N_Shore	NEURL	TSS1500			0.504761	-0.32451	7.15297	4.06297e-10	2.3801e-07	12.8152	0.109738	0.0211971
chr17	14201321	+	cg10519417	N_Shore					0.703112	-1.03815	7.15205	4.07958e-10	2.38802e-07	12.8113	0.113529	0.031365
chr22	29548325	-	cg10646607	OpenSea	KREMEN1	Body			-1.12964	3.33256	-7.15185	4.08308e-10	2.38825e-07	12.8105	-0.00402404	-0.0380084
chr3	114619482	-	cg04629753	OpenSea	ZBTB20;ZBTB20;ZBTB20	TSS200;5'UTR;5'UTR			-0.926415	-0.343943	-7.1505	4.10733e-10	2.39931e-07	12.8049	-0.00317062	-0.0685
chr11	59435407	-	cg15844711	N_Shore	PATL1	Body			-0.954904	2.00545	-7.15046	4.10819e-10	2.39931e-07	12.8047	-0.0560517	-0.0415515
chr9	15228544	-	cg09407142	OpenSea	TTC39B;TTC39B;TTC39B;TTC39B;TTC39B	5'UTR;Body;Body;Body;Body			-1.64311	3.95577	-7.14792	4.15429e-10	2.4244e-07	12.7941	-0.0604805	-0.0253558
chr4	26060275	-	cg22055989	OpenSea					-1.20728	1.33362	-7.1476	4.16011e-10	2.42596e-07	12.7928	-0.131569	-0.0710471
chr10	3138534	-	cg04188920	OpenSea	PFKP	Body			-1.20532	0.771026	-7.14424	4.22197e-10	2.46018e-07	12.7788	-0.0476522	-0.100989
chr15	68498457	+	cg00559850	OpenSea	CALML4;CALML4;CALML4;CALML4;CALML4	TSS200;TSS200;TSS200;TSS200;TSS200	low-CpG:66285427-66285514		1.05333	-2.66106	7.14342	4.23727e-10	2.46723e-07	12.7753	0.111634	0.0389897
chr9	140064689	+	cg13224090	Island	MIR3621;LRRC26	TSS1500;TSS200			1.3657	0.185418	7.14276	4.24941e-10	2.47243e-07	12.7726	0.261424	-0.0288756
chr6	132066129	+	cg18334681	OpenSea	ENPP3	Body			-1.36539	-3.42716	-7.142	4.26365e-10	2.47689e-07	12.7694	-0.0267464	-0.0218912
chr14	51428973	+	cg14876117	OpenSea					-1.17162	3.09177	-7.14198	4.2641e-10	2.47689e-07	12.7693	-0.0528517	-0.092671
chr17	80403126	+	cg02244309	S_Shore	C17orf62;C17orf62;C17orf62;C17orf62;C17orf62;C17orf62;C17orf62;C17orf62;C17orf62;C17orf62;C17orf62	Body;Body;Body;Body;Body;Body;Body;Body;Body;Body;Body			-0.649914	0.718853	-7.14184	4.26669e-10	2.47689e-07	12.7687	0.0349985	-0.0597623
chr9	6226838	-	cg03647607	OpenSea	IL33;IL33;IL33	5'UTR;5'UTR;5'UTR			-2.12555	-2.73162	-7.14149	4.27333e-10	2.47888e-07	12.7673	-0.150655	-0.0313176
chr1	40098898	+	cg08355042	OpenSea	HEYL	Body			0.898275	-2.64006	7.14093	4.28378e-10	2.48308e-07	12.7649	0.0712009	0.0584082
chr2	137068792	-	cg10541774	OpenSea					-1.10091	0.359403	-7.14062	4.28964e-10	2.4846e-07	12.7637	-0.111213	-0.0759508
chr6	144675582	-	cg14943792	OpenSea	UTRN	Body			-0.982658	2.02058	-7.13901	4.32007e-10	2.49885e-07	12.7569	-0.0951894	-0.0468118
chr16	68269041	+	cg01660934	Island	ESRP2	Body			1.14264	3.70623	7.13898	4.3207e-10	2.49885e-07	12.7568	0.0654616	0.00640901
chr1	33227221	-	cg20689531	OpenSea	KIAA1522	Body		chr1:33227148-33227148	-0.727336	-0.49898	-7.13807	4.33794e-10	2.50694e-07	12.753	-0.0513843	-0.0300893
chr3	36782467	+	cg21113478	OpenSea	DCLK3	TSS1500			-0.767636	0.0279058	-7.1376	4.34695e-10	2.51027e-07	12.751	-0.18634	-0.0160333
chr16	22098471	+	cg23302181	OpenSea					-1.2038	1.85924	-7.13525	4.39209e-10	2.53444e-07	12.7412	-0.0968184	-0.131089
chr7	150628801	+	cg09657542	OpenSea					-0.688379	1.28065	-7.13442	4.40819e-10	2.54183e-07	12.7378	-0.0384562	-0.0518985
chr1	206931233	-	cg02669047	OpenSea				chr1:206931189-206931189	-1.55325	-5.0373	-7.13034	4.48792e-10	2.58587e-07	12.7207	-0.0166488	-0.00574587
chr11	62767406	-	cg17945323	OpenSea	SLC22A8	Body			-1.26283	1.65047	-7.129	4.51424e-10	2.5991e-07	12.7152	-0.113805	-0.197491
chr1	44252583	+	cg16047291	OpenSea	ST3GAL3;ST3GAL3;ST3GAL3;ST3GAL3;ST3GAL3;ST3GAL3;ST3GAL3;ST3GAL3;ST3GAL3;ST3GAL3;ST3GAL3;ST3GAL3;ST3GAL3;ST3GAL3;ST3GAL3;ST3GAL3;ST3GAL3;ST3GAL3;ST3GAL3;ST3GAL3;ST3GAL3;ST3GAL3;ST3GAL3;ST3GAL3;ST3GAL3	Body;Body;Body;Body;Body;Body;Body;Body;Body;Body;Body;Body;Body;Body;Body;Body;Body;Body;Body;Body;Body;Body;Body;Body;Body			-1.15562	2.82224	-7.12845	4.52526e-10	2.6035e-07	12.7129	-0.0568586	-0.0428329
chr8	8831422	+	cg07042170	OpenSea					-0.66397	-0.127313	-7.12827	4.52879e-10	2.60359e-07	12.7121	-0.201945	-0.0268805
chr9	87327111	-	cg24698222	OpenSea	NTRK2;NTRK2;NTRK2;NTRK2;NTRK2;NTRK2	Body;Body;Body;Body;Body;Body			-1.55165	-3.2308	-7.12569	4.58045e-10	2.63133e-07	12.7014	-0.0505175	-0.0358748
chr11	94886618	+	cg10575026	S_Shore	LOC101929295	Body			-1.91246	-2.18822	-7.12526	4.5892e-10	2.6344e-07	12.6995	-0.179926	-0.0544174
chr6	45291337	-	cg25944317	OpenSea	SUPT3H;SUPT3H;SUPT3H	5'UTR;Body;5'UTR			-1.21314	1.95154	-7.12231	4.64905e-10	2.66677e-07	12.6872	-0.102106	-0.11604
chr2	28578984	+	cg09763039	OpenSea					-0.818148	0.608546	-7.12201	4.655e-10	2.66723e-07	12.686	-0.0582954	-0.0527835
chr12	49688176	+	cg16205352	N_Shore	PRPH	TSS1500			0.666642	-0.179403	7.12193	4.65676e-10	2.66723e-07	12.6857	0.11047	0.0640585
chr10	11284548	-	cg12756527	OpenSea	CUGBP2;CUGBP2;CUGBP2;CUGBP2	Body;Body;Body;Body		chr10:11284467-11284467	-0.694329	0.692056	-7.1197	4.70257e-10	2.69148e-07	12.6764	-0.198713	-0.0133616
chr14	106321870	-	cg23641237	Island					-1.03734	1.92872	-7.11901	4.71683e-10	2.69763e-07	12.6735	-0.127488	-0.00710481
chr6	138866887	+	cg15962969	OpenSea	NHSL1	Body	low-CpG:138908496-138908826		1.31081	3.11301	7.11721	4.75419e-10	2.71699e-07	12.666	0.0644267	0.0186225
chr11	63304963	+	cg20072448	OpenSea	RARRES3	Body			-1.30136	-1.7454	-7.11416	4.81827e-10	2.75089e-07	12.6533	-0.183442	-0.0696005
chr1	156828787	-	cg21669590	N_Shore	INSRR;NTRK1	TSS200;Body			0.677431	-1.98921	7.11405	4.82064e-10	2.75089e-07	12.6528	0.0667832	0.0366534
chr11	66315239	+	cg04663194	S_Shore	ACTN3	Body			1.09745	2.40998	7.10993	4.90864e-10	2.7988e-07	12.6356	0.118541	0.0393448
chr18	54718906	+	cg20548954	OpenSea					-0.634252	-0.626263	-7.10978	4.91184e-10	2.7988e-07	12.635	-0.0504058	-0.0472178
chr17	25574608	-	cg13962111	OpenSea					-1.0143	2.93207	-7.10857	4.93805e-10	2.81166e-07	12.63	-0.024556	-0.025548
chr1	19687988	-	cg24593138	OpenSea	CAPZB	Body			-0.835468	0.980476	-7.10801	4.95021e-10	2.8165e-07	12.6276	-0.224831	-0.0261714
chr14	104625468	-	cg01126699	Island	KIF26A	Body			1.39728	3.45427	7.10658	4.98138e-10	2.83216e-07	12.6217	0.102504	-0.00279264
chr8	107095693	-	cg08196217	OpenSea					-0.99341	0.65891	-7.10583	4.9978e-10	2.8394e-07	12.6185	-0.153815	-0.0929556
chr13	50074189	+	cg16213217	S_Shelf	PHF11;PHF11	Body;5'UTR			-1.48121	3.91077	-7.10547	5.00586e-10	2.84127e-07	12.617	-0.0641082	-0.0333846
chr3	196291115	+	cg02445074	OpenSea	WDR53	5'UTR		chr3:196290932-196290932	-1.67693	1.16744	-7.10535	5.00846e-10	2.84127e-07	12.6165	-0.174103	-0.0799884
chr5	49724693	-	cg22702093	OpenSea	EMB	Body			-0.682616	0.472413	-7.1042	5.03368e-10	2.85348e-07	12.6117	-0.256533	-0.0224263
chr6	42219847	+	cg11854981	OpenSea	TRERF1	Body			-1.11058	0.786911	-7.10342	5.05109e-10	2.86125e-07	12.6085	0.00331831	-0.0698793
chr17	38228538	+	cg04272820	OpenSea	THRA;THRA	5'UTR;5'UTR			-0.691577	0.661081	-7.10308	5.05859e-10	2.8634e-07	12.607	0.0584028	-0.0496022
chr10	88295591	-	cg13331196	Island					1.46617	-2.49981	7.10261	5.06901e-10	2.8672e-07	12.6051	0.195006	0.0367058
chr17	66977597	+	cg24922968	OpenSea	ABCA9	Body			-1.16563	1.31722	-7.10183	5.08633e-10	2.87489e-07	12.6019	-0.0977383	-0.0922927
chr8	103120260	+	cg07056138	OpenSea	NCALD;NCALD;NCALD;NCALD;NCALD;NCALD;NCALD	5'UTR;5'UTR;5'UTR;5'UTR;5'UTR;5'UTR;5'UTR			0.784508	-2.35613	7.10069	5.11199e-10	2.88727e-07	12.5971	0.141811	-0.00778219
chr22	17306527	-	cg00485090	OpenSea					-0.673392	0.044372	-7.09855	5.16005e-10	2.91229e-07	12.5882	-0.0738186	-0.0287971
chr2	7018153	+	cg10549986	OpenSea	RSAD2	1stExon			-1.92515	-0.853874	-7.09406	5.26283e-10	2.96813e-07	12.5695	-0.229927	-0.103441
chr1	8229825	-	cg04908588	OpenSea					-0.991005	0.0859539	-7.09286	5.29062e-10	2.98162e-07	12.5645	-0.113887	-0.101245
chr10	49671665	+	cg10501360	N_Shelf	ARHGAP22	Body			-1.4504	2.45561	-7.08864	5.38962e-10	3.0352e-07	12.5468	-0.0593788	-0.0443648
chr17	35383771	+	cg08664199	OpenSea	AATF	Body			-1.48717	4.17918	-7.08778	5.40984e-10	3.04437e-07	12.5433	-0.0393486	-0.0374436
chr17	58499706	+	cg04413853	S_Shore	C17orf64	TSS200			0.70453	-0.239809	7.08735	5.42011e-10	3.04793e-07	12.5415	0.207752	0.0353235
chr4	140819621	-	cg24332305	OpenSea	MAML3	Body			-0.884133	-0.252413	-7.08714	5.4252e-10	3.04857e-07	12.5406	-0.26528	-0.0468656
chr13	42232607	-	cg11430223	OpenSea	VWA8	Body			-0.999387	2.23912	-7.08684	5.43234e-10	3.05036e-07	12.5393	-0.00121897	-0.0235019
chr2	71580473	+	cg13319542	OpenSea	ZNF638;ZNF638;ZNF638;ZNF638	Body;Body;Body;Body			-1.57577	4.64082	-7.08622	5.44718e-10	3.05647e-07	12.5368	-0.0450852	-0.0358916
chr15	74495119	+	cg18717554	OpenSea	STRA6;STRA6;STRA6;STRA6;STRA6;STRA6;STRA6;STRA6;STRA6;STRA6	5'UTR;5'UTR;1stExon;5'UTR;1stExon;Body;Body;5'UTR;5'UTR;5'UTR	low-CpG:72281833-72282584		0.719568	-0.242295	7.08577	5.45776e-10	3.06018e-07	12.5349	0.0987265	0.0306631
chr1	156785998	+	cg14455176	S_Shore	SH2D2A;SH2D2A;SH2D2A;SH2D2A;SH2D2A;NTRK1	TSS200;Body;Body;Body;Body;Body			0.838385	-1.49137	7.08533	5.46837e-10	3.06391e-07	12.5331	0.110091	0.0167798
chr17	40493229	-	cg01763935	OpenSea	STAT3;STAT3;STAT3	Body;Body;Body			-0.713732	2.00119	-7.08216	5.54498e-10	3.10294e-07	12.5199	-0.0865797	-0.0378426
chr19	3336941	-	cg02818170	OpenSea					-0.994266	1.72766	-7.08203	5.54818e-10	3.10294e-07	12.5193	-0.0500954	-0.082682
chr14	106322163	-	cg01098955	S_Shore					-1.58425	2.40724	-7.08195	5.55009e-10	3.10294e-07	12.519	-0.142572	-0.0156726
chr6	33384490	-	cg01300096	N_Shore	CUTA;CUTA;CUTA;CUTA;CUTA	Body;Body;Body;Body;Body			-0.571242	1.39795	-7.08093	5.57488e-10	3.11455e-07	12.5147	-0.0805414	-0.0418467
chr6	157169669	-	cg00372369	OpenSea	ARID1B;ARID1B	Body;Body			-0.868168	-0.285275	-7.08053	5.58483e-10	3.11784e-07	12.5131	-0.0766268	-0.0672596
chr3	47865946	-	cg13052625	N_Shore	DHX30;DHX30	Body;Body			-0.870976	0.0202054	-7.08012	5.59488e-10	3.12065e-07	12.5113	-0.0908233	-0.0509789
chr14	104145810	-	cg15322516	OpenSea	KLC1;KLC1;KLC1	Body;Body;Body			0.826101	-3.05904	7.07999	5.59794e-10	3.12065e-07	12.5108	0.0897196	-0.00236995
chr22	44589353	+	cg26572435	OpenSea	PARVG;PARVG	Body;Body			-0.897644	-1.03423	-7.07978	5.60314e-10	3.1213e-07	12.5099	-0.0854351	-0.0703267
chr19	39759335	-	cg02149773	S_Shelf	IL28A	Body			0.865271	1.99961	7.07923	5.61663e-10	3.12656e-07	12.5077	0.112501	0.0126173
chr1	161993133	+	cg07122893	Island	OLFML2B	1stExon			0.692394	0.846047	7.07674	5.6783e-10	3.15861e-07	12.4973	0.0974504	0.0213272
chr10	35419996	+	cg14656043	S_Shelf	CREM;CREM;CREM;CREM;CREM;CREM	5'UTR;5'UTR;5'UTR;5'UTR;5'UTR;5'UTR			-1.8133	-2.15822	-7.07595	5.69819e-10	3.16739e-07	12.494	-0.132208	-0.0232236
chr11	65194965	-	cg12155547	S_Shelf			low-CpG:64951457-64951665		-1.10279	0.253334	-7.07497	5.72256e-10	3.17865e-07	12.4899	-0.179537	-0.0988874
chr1	145417038	+	cg18369654	S_Shore	HFE2;HFE2;HFE2;HFE2	3'UTR;3'UTR;3'UTR;3'UTR			1.15131	2.48408	7.07412	5.74414e-10	3.18834e-07	12.4863	0.121444	0.0157994
chr8	55389594	+	cg27327903	OpenSea					1.73023	-4.64275	7.07337	5.76303e-10	3.19653e-07	12.4832	0.0411937	0.0339372
chr6	46291216	-	cg23954423	OpenSea	RCAN2;RCAN2;RCAN2;LOC101926915	Body;Body;Body;Body		chr6:46291119-46291119	-1.55608	0.719373	-7.07255	5.78381e-10	3.20365e-07	12.4798	-0.181506	-0.0562749
chr17	25798878	+	cg10334489	OpenSea	KSR1	TSS200			-0.562866	1.18508	-7.07238	5.78794e-10	3.20365e-07	12.4791	-0.0992079	-0.0329023
chr11	35166136	+	cg04877689	OpenSea	CD44;CD44;CD44;CD44;CD44;CD44;CD44;CD44	Body;Body;Body;Body;Body;Body;Body;Body		chr11:35165614-35165614	-1.18778	-3.08775	-7.07237	5.78831e-10	3.20365e-07	12.4791	-0.0548505	-0.0260742
chr13	113528375	+	cg07770777	OpenSea	ATP11A;ATP11A	Body;Body			-1.26426	0.295206	-7.07124	5.81713e-10	3.21729e-07	12.4743	-0.128995	-0.103276
chr17	19287978	+	cg19169154	OpenSea	MFAP4	Body			-0.551219	0.0393456	-7.07073	5.83004e-10	3.22212e-07	12.4722	-0.0676368	-0.0402581
chr12	49687369	-	cg07031558	N_Shore	LOC101927267	Body			1.02129	-1.9206	7.0704	5.83848e-10	3.22448e-07	12.4709	0.114138	0.0474944
chr14	89866317	-	cg03152456	OpenSea	FOXN3;FOXN3	Body;Body			1.11827	-1.1821	7.0699	5.85131e-10	3.22925e-07	12.4688	0.182827	0.0878641
chr18	34522301	+	cg27083565	OpenSea	KIAA1328	Body			1.14333	0.263403	7.06961	5.85888e-10	3.23112e-07	12.4676	0.218573	0.0465563
chr4	167893358	+	cg27376282	OpenSea	SPOCK3;SPOCK3;SPOCK3;SPOCK3;SPOCK3;SPOCK3;SPOCK3;SPOCK3;SPOCK3	5'UTR;Body;Body;Body;Body;Body;Body;Body;Body			-1.43754	0.661181	-7.06905	5.87315e-10	3.23668e-07	12.4652	-0.149245	-0.141097
chr13	52755638	-	cg23683779	OpenSea	MRPS31P5;MRPS31P5;MRPS31P5;MRPS31P5	Body;Body;Body;Body			-1.40899	1.60176	-7.06803	5.89948e-10	3.24887e-07	12.461	-0.0904302	-0.0522985
chr7	43694038	+	cg17931252	OpenSea	COA1;COA1	Body;5'UTR			-0.825907	1.87589	-7.06648	5.93972e-10	3.2687e-07	12.4545	-0.130827	-0.00629491
chr11	9590431	+	cg17061862	N_Shelf				chr11:9590279-9590279	1.13805	0.0478928	7.06585	5.95629e-10	3.27533e-07	12.4519	0.0498915	0.064221
chr6	132452919	+	cg04072563	OpenSea					1.05816	-0.314626	7.06566	5.96115e-10	3.27533e-07	12.4511	0.0812078	0.0802583
chr12	3980704	-	cg14943355	N_Shore	PARP11;PARP11;PARP11;PARP11	5'UTR;5'UTR;Body;Body			-1.42145	1.10655	-7.06553	5.96449e-10	3.27533e-07	12.4506	-0.216044	-0.109381
chr19	30469225	-	cg09673812	OpenSea	URI1;URI1;URI1	Body;Body;Body			-1.29432	1.09629	-7.06519	5.97338e-10	3.27788e-07	12.4492	-0.145668	-0.146977
chr17	25802477	-	cg27291904	OpenSea	KSR1	5'UTR			-0.89961	3.19137	-7.0649	5.98121e-10	3.27984e-07	12.4479	-0.0694209	-0.0527226
chr15	93617030	+	cg17896927	Island	RGMA;RGMA;RGMA;RGMA;RGMA;RGMA;RGMA	1stExon;Body;5'UTR;TSS200;TSS200;TSS1500;5'UTR			-1.46913	-1.89306	-7.06464	5.98781e-10	3.28113e-07	12.4469	-0.164681	-0.0553296
chr1	153498959	+	cg20449670	OpenSea					-1.30971	1.8136	-7.06368	6.01329e-10	3.29276e-07	12.4428	0.0164073	-0.0573941
chr11	31831137	+	cg23484599	N_Shore	PAX6;PAX6;PAX6	5'UTR;5'UTR;5'UTR			0.687373	-0.586697	7.06225	6.05114e-10	3.31114e-07	12.4369	0.104762	0.0435288
chr9	5510595	-	cg11299543	OpenSea	PDCD1LG2;PDCD1LG2	1stExon;5'UTR			-0.921314	2.51505	-7.06033	6.10205e-10	3.33663e-07	12.4289	-0.0499666	-0.0742798
chr12	46762708	-	cg09050775	N_Shelf	SLC38A2	Body			-1.041	0.524576	-7.06011	6.10818e-10	3.33762e-07	12.428	-0.265734	-0.0193736
chr22	43973021	-	cg13910395	OpenSea	EFCAB6;EFCAB6	Body;Body			-0.962072	-0.549112	-7.05979	6.11665e-10	3.33988e-07	12.4267	-0.13438	-0.0900989
chr2	47316338	-	cg15404275	OpenSea	C2orf61	Body			-0.57907	-0.894685	-7.05956	6.12284e-10	3.3409e-07	12.4257	-0.0128063	-0.057051
chr10	98063967	+	cg23722274	OpenSea	DNTT;DNTT	TSS200;TSS200			-1.04042	3.07544	-7.05784	6.16923e-10	3.36336e-07	12.4185	-0.119864	-0.00909875
chr10	98176740	-	cg10549018	OpenSea	TLL2	Body			-1.01069	0.873693	-7.05771	6.17272e-10	3.36336e-07	12.418	-0.174845	-0.0707384
chr4	141264393	-	cg05648303	OpenSea	SCOC;SCOC;SCOC;SCOC;SCOC	5'UTR;TSS1500;TSS1500;TSS1500;TSS1500			-1.67296	0.435314	-7.05629	6.21128e-10	3.38199e-07	12.4121	-0.222306	-0.224723
chr16	66494084	+	cg15597619	OpenSea	BEAN1;BEAN1;BEAN1;BEAN1	5'UTR;5'UTR;5'UTR;Body			0.89903	1.68805	7.05467	6.25556e-10	3.40369e-07	12.4053	0.11639	0.0520592
chr17	53363128	-	cg17254383	OpenSea	HLF	Body			-1.64602	3.72974	-7.05353	6.28694e-10	3.41836e-07	12.4006	-0.0439583	-0.0256641
chr14	75447722	+	cg00679184	Island				chr14:75447372-75447372	0.570978	0.819165	7.05272	6.30923e-10	3.42807e-07	12.3972	0.0959584	0.0365802
chr2	231533021	+	cg16472834	OpenSea					-1.01354	2.92911	-7.05005	6.38364e-10	3.46606e-07	12.3861	-0.0460616	-0.0445699
chr3	32023452	-	cg27590407	S_Shore	ZNF860;OSBPL10	5'UTR;TSS1500			0.949298	-2.50058	7.04949	6.39919e-10	3.47181e-07	12.3838	0.0710368	0.0401061
chr2	218114431	+	cg11132534	OpenSea					0.894257	1.35001	7.04935	6.40323e-10	3.47181e-07	12.3832	0.0487238	0.0302137
chr7	142494213	-	cg13264840	N_Shore					-2.26958	-1.37089	-7.04734	6.45974e-10	3.49999e-07	12.3748	-0.315482	-0.00883672
chr17	59484388	-	cg27005487	N_Shore	TBX2	Body			0.765227	0.969977	7.04717	6.46457e-10	3.50015e-07	12.3741	0.128308	0.0374018
chr7	1280607	+	cg06052716	Island					1.05316	-2.99246	7.04529	6.51821e-10	3.52672e-07	12.3663	0.0568859	0.034167
chr1	1690260	+	cg22906442	N_Shore	NADK;NADK;NADK;NADK	TSS200;Body;Body;Body			-1.3112	1.50093	-7.04123	6.63502e-10	3.58741e-07	12.3494	-0.0430079	-0.134363
chr7	83960503	-	cg23087546	OpenSea					-1.92348	-0.335435	-7.04064	6.65231e-10	3.59424e-07	12.3469	-0.0882732	-0.11191
chr17	19656554	+	cg08817867	OpenSea				chr17:19656390-19656390	-0.897482	-1.06011	-7.04018	6.66574e-10	3.59898e-07	12.345	-0.0246752	-0.0358334
chr11	65679267	-	cg10198972	OpenSea				chr11:65679250-65679250	-0.769692	0.69487	-7.03893	6.70239e-10	3.61624e-07	12.3398	-0.00903831	-0.0533548
chr17	79485934	-	cg02010342	Island					0.860443	-2.87492	7.03852	6.71442e-10	3.6202e-07	12.3381	0.0680793	0.0114704
chr13	115079492	+	cg10893437	N_Shore	ZNF828;ZNF828;ZNF828	TSS1500;TSS1500;TSS1500			-0.955367	-1.72191	-7.03675	6.7667e-10	3.64584e-07	12.3307	-0.0669963	-0.0526832
chr16	57023022	-	cg07839457	N_Shore	NLRC5	TSS1500			-1.28164	1.95665	-7.03611	6.78586e-10	3.65361e-07	12.328	-0.148272	-0.119639
chr2	45234379	+	cg16240781	N_Shore	SIX2	Body			0.768735	-0.124867	7.03553	6.80294e-10	3.66025e-07	12.3257	0.125089	0.0614128
chr21	42797939	-	cg08244262	N_Shore	MX1;MX1	TSS200;5'UTR			-1.03353	-4.44847	-7.03377	6.85577e-10	3.68611e-07	12.3183	-0.0326173	-0.00496802
chr13	76336809	+	cg10726445	OpenSea	LMO7;LMO7;LMO7	5'UTR;Body;Body		chr13:76336754-76336754	-1.12675	0.0612257	-7.03324	6.87157e-10	3.69204e-07	12.3161	-0.344872	-0.0815606
chr5	153777296	-	cg14850570	OpenSea	SAP30L-AS1;GALNT10	Body;Body			-1.1339	-0.089519	-7.03297	6.87985e-10	3.69391e-07	12.315	-0.0237096	-0.05599
chr13	31506710	+	cg10923408	OpenSea	C13orf26	TSS200			1.22273	-0.993404	7.03278	6.88542e-10	3.69434e-07	12.3142	0.114172	0.0683554
chr11	724525	+	cg18770763	N_Shore	EPS8L2	Body			0.678142	0.306667	7.03154	6.92293e-10	3.71188e-07	12.3091	0.0946785	0.0370901
chr4	170175974	+	cg00015801	OpenSea	SH3RF1	Body			-1.51928	2.80289	-7.03125	6.93165e-10	3.71398e-07	12.3079	-0.0595226	-0.081356
chr2	215430983	-	cg19978318	OpenSea	VWC2L	Body			-0.810564	-1.16562	-7.03064	6.95032e-10	3.7214e-07	12.3053	-0.102661	-0.0350231
chr15	45407818	+	cg11540997	N_Shore	DUOX2;DUOXA2	TSS1500;Body			0.576644	-0.254009	7.02976	6.97731e-10	3.73326e-07	12.3016	0.0799963	0.0447393
chr22	19750918	+	cg24152179	N_Shore	TBX1;TBX1;TBX1	Body;Body;Body			1.17876	1.16954	7.02909	6.99771e-10	3.74158e-07	12.2988	0.137552	0.0610519
chr6	33384537	-	cg14021478	N_Shore	CUTA;CUTA;CUTA;CUTA;CUTA	Body;Body;Body;Body;Body			-0.631668	1.06325	-7.0286	7.01288e-10	3.7471e-07	12.2968	-0.125234	-0.0515706
chr17	30683220	+	cg19858882	OpenSea	ZNF207;ZNF207;ZNF207	Body;Body;Body			-1.50166	2.2186	-7.02822	7.02448e-10	3.7507e-07	12.2952	-0.0797945	-0.108427
chr19	2332499	+	cg10723746	N_Shore	SPPL2B;SPPL2B	Body;Body		chr19:2332363-2332363	-1.27077	-1.31751	-7.02783	7.03639e-10	3.75447e-07	12.2936	-0.19839	-0.0169959
chr7	142494148	+	cg17230773	N_Shore					-2.69211	-3.82171	-7.02741	7.04946e-10	3.75884e-07	12.2919	-0.125506	0.0116095
chr16	1538826	+	cg06855546	S_Shore	PTX4	TSS1500			1.38817	-2.9708	7.02544	7.11053e-10	3.78879e-07	12.2837	0.166451	0.0360433
chr6	3459199	-	cg22000727	S_Shore					0.694342	0.757069	7.02498	7.12471e-10	3.79372e-07	12.2818	0.0928799	0.0232355
chr1	61509328	+	cg27427318	S_Shore					1.24051	-2.53496	7.0203	7.27238e-10	3.86969e-07	12.2623	0.0812676	0.032413
chr15	70403809	+	cg18978531	OpenSea					0.547492	-1.10493	7.01992	7.28454e-10	3.87349e-07	12.2607	0.113624	0.0256308
chr17	47094198	+	cg09029085	S_Shore	IGF2BP1;IGF2BP1	Body;Body			-0.750113	1.03153	-7.01935	7.30291e-10	3.88059e-07	12.2583	-0.0666222	-0.0790487
chr12	105104782	-	cg01964337	OpenSea	CHST11	Body			-1.27258	3.4326	-7.01833	7.3356e-10	3.89528e-07	12.2541	-0.00702948	-0.0283227
chr20	34679665	-	cg00499707	N_Shore					0.863717	2.0133	7.0168	7.38477e-10	3.91869e-07	12.2477	0.121708	0.00931712
chr16	609679	-	cg08133584	N_Shore	C16orf11	TSS1500			0.813929	-0.728086	7.01287	7.51308e-10	3.98404e-07	12.2314	0.120372	0.0276846
chr11	942218	+	cg10380546	N_Shore	AP2A2;AP2A2	Body;Body			-1.48755	2.53248	-7.01258	7.52266e-10	3.98638e-07	12.2301	-0.0490834	-0.0409019
chr2	75938360	-	cg01044662	S_Shore	C2orf3	TSS1500			-0.642725	0.0488342	-7.01225	7.53353e-10	3.9894e-07	12.2288	-0.0868723	-0.0532285
chr8	145025610	-	cg00253228	S_Shore	PLEC1;PLEC1;PLEC1;PLEC1	Body;Body;Body;TSS1500			0.738926	-1.01492	7.00943	7.62703e-10	4.03615e-07	12.2171	0.16257	0.00050929
chr9	95961023	+	cg06694926	OpenSea	WNK2;WNK2	Body;Body			-0.62974	0.476231	-7.00819	7.66848e-10	4.0553e-07	12.2119	-0.0304608	-0.0425633
chr15	52588279	-	cg27633342	S_Shore	MYO5C	TSS1500			-0.958554	-0.786013	-7.00791	7.67802e-10	4.05757e-07	12.2107	-0.135202	-0.0377052
chr5	118399436	-	cg19132816	OpenSea					-1.60766	-1.58429	-7.00715	7.7037e-10	4.06836e-07	12.2076	0.0207267	-0.159342
chr22	19709548	+	cg04533276	Island	SEPT5	Body			2.06299	1.98253	7.00587	7.74698e-10	4.08841e-07	12.2022	0.176232	0.0531962
chr11	33404678	-	cg19566482	OpenSea					-1.1032	-0.936852	-7.00512	7.77236e-10	4.09901e-07	12.1991	-0.0967702	-0.0414796
chr1	111743368	+	cg00619207	N_Shelf	DENND2D	TSS200			-0.531563	-0.72936	-7.00462	7.78926e-10	4.10512e-07	12.1971	-0.0657538	0.00303497
chr22	20286253	+	cg21997140	N_Shore					0.656823	-1.23578	7.00446	7.79497e-10	4.10532e-07	12.1964	0.0779816	0.0478251
chr10	127836603	-	cg01368217	OpenSea	ADAM12;ADAM12	Body;Body			-1.10527	2.43782	-7.00381	7.81715e-10	4.1142e-07	12.1937	-0.0662501	-0.0585371
chr10	126213758	-	cg05888284	OpenSea	LHPP;LHPP	Body;Body		chr10:126213697-126213697	-1.25494	2.73469	-7.00246	7.86355e-10	4.1358e-07	12.1881	-0.00912294	-0.0522397
chr8	27469145	-	cg12489601	N_Shelf	CLU;MIR6843;CLU;CLU	5'UTR;TSS1500;TSS200;Body			0.773505	-2.18413	7.00101	7.91349e-10	4.15923e-07	12.182	0.160947	-0.0135185
chr2	106546089	-	cg01113409	OpenSea					-2.32441	-1.71084	-7.00039	7.93497e-10	4.16588e-07	12.1795	-0.352965	-0.044295
chr15	76474132	-	cg04000684	OpenSea	LOC101929439;C15orf27	TSS1500;Body			-1.02254	3.57348	-7.00033	7.93693e-10	4.16588e-07	12.1792	-0.0398298	-0.0227156
chr22	19512903	+	cg05460329	S_Shore	CLDN5;CLDN5	TSS200;TSS200			0.884783	2.02568	6.99981	7.95523e-10	4.17265e-07	12.177	0.1201	0.00562349
chr8	118690518	+	cg12959030	OpenSea					-1.60016	-0.284109	-6.99936	7.97099e-10	4.17808e-07	12.1752	-0.163263	-0.0982868
chr11	9333358	-	cg08757628	N_Shelf	TMEM41B;TMEM41B;TMEM41B	Body;Body;Body			-1.081	2.8651	-6.9992	7.97656e-10	4.17816e-07	12.1745	-0.116926	0.000721724
chr11	64647924	+	cg27520974	S_Shore	EHD1;EHD1	TSS1500;TSS1500			-0.437157	-0.152346	-6.99802	8.01783e-10	4.19693e-07	12.1696	-0.132028	-0.00959334
chr18	21215484	-	cg20168086	OpenSea	ANKRD29;ANKRD29	Body;Body			-0.875581	0.143763	-6.99644	8.07324e-10	4.22307e-07	12.1631	-0.0842388	-0.0613404
chr15	80781862	-	cg25836706	OpenSea	ARNT2	Body			-0.61272	-0.0278431	-6.99482	8.1309e-10	4.25035e-07	12.1563	-0.0423829	-0.0121498
chr6	139561673	-	cg12625464	OpenSea	TXLNB	3'UTR			-1.3062	0.360215	-6.99378	8.16784e-10	4.26677e-07	12.152	-0.0806331	-0.106
chr7	21209725	-	cg27508620	OpenSea					1.43454	0.425884	6.9931	8.19233e-10	4.27667e-07	12.1492	0.192543	0.0784597
chr9	95731334	+	cg09265554	OpenSea	FGD3;FGD3	5'UTR;5'UTR		chr9:95731311-95731311	-0.633766	1.99272	-6.9924	8.21728e-10	4.2868e-07	12.1463	-0.101014	-0.0207262
chr8	122361503	+	cg22918656	OpenSea					-0.968009	0.518602	-6.99186	8.23679e-10	4.29408e-07	12.144	-0.209094	-0.101604
chr22	46508454	+	cg24911721	OpenSea	MIRLET7A3;LOC400931;MIRLET7B	TSS200;Body;TSS1500			2.23239	-1.14189	6.99005	8.30257e-10	4.32545e-07	12.1365	0.354403	0.10483
chr3	60706728	+	cg16471253	OpenSea	FHIT;FHIT	5'UTR;5'UTR			-1.11929	1.08497	-6.98962	8.31806e-10	4.33059e-07	12.1347	0.0216748	-0.0948161
chr7	101688863	+	cg12720670	OpenSea	CUX1;CUX1;CUX1;CUX1;CUX1;CUX1;CUX1	Body;Body;Body;Body;Body;Body;Body			-2.00965	-2.13273	-6.98909	8.3374e-10	4.33774e-07	12.1325	-0.0117999	-0.100206
chr16	29001682	+	cg26988253	OpenSea	LAT;LAT;LAT;LAT	3'UTR;3'UTR;3'UTR;3'UTR			-0.843727	2.33185	-6.98652	8.43168e-10	4.38303e-07	12.1218	-0.121245	-0.0317416
chr11	2482536	+	cg11878045	OpenSea	KCNQ1;KCNQ1	Body;TSS200			0.610952	0.994203	6.98641	8.4358e-10	4.38303e-07	12.1213	0.136359	0.0282365
chr5	171650985	+	cg16021052	OpenSea	UBTD2	Body			-0.959919	2.02821	-6.98511	8.48393e-10	4.40507e-07	12.1159	-0.130126	-0.0238578
chr5	54518469	-	cg11485465	N_Shore					0.389008	-0.145358	6.98311	8.5586e-10	4.44085e-07	12.1076	0.0952982	0.0183207
chr11	68848232	-	cg26433582	N_Shore	TPCN2	Body			-1.04422	0.372806	-6.98085	8.64363e-10	4.47972e-07	12.0982	-0.142415	-0.0714779
chr3	107148372	+	cg19401033	N_Shore				chr3:107148336-107148336	1.56875	-0.590262	6.98081	8.64511e-10	4.47972e-07	12.0981	0.258968	0.0589116
chr6	90271887	-	cg05200653	OpenSea	ANKRD6;ANKRD6;ANKRD6;ANKRD6	TSS200;5'UTR;5'UTR;5'UTR			1.28041	3.47013	6.97755	8.76925e-10	4.541e-07	12.0845	0.0609755	0.0170541
chr1	54536139	+	cg12900231	OpenSea	TCEANC2;TCEANC2	Body;Body			-0.784666	-1.86728	-6.97639	8.81376e-10	4.56099e-07	12.0797	-0.0522512	-0.0334147
chr3	101109159	-	cg25701417	OpenSea	SENP7;SENP7;SENP7;SENP7;SENP7;SENP7	Body;Body;Body;Body;Body;Body			-0.825756	2.04502	-6.9752	8.85988e-10	4.57942e-07	12.0748	-0.10202	-0.0393923
chr15	45007854	+	cg21979287	S_Shelf	B2M	Body			-0.736852	-0.802531	-6.97516	8.86123e-10	4.57942e-07	12.0746	-0.245514	-0.0342523
chr2	167660297	-	cg04728978	OpenSea					-1.04853	-1.55638	-6.96962	9.07862e-10	4.68718e-07	12.0516	-0.135413	-0.0248306
chr11	95436310	-	cg00440194	OpenSea					-0.983295	1.63847	-6.96954	9.08189e-10	4.68718e-07	12.0512	-0.142783	-0.0587087
chr12	55378169	+	cg15606135	OpenSea	TESPA1	5'UTR			-1.1329	-1.13753	-6.96808	9.14011e-10	4.71408e-07	12.0452	-0.212455	-0.0651106
chr9	92104726	-	cg05214550	OpenSea					-0.77039	1.5794	-6.96725	9.17321e-10	4.72799e-07	12.0417	-0.15753	-0.0437141
chr13	100148468	+	cg05125815	N_Shelf	LINC01232;LINC01232	Body;ExonBnd			-1.24298	1.09296	-6.96558	9.24063e-10	4.75956e-07	12.0348	-0.244019	-0.0744941
chr11	1990108	+	cg03982897	N_Shore				chr11:1989837-1989837	0.632868	0.0286549	6.96484	9.27077e-10	4.76985e-07	12.0317	0.164817	-0.00306064
chr5	149698722	+	cg07797882	OpenSea					0.825499	1.89418	6.96478	9.27296e-10	4.76985e-07	12.0315	0.0648601	0.00873008
chr10	121077022	+	cg00406211	OpenSea	GRK5	Body			0.905162	1.4838	6.96305	9.34352e-10	4.80294e-07	12.0243	0.128763	0.0196839
chr10	5992616	+	cg24376322	OpenSea					-0.792567	1.88439	-6.96258	9.36273e-10	4.80961e-07	12.0223	0.0254254	-0.0426519
chr19	39087135	-	cg02798280	Island	MAP4K1;MAP4K1	Body;Body			2.06386	2.88635	6.96008	9.46552e-10	4.85919e-07	12.012	0.156308	0.0269955
chr15	39650992	-	cg12788862	OpenSea				chr15:39650604-39650604	-0.496767	0.415177	-6.95911	9.50606e-10	4.87675e-07	12.0079	-0.126538	-0.00749997
chr6	52259035	-	cg13181680	OpenSea	PAQR8	5'UTR		chr6:52259035-52259035	-1.12358	3.15669	-6.95888	9.51546e-10	4.87834e-07	12.007	-0.106344	-0.0425908
chr3	48936979	+	cg05964212	S_Shore	SLC25A20	TSS1500			-0.600507	-1.93245	-6.95858	9.52808e-10	4.88157e-07	12.0057	-0.0884588	-0.0125258
chr11	46575582	-	cg01968525	OpenSea	AMBRA1	5'UTR			0.865681	-2.82747	6.95818	9.54443e-10	4.88665e-07	12.0041	0.114045	0.0107553
chr5	138532335	-	cg26195586	N_Shore	SIL1;SIL1	5'UTR;5'UTR			-0.635714	-0.354667	-6.95793	9.55523e-10	4.88665e-07	12.003	0.0391599	-0.0632554
chr17	17766145	-	cg13681853	OpenSea	TOM1L2;TOM1L2;TOM1L2;TOM1L2;TOM1L2;TOM1L2;TOM1L2;TOM1L2;TOM1L2;TOM1L2;TOM1L2;TOM1L2	ExonBnd;ExonBnd;ExonBnd;ExonBnd;ExonBnd;ExonBnd;Body;Body;Body;Body;Body;Body			1.17558	2.64384	6.95788	9.557e-10	4.88665e-07	12.0028	0.080723	0.00754178
chr14	75961925	-	cg10501349	OpenSea					-1.19038	1.84117	-6.95763	9.5676e-10	4.88884e-07	12.0018	-0.0610947	-0.0748426
chr5	139488731	-	cg24119717	S_Shore					0.617047	0.747789	6.95702	9.59313e-10	4.89864e-07	11.9992	0.0959579	0.0602458
chr15	69382740	+	cg14851122	OpenSea	EWSAT1;MIR548H4	Body;Body			-0.633903	0.498855	-6.95674	9.60492e-10	4.90142e-07	11.9981	-0.0965208	-0.0362957
chr11	45943572	+	cg05265359	Island	GYLTL1B	5'UTR			0.876768	-1.50794	6.95634	9.62191e-10	4.90684e-07	11.9964	0.101756	0.0450781
chr9	36135760	-	cg12707935	N_Shore	GLIPR2;GLIPR2;GLIPR2;GLIPR2;GLIPR2;GLIPR2;GLIPR2;GLIPR2;GLIPR2;GLIPR2;GLIPR2	TSS1500;TSS1500;TSS1500;TSS1500;TSS1500;TSS1500;TSS1500;TSS1500;TSS1500;TSS1500;TSS1500			0.833925	-1.45622	6.95617	9.62906e-10	4.90725e-07	11.9957	0.11441	0.0311244
chr7	47693630	-	cg09453760	OpenSea	C7orf65	TSS1500			-0.983012	-1.13353	-6.95564	9.65104e-10	4.91521e-07	11.9935	-0.0673823	-0.0798437
chr1	42105137	+	cg27559997	OpenSea	HIVEP3;HIVEP3	5'UTR;5'UTR			-0.657241	1.3369	-6.95429	9.70856e-10	4.93895e-07	11.9879	-0.129197	-0.0211104
chr1	40147597	+	cg10499415	N_Shore	HPCAL4;HPCAL4;HPCAL4	3'UTR;3'UTR;3'UTR			1.09907	3.21303	6.95424	9.71046e-10	4.93895e-07	11.9877	0.0917314	0.0081555
chr6	484044	-	cg03634145	OpenSea					-1.06318	1.33407	-6.95206	9.80363e-10	4.98306e-07	11.9786	0.0344245	-0.0679565
chr12	92864525	-	cg03661577	OpenSea				chr12:92864300-92864300	-0.894088	2.13887	-6.94933	9.92119e-10	5.03949e-07	11.9673	-0.211434	-0.0202052
chr3	17046834	-	cg19919383	OpenSea	PLCL2;PLCL2	Body;5'UTR			-0.930956	3.64146	-6.94911	9.9306e-10	5.04096e-07	11.9664	-0.0234266	-0.0339268
chr4	156681475	-	cg21205139	S_Shore	GUCY1B3	Body			-1.18736	-1.13213	-6.94782	9.98689e-10	5.0662e-07	11.961	-0.0733067	-0.0591351
chr9	19232685	+	cg03353442	S_Shore	DENND4C;DENND4C	5'UTR;Body			-0.95739	-0.120794	-6.94751	1.00003e-09	5.06967e-07	11.9598	-0.0990951	-0.0632817
chr16	16083164	-	cg09109383	OpenSea	ABCC1;ABCC1;ABCC1;ABCC1;ABCC1	Body;Body;Body;Body;Body			-1.0121	1.32381	-6.9459	1.00709e-09	5.09963e-07	11.9531	-0.0787713	-0.0678764
chr1	212688997	+	cg23075506	S_Shore					1.5579	1.46888	6.94587	1.00726e-09	5.09963e-07	11.9529	0.210884	0.0988494
chr19	38916488	+	cg14565721	OpenSea	RASGRP4;RASGRP4;RASGRP4;RASGRP4;RASGRP4;RASGRP4;RASGRP4	Body;Body;Body;Body;Body;Body;Body			0.583386	-0.207534	6.94481	1.01191e-09	5.1198e-07	11.9485	0.119128	0.0193357
chr18	46695469	-	cg14767360	OpenSea	DYM	Body			-1.06448	2.83373	-6.9431	1.01949e-09	5.1548e-07	11.9414	-0.0952609	-0.0379327
chr16	87757033	+	cg05830220	S_Shelf	KLHDC4	Body		chr16:87756631-87756631	-2.22102	1.31315	-6.94248	1.02226e-09	5.16216e-07	11.9389	-0.239215	-0.0408863
chr20	4954404	+	cg13282929	OpenSea	SLC23A2;SLC23A2	5'UTR;5'UTR		chr20:4954142-4954142	-1.10064	-0.869383	-6.94248	1.02228e-09	5.16216e-07	11.9389	-0.111614	-0.0589612
chr1	204796246	-	cg10872121	N_Shore					0.621027	1.19255	6.94165	1.02601e-09	5.17759e-07	11.9354	0.0837261	0.03834
chr5	118662502	+	cg20030219	OpenSea	TNFAIP8;TNFAIP8;TNFAIP8	5'UTR;5'UTR;Body			-0.532902	-1.44931	-6.94023	1.03238e-09	5.20394e-07	11.9295	-0.0786809	-0.0380152
chr7	33923464	-	cg15626881	OpenSea					-0.967303	0.581998	-6.94019	1.03258e-09	5.20394e-07	11.9293	-0.0780421	-0.148003
chr10	129536718	-	cg18462381	Island	FOXI2	Body			0.990852	-0.232635	6.93999	1.03344e-09	5.20488e-07	11.9285	0.144653	0.15277
chr17	79364211	-	cg08343624	N_Shelf					1.02094	0.582883	6.93939	1.03617e-09	5.2152e-07	11.926	0.241678	-0.00455968
chr14	75737426	+	cg24802001	OpenSea					-1.09831	3.74178	-6.9375	1.0448e-09	5.2552e-07	11.9182	-0.068264	-0.0297283
chr2	58996515	-	cg11275153	OpenSea	LINC01122	Body			-1.51543	0.169889	-6.93708	1.04668e-09	5.26125e-07	11.9165	-0.21596	-0.154671
chr12	56472805	+	cg19258882	Island	ERBB3;ERBB3	TSS1500;TSS1500			0.68204	0.71789	6.9363	1.05026e-09	5.27557e-07	11.9132	0.135048	0.00778669
chr17	47651550	+	cg14681242	N_Shore	LOC100288866	TSS200			1.12304	2.76314	6.93616	1.05089e-09	5.27557e-07	11.9126	0.0910316	0.0189706
chr9	33824006	+	cg06598029	OpenSea	UBE2R2	Body			-0.97717	2.10698	-6.93313	1.06492e-09	5.34252e-07	11.9	-0.24325	0.00865968
chr12	122075894	+	cg25536613	OpenSea	ORAI1	Body			-0.671489	-0.0735377	-6.93264	1.06721e-09	5.3505e-07	11.898	-0.037719	-0.0516575
chr17	1737955	+	cg02868516	OpenSea	RPA1	Body			-0.740621	0.452545	-6.93122	1.07382e-09	5.38019e-07	11.8921	-0.0279769	-0.0721949
chr1	64992433	-	cg00013899	OpenSea	CACHD1	Body			-1.25094	4.31247	-6.92718	1.09295e-09	5.47246e-07	11.8754	-0.00640592	-0.0090432
chr20	17826974	-	cg27626216	OpenSea					0.634851	0.415548	6.92675	1.09501e-09	5.47691e-07	11.8736	0.0847294	-0.000543094
chr17	77924733	-	cg23651872	S_Shore	TBC1D16	Body			1.2244	-2.75755	6.9267	1.09526e-09	5.47691e-07	11.8734	0.149768	0.081001
chr11	7534329	-	cg00478851	N_Shore	PPFIBP2	TSS1500			-0.709371	-1.61615	-6.92611	1.09807e-09	5.48744e-07	11.8709	-0.0790072	-0.0174214
chr14	96976118	+	cg05608348	OpenSea	PAPOLA;PAPOLA;PAPOLA;PAPOLA;PAPOLA;PAPOLA	5'UTR;Body;Body;Body;Body;5'UTR			-0.966834	3.35021	-6.92594	1.09892e-09	5.48811e-07	11.8702	-0.0504154	-0.0201546
chr12	58024985	-	cg04728713	N_Shore	B4GALNT1;B4GALNT1;B4GALNT1;B4GALNT1;B4GALNT1	Body;Body;Body;ExonBnd;ExonBnd			0.505743	0.0316186	6.92473	1.10473e-09	5.51357e-07	11.8652	0.0907562	0.0385638
chr3	45067627	+	cg22505962	OpenSea	CLEC3B	TSS200			-0.707422	0.153325	-6.92405	1.10802e-09	5.52642e-07	11.8624	-0.0611597	-0.0781797
chr17	58236291	+	cg15422032	OpenSea	CA4	Body			0.655125	0.763964	6.92382	1.10912e-09	5.52833e-07	11.8614	0.0877425	0.016836
chr1	47655861	-	cg09258479	OpenSea	PDZK1IP1	TSS200			-0.781263	0.91421	-6.92358	1.1103e-09	5.53065e-07	11.8604	-0.0541275	-0.12114
chr20	36153642	-	cg24890964	N_Shelf	BLCAP;BLCAP;BLCAP;BLCAP;BLCAP	5'UTR;TSS1500;5'UTR;5'UTR;5'UTR			-0.634389	1.0333	-6.92337	1.11131e-09	5.53208e-07	11.8596	-0.0422248	-0.0590044
chr10	129533998	-	cg14479798	N_Shore					1.10232	-2.69501	6.92231	1.11649e-09	5.55144e-07	11.8551	0.0668554	0.110382
chr3	72707236	-	cg24906189	S_Shelf					-1.53993	0.773634	-6.92228	1.11663e-09	5.55144e-07	11.855	-0.265402	-0.0895925
chr5	114433171	-	cg12294509	OpenSea					-0.975391	0.984365	-6.92157	1.12007e-09	5.56496e-07	11.8521	-0.102678	-0.0523481
chr19	13098653	+	cg14808014	OpenSea					-0.636945	0.542473	-6.92134	1.12121e-09	5.56705e-07	11.8511	-0.12562	-0.0266826
chr3	3219781	-	cg00294109	N_Shore	CRBN	Body			-1.68615	-3.61839	-6.92118	1.12201e-09	5.56744e-07	11.8504	-0.00631342	-0.0305852
chr6	44144213	+	cg24130673	OpenSea	CAPN11	Body			-0.580485	-0.0232153	-6.91894	1.13303e-09	5.61849e-07	11.8412	-0.0649164	-0.027629
chr11	955120	+	cg20877443	OpenSea	AP2A2	Body			-1.70054	3.49844	-6.91835	1.13593e-09	5.62925e-07	11.8387	-0.0617439	0.000913239
chr15	68077714	+	cg11404658	OpenSea	MAP2K5;MAP2K5;MAP2K5	Body;Body;Body			-1.79786	3.64917	-6.91735	1.14094e-09	5.64701e-07	11.8346	-0.06784	-0.0457712
chr6	30785152	-	cg08854628	OpenSea	LINC00243	Body			-0.90532	1.91776	-6.91734	1.14098e-09	5.64701e-07	11.8345	-0.118321	-0.0662311
chr20	23032166	-	cg05779219	Island					0.93235	-1.80519	6.91677	1.14381e-09	5.6574e-07	11.8322	0.130797	0.045221
chr17	38495601	-	cg20698945	N_Shore	RARA;RARA;RARA	Body;Body;Body			0.447809	-1.37827	6.91652	1.14506e-09	5.65997e-07	11.8311	0.112931	0.0180991
chr17	76055290	-	cg12027254	OpenSea	TNRC6C;TNRC6C	Body;Body			-0.971462	2.54197	-6.91637	1.14583e-09	5.66017e-07	11.8305	-0.0479609	-0.0441227
chr16	10870426	+	cg04388124	OpenSea	TVP23A	Body			-1.39521	-1.74515	-6.91565	1.14944e-09	5.67435e-07	11.8275	-0.364976	-0.0135147
chr12	68630466	-	cg01985330	OpenSea					-1.28887	-2.22801	-6.91486	1.1534e-09	5.69028e-07	11.8242	-0.237144	-0.0295515
chr10	76660199	-	cg15971442	OpenSea	KAT6B;KAT6B;KAT6B	Body;Body;Body			-1.42108	-0.649077	-6.91448	1.1553e-09	5.69598e-07	11.8227	-0.322829	-0.0529467
chr11	119019361	+	cg03904291	N_Shore	ABCG4;ABCG4	TSS1500;TSS1500			0.992028	0.271117	6.91382	1.15863e-09	5.70879e-07	11.8199	0.172481	0.0717623
chr11	64635774	+	cg07019638	OpenSea	EHD1	Body			-0.788035	2.37059	-6.9129	1.16333e-09	5.72828e-07	11.8161	-0.143389	-0.0304387
chr7	101398177	+	cg22114489	OpenSea					-1.45203	-1.29674	-6.91206	1.16761e-09	5.74569e-07	11.8126	-0.100055	-0.123572
chr7	142494244	+	cg16767506	N_Shore					-1.94118	-1.55983	-6.91098	1.1731e-09	5.76904e-07	11.8082	-0.21716	0.012535
chr3	50359583	-	cg12976582	Island	HYAL2;HYAL2	5'UTR;TSS1500			0.660039	-0.467932	6.91015	1.17736e-09	5.7863e-07	11.8047	0.188467	0.0177557
chr10	102821565	+	cg26605164	Island	KAZALD1;KAZALD1	1stExon;5'UTR	high-CpG:102811542-102811756		0.867746	-1.76545	6.90948	1.18084e-09	5.79971e-07	11.8019	0.175959	0.0239933
chr10	67101205	+	cg27119660	OpenSea					-1.63723	-0.253505	-6.90899	1.18336e-09	5.80837e-07	11.7999	-0.195623	-0.118245
chr10	48362159	-	cg08356855	OpenSea	ZNF488	5'UTR			-1.14512	-2.11893	-6.9082	1.18742e-09	5.82459e-07	11.7966	-0.191285	-0.0190615
chr1	234749468	-	cg02874930	S_Shelf				chr1:234749342-234749342	1.14842	-2.41955	6.90785	1.18926e-09	5.82994e-07	11.7952	0.158691	0.000679315
chr6	39873526	+	cg10990997	S_Shelf	MOCS1;MOCS1;MOCS1;MOCS1;MOCS1	Body;3'UTR;3'UTR;3'UTR;3'UTR			-0.525495	0.719986	-6.90567	1.20064e-09	5.88196e-07	11.7861	-0.0424677	-0.0243306
chr17	54794017	-	cg24806663	OpenSea					1.01393	3.8757	6.90386	1.21016e-09	5.92486e-07	11.7786	0.0439157	-0.00231763
chr19	39742656	-	cg00717259	S_Shelf					-0.930318	-0.713381	-6.90327	1.21328e-09	5.93639e-07	11.7762	-0.0804976	-0.0445796
chr18	43593510	-	cg12436561	OpenSea	PSTPIP2	Body			-0.991975	-0.48838	-6.90198	1.22014e-09	5.96617e-07	11.7708	-0.0649085	-0.0513742
chr7	98627149	-	cg15610075	OpenSea	SMURF1;SMURF1;SMURF1;LOC101927550	3'UTR;3'UTR;3'UTR;Body			-1.16016	3.60431	-6.90114	1.2246e-09	5.98417e-07	11.7674	-0.00481968	-0.0082311
chr16	29690524	+	cg06453916	OpenSea	QPRT	1stExon			0.809547	-1.9924	6.90094	1.2257e-09	5.98575e-07	11.7665	0.114628	0.022447
chr11	95374866	+	cg02744457	OpenSea				chr11:95374786-95374786	-1.60797	-3.41334	-6.90027	1.22926e-09	5.99937e-07	11.7637	-0.0575469	-0.034781
chr19	49628740	+	cg19727499	N_Shelf	PPFIA3	5'UTR			0.691473	1.42774	6.89918	1.23516e-09	6.02227e-07	11.7592	0.115702	0.0289321
chr6	109010947	+	cg12033528	OpenSea					-1.16234	2.77807	-6.89911	1.23552e-09	6.02227e-07	11.7589	0.00526625	-0.036056
chr22	46469091	+	cg09137533	S_Shore					-1.14241	1.504	-6.89687	1.24767e-09	6.07765e-07	11.7496	-0.0756503	-0.114306
chr22	31934920	-	cg23510357	OpenSea	SFI1;SFI1;SFI1;SFI1;SFI1	Body;Body;Body;Body;Body			-1.10809	2.73534	-6.89485	1.25868e-09	6.12746e-07	11.7413	-0.0682423	-0.0346118
chr4	169142626	+	cg09022213	OpenSea	DDX60	Body			-1.52737	1.52409	-6.89435	1.26144e-09	6.137e-07	11.7392	-0.116539	-0.118117
chr10	34544195	+	cg18180199	OpenSea	PARD3;PARD3;PARD3;PARD3;PARD3;PARD3;PARD3;PARD3	Body;Body;Body;Body;Body;Body;Body;Body			-1.69913	-0.963008	-6.89355	1.26587e-09	6.15468e-07	11.7359	-0.033731	-0.0369019
chr17	6985092	+	cg14326739	OpenSea	CLEC10A;CLEC10A	TSS1500;TSS1500			-0.617532	-0.586773	-6.89338	1.26678e-09	6.15524e-07	11.7352	-0.0764427	-0.0751244
chr22	25404660	+	cg09847541	OpenSea					-1.04088	3.12019	-6.8928	1.27005e-09	6.16721e-07	11.7327	-0.0607668	-0.0415969
chr11	45943237	-	cg07298299	N_Shore	GYLTL1B;GYLTL1B	1stExon;5'UTR			0.9238	0.962005	6.89247	1.27184e-09	6.17206e-07	11.7314	0.163514	0.0361197
chr2	134927417	+	cg10820587	OpenSea					-1.05348	3.81319	-6.89128	1.27845e-09	6.20022e-07	11.7265	-0.0386275	-0.0260175
chr14	68779833	+	cg22930549	OpenSea	RAD51L1;RAD51L1;RAD51L1	Body;Body;Body			-0.94477	2.78137	-6.88948	1.28854e-09	6.24523e-07	11.719	-0.155187	-0.0120889
chr1	17025723	+	cg06094126	N_Shore	ESPNP	Body			0.646191	-0.739263	6.88875	1.29267e-09	6.2613e-07	11.716	0.0515365	0.0303941
chr2	71129289	-	cg05021771	N_Shore	VAX2	Body			0.618216	-0.0890735	6.88833	1.29503e-09	6.26882e-07	11.7142	0.104815	0.0467908
chr20	47782265	-	cg09874360	OpenSea	STAU1;STAU1;STAU1;STAU1;STAU1	Body;5'UTR;5'UTR;5'UTR;5'UTR			-1.17141	3.33131	-6.88765	1.29888e-09	6.28354e-07	11.7114	-0.112593	-0.0297969
chr1	166917267	-	cg09259179	S_Shore	ILDR2	Body			0.575521	-0.240805	6.88657	1.305e-09	6.30919e-07	11.707	0.200341	-0.00523876
chr14	21734204	-	cg08532898	N_Shelf	HNRNPC;HNRNPC;HNRNPC;HNRNPC	5'UTR;5'UTR;5'UTR;5'UTR			-1.44395	-2.53372	-6.88596	1.30849e-09	6.32207e-07	11.7044	-0.0611298	-0.0367614
chr3	31670633	+	cg15733900	OpenSea	STT3B	Body			-0.757729	-1.32566	-6.88514	1.31317e-09	6.34074e-07	11.701	-0.0808197	-0.0328449
chr2	111629330	-	cg22573746	OpenSea	ACOXL	Body			-1.07565	2.95341	-6.88362	1.32191e-09	6.37896e-07	11.6947	-0.068701	-0.043782
chr6	90218802	-	cg23946861	OpenSea	ANKRD6;ANKRD6;ANKRD6	5'UTR;5'UTR;5'UTR			-0.871345	2.18327	-6.88262	1.32773e-09	6.40303e-07	11.6906	-0.0356409	-0.0682499
chr1	33220450	-	cg25579419	S_Shore	KIAA1522	Body		chr1:33220297-33220297	0.761943	-2.35063	6.88183	1.33232e-09	6.42117e-07	11.6873	0.0949279	0.0342178
chr1	212769641	-	cg10985914	OpenSea	ATF3	5'UTR		chr1:212769584-212769584	-1.43123	-1.75982	-6.88021	1.34176e-09	6.46262e-07	11.6806	-0.207122	-0.0347944
chr13	78303935	+	cg03134792	OpenSea	SLAIN1;SLAIN1	Body;Body			-1.03274	2.88363	-6.87958	1.34544e-09	6.47628e-07	11.678	-0.0594829	-0.0299332
chr12	14553107	+	cg22208022	OpenSea	ATF7IP	5'UTR			-1.24858	3.54234	-6.87833	1.3528e-09	6.50769e-07	11.6728	-0.0779156	-0.0397995
chr18	9140610	+	cg24262206	S_Shelf	ANKRD12;ANKRD12;ANKRD12	5'UTR;5'UTR;5'UTR			-0.873067	1.69845	-6.87743	1.35813e-09	6.52922e-07	11.6691	-0.190106	-0.061774
chr6	13924355	-	cg23626546	N_Shore	RNF182;RNF182;RNF182;RNF182	TSS1500;TSS1500;TSS1500;TSS1500			0.9276	1.40334	6.87688	1.36137e-09	6.54072e-07	11.6668	0.139166	0.0346896
chr1	84234998	+	cg10584024	OpenSea					-1.41814	0.864322	-6.87641	1.36418e-09	6.55018e-07	11.6648	-0.172648	-0.0821281
chr22	19752228	+	cg00720629	N_Shore	TBX1;TBX1;TBX1	Body;Body;Body			0.897956	1.38204	6.87488	1.37332e-09	6.58993e-07	11.6585	0.107951	0.0317267
chr8	145025760	-	cg17327067	S_Shore	PLEC1;PLEC1;PLEC1;PLEC1	Body;Body;Body;TSS1500		chr8:145025737-145025737	0.74398	-2.01001	6.87234	1.38863e-09	6.65928e-07	11.648	0.117753	0.0147018
chr3	183874556	+	cg13607248	S_Shore	DVL3	Body			-1.54661	-1.83733	-6.87129	1.39499e-09	6.68561e-07	11.6436	-0.0845741	-0.0468682
chr21	42797847	-	cg26312951	N_Shore	MX1;MX1	TSS200;5'UTR			-0.84097	-0.202906	-6.87036	1.40067e-09	6.70867e-07	11.6398	-0.169325	-0.0539308
chr2	197018057	+	cg08487574	OpenSea	STK17B	Body			-0.906884	2.33488	-6.87021	1.40159e-09	6.70896e-07	11.6391	-0.17552	0.00109087
chr3	196001706	-	cg23828876	OpenSea	PCYT1A	5'UTR		chr3:196001542-196001542	-1.0215	1.86606	-6.86782	1.41627e-09	6.77498e-07	11.6293	-0.120801	-0.0735916
chr5	106608874	+	cg12938436	OpenSea					-1.24693	2.01542	-6.86435	1.43788e-09	6.87412e-07	11.6149	-0.0774054	-0.112111
chr6	30460322	+	cg02678305	S_Shelf	HLA-E	Body			-0.547113	1.37729	-6.86221	1.45136e-09	6.93428e-07	11.606	-0.134913	-0.0229507
chr6	47215645	+	cg02311864	OpenSea	TNFRSF21	Body			-1.12344	1.69801	-6.86072	1.46082e-09	6.97514e-07	11.5998	-0.0560764	-0.0430298
chr11	122629801	-	cg05640560	OpenSea	UBASH3B	Body			-1.62677	0.10167	-6.85959	1.46801e-09	7.00515e-07	11.5952	-0.205582	-0.0348168
chr5	131592974	-	cg27615366	N_Shore	PDLIM4;PDLIM4	TSS1500;TSS1500			0.454705	-0.539484	6.85889	1.47249e-09	7.02218e-07	11.5923	0.0803017	0.0330395
chr17	79184473	+	cg07850210	S_Shore	CEP131;CEP131	Body;Body			-1.76934	2.67095	-6.85687	1.48552e-09	7.07996e-07	11.5839	-0.100935	-0.117867
chr22	38714426	+	cg07313319	S_Shore	CSNK1E;CSNK1E	TSS1500;TSS1500			0.679085	-0.659291	6.85558	1.49389e-09	7.11543e-07	11.5786	0.171097	0.0208592
chr19	49568813	+	cg04430124	OpenSea					0.716148	-1.47194	6.85492	1.49823e-09	7.13172e-07	11.5758	0.0914472	0.0583392
chr12	75783428	-	cg02789485	N_Shore	GLIPR1L2	TSS1500			-1.14145	0.346113	-6.85254	1.51385e-09	7.20164e-07	11.566	-0.174362	-0.104111
chr20	35362404	-	cg07234571	OpenSea	NDRG3;NDRG3;NDRG3	Body;5'UTR;5'UTR			-0.682827	1.66091	-6.85183	1.51852e-09	7.2194e-07	11.5631	-0.126888	-0.0331358
chr1	6660403	+	cg01881062	N_Shore	KLHL21	Body			-1.32342	0.570059	-6.85152	1.52056e-09	7.22467e-07	11.5618	-0.0720567	-0.0785336
chr4	6262323	+	cg04568559	OpenSea					-2.14635	-3.22223	-6.85076	1.52565e-09	7.2444e-07	11.5586	-0.142449	-0.0242581
chr15	93617080	+	cg04340651	Island	RGMA;RGMA;RGMA;RGMA;RGMA;RGMA;RGMA	1stExon;Body;5'UTR;TSS200;TSS200;TSS1500;5'UTR			-1.8244	-2.63615	-6.85057	1.52691e-09	7.24591e-07	11.5578	-0.146193	-0.044339
chr10	111834259	-	cg12601633	OpenSea	ADD3;ADD3;ADD3	5'UTR;5'UTR;5'UTR		chr10:111834173-111834173	0.954889	-2.35314	6.84957	1.53354e-09	7.27289e-07	11.5537	0.14143	-0.00107492
chr1	111743202	+	cg20317872	N_Shelf	DENND2D;DENND2D	1stExon;5'UTR	low-CpG:111544264-111544835		-0.658546	-0.157633	-6.8487	1.53941e-09	7.29627e-07	11.5501	-0.149026	-0.0105843
chr3	58514483	-	cg11646706	OpenSea	ACOX2	Body			-1.28633	0.122218	-6.84809	1.54349e-09	7.31111e-07	11.5476	-0.0529045	-0.0804361
chr10	123670319	+	cg04820910	OpenSea	ATE1;ATE1;ATE1;ATE1;ATE1;ATE1	Body;Body;Body;Body;Body;Body			-1.39808	0.773842	-6.84546	1.56129e-09	7.3909e-07	11.5367	-0.0899294	-0.113361
chr11	77590553	-	cg19665316	OpenSea	INTS4	Body			-1.20232	2.05255	-6.84464	1.56686e-09	7.41269e-07	11.5333	-0.127728	-0.0304978
chr22	19513017	+	cg16773741	S_Shore	CLDN5;CLDN5	TSS200;TSS200			1.17386	2.34281	6.84437	1.5687e-09	7.41686e-07	11.5322	0.129751	0.0319221
chr10	72338599	-	cg22126849	OpenSea					-0.89674	0.378583	-6.84327	1.57625e-09	7.448e-07	11.5276	-0.175951	-0.0846262
chr15	53084679	+	cg25402787	N_Shore					1.25331	-1.30052	6.8427	1.58016e-09	7.46189e-07	11.5253	0.168903	0.081259
chr16	69200846	+	cg26845395	OpenSea	CIRH1A	Body			-1.30654	3.73286	-6.84253	1.58135e-09	7.46295e-07	11.5246	-0.0734405	-0.0218943
chr3	38388808	+	cg12340144	S_Shore	XYLB	Body			0.904139	-1.80746	6.84121	1.59049e-09	7.50154e-07	11.5191	0.167133	0.0195111
chr2	61204501	+	cg20270835	OpenSea	PUS10	Body			-1.4862	3.53244	-6.84106	1.59149e-09	7.50167e-07	11.5185	-0.100036	-0.0418351
chr3	72305191	+	cg03972892	OpenSea					-0.783112	-1.53216	-6.83862	1.60853e-09	7.57571e-07	11.5084	-0.171194	-0.0206189
chr19	11472731	-	cg11789885	N_Shore	LPPR2;LPPR2	Body;Body			0.996395	1.65932	6.83853	1.60916e-09	7.57571e-07	11.508	0.120677	0.0360369
chr7	739057	-	cg26203136	OpenSea	PRKAR1B;PRKAR1B;PRKAR1B;PRKAR1B;PRKAR1B;PRKAR1B	Body;Body;Body;Body;Body;Body			0.878989	0.159757	6.83754	1.61612e-09	7.6038e-07	11.5039	0.218814	0.0257355
chr3	53787604	+	cg24389182	OpenSea	CACNA1D;CACNA1D;CACNA1D;CACNA1D;CACNA1D;CACNA1D	ExonBnd;ExonBnd;ExonBnd;Body;Body;Body			-0.892181	1.55401	-6.83603	1.62677e-09	7.64925e-07	11.4977	-0.0655775	-0.0804252
chr4	144110710	-	cg23787348	S_Shelf	USP38;USP38;USP38	5'UTR;Body;Body			-0.831533	1.44784	-6.83381	1.64263e-09	7.71916e-07	11.4884	-0.123444	-0.0680344
chr6	134497627	-	cg08550353	Island	SGK1;SGK1;SGK1	TSS1500;Body;Body			0.918915	-2.98598	6.83279	1.64991e-09	7.74439e-07	11.4842	0.123113	0.0145542
chr8	117364688	+	cg24314752	OpenSea				chr8:117364382-117364382	1.15901	-3.13247	6.83263	1.65105e-09	7.74439e-07	11.4836	0.135987	0.0357612
chr13	28545532	-	cg07151138	S_Shore					0.672429	-2.38803	6.83258	1.65146e-09	7.74439e-07	11.4834	0.0537957	0.0291454
chr8	105655901	+	cg13077865	OpenSea					-0.964126	3.89706	-6.8325	1.65201e-09	7.74439e-07	11.483	-0.00613416	-0.0236887
chr2	25268065	+	cg12434132	S_Shelf	EFR3B	Body			-1.78433	-3.96321	-6.82934	1.6749e-09	7.84692e-07	11.47	-0.0713135	-0.00922974
chr4	123747533	-	cg21550024	N_Shore	FGF2	TSS1500			1.59468	-2.25222	6.82897	1.67758e-09	7.85242e-07	11.4684	0.210775	0.0902227
chr17	25798741	+	cg04299274	OpenSea	KSR1	TSS1500			-0.676998	1.29916	-6.8288	1.67882e-09	7.85242e-07	11.4677	-0.0633117	-0.0412648
chr10	17038738	-	cg01650480	OpenSea	CUBN	Body			0.902504	0.0977685	6.82876	1.67913e-09	7.85242e-07	11.4676	0.222638	-0.0130584
chr10	31610754	+	cg13303654	S_Shore	ZEB1;ZEB1;ZEB1;ZEB1;ZEB1	Body;Body;Body;Body;Body			-1.01128	-0.380451	-6.82752	1.68825e-09	7.8903e-07	11.4624	-0.236702	-0.045615
chr9	31542525	+	cg00161114	OpenSea					1.09795	-0.0121772	6.82719	1.69067e-09	7.89562e-07	11.4611	0.193655	-0.0123321
chr1	208056493	-	cg17439800	OpenSea					-0.588639	0.14559	-6.82709	1.69143e-09	7.89562e-07	11.4606	-0.212452	-0.035031
chr15	45006400	-	cg27537252	S_Shelf	B2M	Body			-0.971068	-0.156593	-6.82685	1.69318e-09	7.89898e-07	11.4597	-0.328427	-0.0601317
chr3	42518397	+	cg26134300	OpenSea					-1.17721	0.270338	-6.8266	1.69501e-09	7.89899e-07	11.4586	-0.14516	-0.0607243
chr15	80263132	+	cg21234506	OpenSea	BCL2A1;BCL2A1	1stExon;1stExon			-1.01859	3.07275	-6.82657	1.69522e-09	7.89899e-07	11.4585	-0.055529	-0.0468797
chr7	30184655	-	cg10368514	OpenSea	MTURN	Body			-1.27277	0.424458	-6.82581	1.70085e-09	7.9204e-07	11.4554	-0.119085	-0.0784918
chr10	72202215	-	cg02439077	S_Shore	NODAL	TSS1500			1.11524	2.1752	6.82503	1.70665e-09	7.93825e-07	11.4521	0.117763	0.0331204
chr10	59917324	-	cg21945120	OpenSea					-0.832452	0.999555	-6.82502	1.70674e-09	7.93825e-07	11.4521	0.0630423	-0.109201
chr1	169077065	+	cg17818559	S_Shore	ATP1B1	Body			-1.73838	1.43286	-6.82337	1.71899e-09	7.99045e-07	11.4453	-0.137023	-0.109648
chr22	19710091	+	cg03970899	Island	GP1BB;SEPT5	TSS1500;3'UTR			1.57416	1.33928	6.82173	1.73138e-09	8.0432e-07	11.4385	0.15603	0.0704018
chr19	36004699	-	cg16677448	OpenSea	DMKN;DMKN;DMKN;DMKN	TSS200;TSS200;TSS200;TSS200			0.893306	-0.550793	6.82116	1.73569e-09	8.05838e-07	11.4361	0.195054	0.0500719
chr3	194924602	-	cg15722952	OpenSea	C3orf21	Body		chr3:194924510-194924510	0.495532	1.10068	6.81955	1.74791e-09	8.10541e-07	11.4294	0.0623565	-0.0077291
chr12	113316958	+	cg08187361	OpenSea	RPH3A;RPH3A	Body;Body			0.520694	1.20278	6.81954	1.74792e-09	8.10541e-07	11.4294	0.0787222	0.00260987
chr19	15674109	-	cg24396175	OpenSea					-0.585057	-0.156966	-6.81894	1.75251e-09	8.1218e-07	11.427	-0.0478932	-0.06354
chr15	74532450	+	cg02430430	OpenSea	CCDC33	Body	low-CpG:72319500-72319504		-0.606293	-0.344361	-6.81772	1.76183e-09	8.1601e-07	11.4219	-0.0225721	-0.0278415
chr15	65670876	-	cg16003238	S_Shore	IGDCC3	TSS1500			0.815618	-0.429156	6.81734	1.76474e-09	8.16869e-07	11.4203	0.115196	0.048819
chr17	42357520	-	cg21850518	OpenSea					0.893778	-1.0892	6.81615	1.77391e-09	8.20621e-07	11.4154	0.208588	0.0461652
chr1	71395925	+	cg15690995	OpenSea	PTGER3;PTGER3;PTGER3;PTGER3;PTGER3;PTGER3	3'UTR;Body;Body;Body;Body;Body			-0.995973	-1.34185	-6.81483	1.78415e-09	8.24864e-07	11.41	-0.17267	-0.0321634
chr6	144263369	+	cg06271237	OpenSea	PLAGL1;PLAGL1;PLAGL1;PLAGL1;PLAGL1;PLAGL1;PLAGL1;PLAGL1	Body;Body;Body;Body;Body;Body;Body;Body			-0.593244	1.12275	-6.81407	1.79007e-09	8.27105e-07	11.4068	-0.0425039	-0.0562605
chr21	33783773	+	cg06069616	N_Shore	C21orf63	TSS1500			-0.612279	-0.374211	-6.81252	1.80217e-09	8.32199e-07	11.4004	-0.057607	-0.0491262
chr15	88484067	+	cg25701076	OpenSea	NTRK3;NTRK3;NTRK3	Body;Body;Body			-1.32075	0.0817221	-6.81211	1.80541e-09	8.33197e-07	11.3987	-0.149845	-0.114284
chr9	139923554	+	cg06468863	S_Shore	C9orf139;ABCA2;ABCA2	5'UTR;TSS1500;TSS200			-1.01208	-2.23068	-6.81055	1.81775e-09	8.38388e-07	11.3922	-0.0694893	-0.0369809
chr2	158261028	+	cg18679416	OpenSea					-1.48521	-4.5957	-6.81041	1.81886e-09	8.38399e-07	11.3917	-0.0823948	-0.000205451
chr7	72838776	+	cg13598010	Island					1.37514	-3.29067	6.81015	1.82089e-09	8.38836e-07	11.3906	0.124487	0.00840522
chr1	109850722	-	cg18138385	OpenSea	MYBPHL;MYBPHL	TSS1500;TSS1500			0.893715	2.22651	6.80932	1.82745e-09	8.41355e-07	11.3872	0.0863061	0.00666988
chr17	29886890	-	cg22894896	Island	MIR193A	TSS200		chr17:29886835-29886835	1.41302	-3.20133	6.80893	1.83062e-09	8.42313e-07	11.3855	0.089449	0.0586972
chr3	130506709	+	cg10980860	OpenSea					1.38044	3.89367	6.80852	1.83387e-09	8.43304e-07	11.3839	0.0573089	0.00061961
chr13	52378744	-	cg05600717	S_Shore	DHRS12;DHRS12	TSS1500;TSS1500			-0.702821	-1.30796	-6.8068	1.84761e-09	8.48821e-07	11.3768	-0.0951151	-0.027207
chr15	45625775	-	cg24364998	OpenSea					-1.49728	0.559287	-6.80666	1.84876e-09	8.48821e-07	11.3762	-0.165278	-0.132389
chr14	20945319	+	cg23173586	OpenSea	PNP	3'UTR			-0.970856	-1.42519	-6.80643	1.85061e-09	8.48821e-07	11.3752	-0.0953292	-0.0272072
chr15	71571601	+	cg20914416	OpenSea	THSD4	Body		chr15:71571390-71571390	-0.985329	1.4198	-6.80638	1.851e-09	8.48821e-07	11.375	-0.0251444	-0.0514889
chr7	105659008	+	cg08393445	OpenSea	CDHR3;CDHR3	Body;Body			-0.809243	0.885899	-6.80634	1.85136e-09	8.48821e-07	11.3748	-0.00820498	-0.0647254
chr8	21908660	-	cg01918195	S_Shelf					0.907487	-3.12768	6.80484	1.86347e-09	8.53009e-07	11.3687	0.0612787	0.0458417
chr6	29759543	-	cg22438640	N_Shore	HCG4;LOC554223;LOC554223	Body;TSS200;TSS200			1.21743	0.826231	6.80469	1.86466e-09	8.53009e-07	11.368	0.113002	0.0631643
chr7	69205025	+	cg07700857	OpenSea	AUTS2;AUTS2;AUTS2	Body;Body;Body			-0.53891	-0.677955	-6.80468	1.86476e-09	8.53009e-07	11.368	-0.0270557	-0.033574
chr20	57594267	+	cg01108243	OpenSea	TUBB1	TSS200			-0.763959	0.35837	-6.80466	1.86492e-09	8.53009e-07	11.3679	-0.0622549	-0.0404616
chr12	49211807	-	cg09432234	N_Shore	CACNB3	TSS1500			-1.2176	-2.24295	-6.80443	1.86678e-09	8.53358e-07	11.367	-0.101983	-0.0264149
chr20	48510804	-	cg02726722	OpenSea					-0.934848	2.58337	-6.8038	1.87196e-09	8.55216e-07	11.3643	-0.0703591	-0.0610652
chr9	34625963	-	cg13677022	S_Shore	ARID3C	Body			0.863842	1.53774	6.80161	1.8899e-09	8.62903e-07	11.3553	0.0921169	0.0271138
chr3	138666719	-	cg18755942	N_Shore	FOXL2;C3orf72	TSS1500;Body			0.96732	1.34947	6.80107	1.89434e-09	8.642e-07	11.353	0.1352	0.0516877
chr11	93259022	+	cg21205972	OpenSea	SMCO4	5'UTR		chr11:93258917-93258917	1.41112	-2.9806	6.80099	1.89498e-09	8.642e-07	11.3527	0.133769	0.00872556
chr11	128741313	-	cg15554005	OpenSea					1.17698	2.26515	6.80067	1.89759e-09	8.64881e-07	11.3514	0.0966303	0.0423803
chr15	64736348	+	cg18711535	OpenSea	TRIP4	Body			-1.10748	2.22668	-6.7993	1.90897e-09	8.69552e-07	11.3457	-0.146358	-0.0269129
chr15	69702702	+	cg19265300	N_Shelf					-0.837573	-0.568406	-6.79799	1.91983e-09	8.7354e-07	11.3404	-0.120077	-0.0185375
chr7	127641221	+	cg13575798	OpenSea	SND1	Body			-1.71249	3.1435	-6.79798	1.91999e-09	8.7354e-07	11.3403	-0.0314281	-0.0527236
chr12	49276387	+	cg11931220	OpenSea				chr12:49276307-49276307	0.602416	-0.601583	6.79616	1.93524e-09	8.7996e-07	11.3328	0.115246	0.028212
chr17	17410416	+	cg03052614	OpenSea	PEMT;PEMT;PEMT;PEMT;PEMT	Body;Body;Body;Body;Body			-0.597816	0.704746	-6.79512	1.94404e-09	8.83444e-07	11.3285	-0.189987	-0.0333526
chr7	121036855	-	cg07452921	S_Shore	FAM3C;FAM3C	TSS1500;TSS1500			0.689296	-0.715461	6.79453	1.94898e-09	8.85166e-07	11.326	0.16651	0.046842
chr10	88814651	+	cg27642528	OpenSea	GLUD1	Body			-0.584283	-0.418093	-6.79341	1.95853e-09	8.88982e-07	11.3214	-0.0471618	-0.0568648
chr13	31588778	-	cg06872019	OpenSea					1.44033	-2.61179	6.79208	1.96991e-09	8.93622e-07	11.3159	0.137516	0.0831178
chr19	2424182	-	cg13496660	Island	TMPRSS9	Body			-1.87765	3.6867	-6.79065	1.98214e-09	8.98644e-07	11.31	-0.0505862	-0.0449946
chr17	15857889	-	cg17540143	OpenSea	ADORA2B	Body			-0.714696	0.0945334	-6.79011	1.98687e-09	9.00258e-07	11.3078	0.0324022	-0.0459927
chr15	74494854	+	cg23887948	OpenSea	STRA6;STRA6;STRA6;STRA6;STRA6	5'UTR;5'UTR;5'UTR;5'UTR;5'UTR	low-CpG:72281833-72282584		1.21636	1.46297	6.787	2.0139e-09	9.11969e-07	11.2949	0.252561	0.0298094
chr12	122467228	+	cg05957567	OpenSea	BCL7A;BCL7A	Body;Body			-0.609406	1.08082	-6.78539	2.02805e-09	9.17841e-07	11.2883	-0.0528444	-0.014562
chr11	76380921	+	cg13633560	N_Shore	LRRC32;LRRC32;LRRC32	5'UTR;1stExon;5'UTR			1.12561	-2.65218	6.78426	2.03802e-09	9.21811e-07	11.2836	0.100375	0.0395164
chr11	44680155	-	cg22559398	OpenSea					1.07482	0.616063	6.78333	2.04629e-09	9.25012e-07	11.2798	0.15386	0.0463807
chr22	40672689	-	cg26507409	OpenSea	TNRC6B;TNRC6B;TNRC6B	Body;Body;Body			-1.1599	-3.7012	-6.78293	2.04991e-09	9.25907e-07	11.2781	-0.106581	-0.00543593
chr17	7793006	+	cg24985226	S_Shelf	CHD3;CHD3;CHD3	Body;Body;Body			-0.469848	0.256548	-6.78284	2.05067e-09	9.25907e-07	11.2777	0.0349392	-0.034038
chr11	58599898	-	cg25650789	OpenSea					-1.51876	2.68445	-6.78189	2.05922e-09	9.29221e-07	11.2738	-0.0667161	-0.077394
chr3	100645259	+	cg15378296	OpenSea	ABI3BP	Body			-0.799792	0.438264	-6.7806	2.07075e-09	9.33881e-07	11.2685	-0.123715	-0.0667898
chr17	49012893	+	cg05526498	S_Shelf					-0.695915	1.22103	-6.78029	2.07359e-09	9.34435e-07	11.2672	0.0271232	-0.0579874
chr3	142443837	-	cg24794531	Island	TRPC1	Body			1.02711	-4.32345	6.78016	2.07472e-09	9.34435e-07	11.2667	0.0285865	0.00871856
chr4	6046407	+	cg12240322	OpenSea	JAKMIP1	Body			-1.6134	-1.9422	-6.78006	2.07561e-09	9.34435e-07	11.2663	-0.09495	-0.0782797
chr10	43697521	+	cg24020157	N_Shore	RASGEF1A	Body			-1.16593	-0.879984	-6.77857	2.08911e-09	9.39965e-07	11.2601	-0.086199	-0.0519888
chr16	68269483	+	cg00944421	Island	ESRP2	Body			1.2629	-0.371198	6.77844	2.09036e-09	9.39977e-07	11.2595	0.259363	0.0863649
chr1	79299324	-	cg27513759	OpenSea					-0.903129	-0.478193	-6.77765	2.09755e-09	9.42359e-07	11.2563	-0.0349212	-0.058406
chr1	223936343	-	cg24047802	Island	CAPN2;CAPN2	Body;Body			0.474389	0.12974	6.77759	2.0981e-09	9.42359e-07	11.256	0.0554707	0.0179287
chr17	4297336	+	cg22546573	OpenSea				chr17:4297300-4297300	0.529195	1.3944	6.77736	2.10012e-09	9.4272e-07	11.2551	0.0471391	-0.00800633
chr7	72838671	-	cg12210255	Island					1.19342	-2.98989	6.77717	2.10191e-09	9.42975e-07	11.2543	0.126046	0.0210966
chr5	96432134	+	cg21623127	OpenSea	LIX1	Body			-1.17152	4.07131	-6.77618	2.11092e-09	9.46467e-07	11.2502	-0.0107908	-0.0232852
chr2	46191465	+	cg20411181	OpenSea	PRKCE	Body			-0.865138	-0.869573	-6.77554	2.11683e-09	9.48564e-07	11.2476	-0.0566646	-0.0354747
chr13	52923325	+	cg01243685	OpenSea				chr13:52923212-52923212	-1.18826	0.108477	-6.77527	2.11933e-09	9.49136e-07	11.2465	-0.122263	-0.128681
chr3	152052737	+	cg25433219	OpenSea	MBNL1;MBNL1;MBNL1;MBNL1;MBNL1;MBNL1;MBNL1	Body;Body;Body;Body;Body;Body;Body			-0.566944	1.30571	-6.77278	2.14238e-09	9.589e-07	11.2362	-0.132182	-0.0266885
chr22	29699230	-	cg16600996	N_Shelf					-0.504719	-0.853362	-6.7714	2.15529e-09	9.63928e-07	11.2305	0.0109832	-0.0526818
chr15	56534125	-	cg12722652	N_Shore	RFX7	Body			-0.817665	-0.222949	-6.77131	2.15611e-09	9.63928e-07	11.2301	-0.0692342	-0.0458594
chr16	75143200	+	cg03485667	OpenSea	ZNRF1	3'UTR			-0.669083	0.683851	-6.77097	2.1593e-09	9.64798e-07	11.2287	-0.0913771	-0.0430116
chr9	96264047	+	cg05926358	OpenSea	FAM120A;FAM120A;FAM120A;FAM120A	Body;Body;Body;Body			-1.17967	1.62522	-6.76946	2.1736e-09	9.70625e-07	11.2225	-0.0548208	-0.0968028
chr12	52638005	-	cg22193385	N_Shore	KRT7	Body			-1.18486	1.26631	-6.76831	2.18448e-09	9.7492e-07	11.2177	-0.0768677	-0.137702
chr8	118698745	+	cg18674669	OpenSea					-1.1082	1.54979	-6.76617	2.2049e-09	9.83465e-07	11.2089	-0.0755879	-0.0594791
chr10	101291397	+	cg03609639	N_Shore	NKX2-3	TSS1500			-1.28094	1.72339	-6.76585	2.20795e-09	9.84257e-07	11.2076	-0.0692671	-0.0853799
chr5	37112232	-	cg14459193	OpenSea	C5orf42	Body			-0.534096	0.14943	-6.7649	2.21709e-09	9.87761e-07	11.2036	-0.182696	-0.0207631
chr6	30002671	-	cg21852658	OpenSea	ZNRD1-AS1;ZNRD1-AS1	ExonBnd;Body			-1.50715	3.06787	-6.7637	2.22863e-09	9.92329e-07	11.1987	0.0154702	-0.0288634
chr14	64688264	+	cg05185154	OpenSea	SYNE2;SYNE2;SYNE2;SYNE2;SYNE2;SYNE2;MIR548AZ	ExonBnd;ExonBnd;Body;Body;Body;Body;Body			-0.669371	0.557172	-6.76131	2.25192e-09	1.00212e-06	11.1888	-0.0222991	-0.0683922
chr7	20830657	-	cg04427498	Island					1.01714	-3.45267	6.76105	2.25446e-09	1.00267e-06	11.1878	0.0429936	0.0199608
chr15	41788368	-	cg04625615	Island	ITPKA	Body		chr15:41788010-41788010	0.676118	0.13938	6.76061	2.25877e-09	1.00401e-06	11.186	0.150354	0.0569072
chr11	63304928	+	cg20593464	OpenSea	RARRES3	Body			-1.54411	-1.94394	-6.75915	2.27323e-09	1.00986e-06	11.1799	-0.266557	-0.0509738
chr17	27464139	+	cg27142345	OpenSea	MYO18A;MYO18A	Body;Body			-1.17399	2.79268	-6.75839	2.28073e-09	1.01261e-06	11.1768	-0.0329235	-0.0335288
chr6	46258880	+	cg26677394	OpenSea	RCAN2	Body			-1.26834	2.1906	-6.75792	2.28536e-09	1.01408e-06	11.1748	-0.0878145	-0.0276033
chr14	69074455	-	cg19662895	OpenSea					1.27875	-2.45901	6.75713	2.29321e-09	1.01698e-06	11.1716	0.181355	0.0074179
chr3	13590415	-	cg19392656	Island	FBLN2;FBLN2	TSS1500;TSS1500			0.821225	-3.07968	6.75674	2.29709e-09	1.01812e-06	11.17	0.0808604	0.00232469
chr5	56704743	-	cg22027920	OpenSea				chr5:56704615-56704615	-1.1069	1.57265	-6.75604	2.30412e-09	1.02024e-06	11.1671	-0.050517	-0.102075
chr2	68998594	-	cg23842341	OpenSea	ARHGAP25;ARHGAP25	Body;Body			-0.787366	0.353055	-6.756	2.30453e-09	1.02024e-06	11.1669	-0.198286	-0.0699838
chr16	57023191	-	cg16411857	Island	NLRC5	TSS1500			-1.68261	-1.14999	-6.7547	2.31758e-09	1.02543e-06	11.1616	-0.22609	-0.0841237
chr1	2525548	-	cg00695391	N_Shore	MMEL1	Body			-0.81763	0.723807	-6.75371	2.32757e-09	1.02926e-06	11.1575	-0.0620023	-0.0603473
chr7	111724874	-	cg00498146	OpenSea	DOCK4	Body		chr7:111724432-111724432	-1.30201	0.580677	-6.75318	2.33294e-09	1.031e-06	11.1553	-0.0964786	-0.125597
chr15	65615447	+	cg23009865	OpenSea					-2.47089	-0.916772	-6.75306	2.33417e-09	1.031e-06	11.1548	-0.282308	-0.079282
chr16	66621968	+	cg21090750	OpenSea	CMTM2;CMTM2	Body;Body			-0.640383	-0.0127087	-6.75149	2.35014e-09	1.03746e-06	11.1483	-0.244423	-0.0041943
chr2	197451647	-	cg04705669	OpenSea	HECW2	5'UTR			-1.61448	4.25874	-6.75055	2.35975e-09	1.04091e-06	11.1444	-0.0323394	-0.0778887
chr11	128779655	+	cg08360771	OpenSea	KCNJ5	5'UTR			-0.945497	-1.04174	-6.75046	2.36065e-09	1.04091e-06	11.1441	-0.085335	-0.0628571
chr12	113770888	+	cg06130893	N_Shore	SLC8B1	5'UTR			-0.581004	0.652509	-6.75016	2.36377e-09	1.04169e-06	11.1428	0.00288223	-0.020678
chr12	98833359	-	cg23436584	OpenSea					0.730114	-0.287124	6.74908	2.37493e-09	1.04601e-06	11.1383	0.194064	0.0256853
chr5	132084068	-	cg09884635	S_Shore	CCNI2	Body			0.705599	0.371944	6.74866	2.37918e-09	1.04728e-06	11.1366	0.156533	0.0690327
chr19	15428689	+	cg20231986	OpenSea					-0.933935	-1.3895	-6.74659	2.40071e-09	1.05616e-06	11.1281	-0.098993	-0.0424524
chr10	11955363	+	cg01531008	OpenSea					1.47482	3.17769	6.74572	2.40983e-09	1.05957e-06	11.1245	0.0942264	0.0230078
chr19	46119475	-	cg06381803	Island	EML2	Body			1.48039	-1.08733	6.74528	2.41445e-09	1.06099e-06	11.1227	0.306309	-0.00695367
chr5	131346850	+	cg25453800	N_Shore	ACSL6;ACSL6;ACSL6;ACSL6;ACSL6;ACSL6	Body;Body;Body;Body;5'UTR;5'UTR			0.567	0.974231	6.74324	2.43597e-09	1.06984e-06	11.1142	0.0791779	0.0300952
chr19	47158242	+	cg06454084	OpenSea	DACT3	Body			1.37393	2.03067	6.74123	2.4573e-09	1.0786e-06	11.106	0.140828	0.0174876
chr3	147794099	+	cg22537470	OpenSea					0.980346	0.622008	6.74059	2.46408e-09	1.08096e-06	11.1033	0.162547	0.0245949
chr3	36953952	-	cg04355675	OpenSea	TRANK1	Body		chr3:36953847-36953847	-1.52112	-4.57011	-6.73987	2.47179e-09	1.08372e-06	11.1004	-0.0531535	-0.000546756
chr1	204511015	-	cg03311402	OpenSea	MDM4;MDM4;MDM4;MDM4;MDM4;MDM4;MDM4	Body;Body;Body;Body;Body;Body;3'UTR			-1.0061	3.4149	-6.73975	2.47318e-09	1.08372e-06	11.0998	-0.00456573	-0.0151209
chr16	68269763	+	cg20264732	Island	ESRP2	1stExon			1.37579	-3.70697	6.73883	2.48307e-09	1.08743e-06	11.0961	0.0585378	0.0380707
chr17	72754589	-	cg13896106	OpenSea	SLC9A3R1	Body			-0.581945	-0.601475	-6.73662	2.50697e-09	1.09728e-06	11.087	-0.0354562	-0.0414821
chr6	29454623	-	cg12423733	OpenSea	MAS1L	1stExon			-1.69688	1.37904	-6.73643	2.509e-09	1.09755e-06	11.0862	-0.0841432	-0.151448
chr7	83690400	-	cg17905009	OpenSea	SEMA3A	Body			-1.04883	1.01594	-6.73542	2.52004e-09	1.10168e-06	11.082	-0.137534	-0.0252993
chr17	76976091	-	cg04927537	OpenSea	LGALS3BP	TSS200			-0.80468	-0.540397	-6.73531	2.5213e-09	1.10168e-06	11.0815	-0.202155	-0.0192229
chr13	52991271	+	cg06546916	OpenSea	VPS36;VPS36;VPS36;VPS36;VPS36;VPS36	ExonBnd;ExonBnd;ExonBnd;Body;Body;Body			0.967346	-0.434836	6.73463	2.52876e-09	1.10431e-06	11.0787	0.23406	0.0446994
chr1	110158702	+	cg22442500	N_Shelf					0.948803	-2.78651	6.73438	2.53145e-09	1.10486e-06	11.0777	0.127256	0.00361691
chr8	71131994	+	cg02256034	OpenSea	NCOA2	5'UTR			-0.520077	0.0940357	-6.73366	2.53938e-09	1.1077e-06	11.0748	-0.156075	-0.0256677
chr12	53848135	+	cg17047443	S_Shore	PCBP2;PCBP2;PCBP2;PCBP2;PCBP2;PCBP2;PCBP2	5'UTR;5'UTR;5'UTR;5'UTR;5'UTR;5'UTR;5'UTR			-0.718665	1.51454	-6.72977	2.58266e-09	1.12594e-06	11.0587	-0.140126	-0.0324483
chr8	22877275	+	cg13718185	OpenSea	RHOBTB2;RHOBTB2;RHOBTB2	3'UTR;3'UTR;3'UTR			-0.61016	-0.168462	-6.72897	2.59166e-09	1.12923e-06	11.0554	-0.0804664	-0.0423014
chr16	46782723	-	cg10635891	OpenSea	MYLK3;MYLK3	TSS1500;5'UTR			-0.441029	-0.954045	-6.72758	2.60739e-09	1.13544e-06	11.0497	-0.0622336	-0.0150196
chr20	49410828	+	cg22214889	N_Shore	BCAS4;BCAS4;BCAS4	TSS1500;TSS1500;TSS1500			1.1519	-2.80548	6.72616	2.62346e-09	1.14179e-06	11.0438	0.155262	-0.00903314
chr10	77043225	+	cg02977320	OpenSea	ZNF503	Body			0.908004	-1.15545	6.72598	2.62555e-09	1.14206e-06	11.0431	0.105213	0.0496486
chr16	85497023	-	cg04466484	OpenSea				chr16:85496879-85496879	0.81056	-2.86974	6.72235	2.66728e-09	1.15956e-06	11.0281	0.0947797	0.014733
chr3	189849347	-	cg09940161	OpenSea	P3H2-AS1	Body			-1.15069	2.21391	-6.72078	2.6855e-09	1.16682e-06	11.0216	-0.0540854	-0.0606834
chr16	89761195	-	cg26598918	Island	CDK10;CDK10;CDK10;CDK10;CDK10;CDK10	Body;Body;Body;Body;Body;Body			1.43625	3.65699	6.72015	2.69281e-09	1.16934e-06	11.0191	0.093026	-0.000240554
chr16	12405425	-	cg04035828	OpenSea	SNX29	Body			0.596128	1.62103	6.71928	2.703e-09	1.17311e-06	11.0155	0.0893087	0.024791
chr18	51708764	+	cg23900079	OpenSea	MBD2	Body			-0.807651	1.96381	-6.71829	2.71471e-09	1.17727e-06	11.0114	-0.168061	-0.0197662
chr13	99890787	+	cg21043695	OpenSea	UBAC2;UBAC2;UBAC2;MIR548AN	Body;Body;Body;Body			-0.872217	0.826448	-6.71821	2.71565e-09	1.17727e-06	11.011	-0.272481	-0.0424234
chr6	31681642	+	cg02117884	OpenSea	LY6G6D;LY6G6E;LY6G6E	TSS1500;Body;Body			1.26513	3.89477	6.71727	2.72667e-09	1.18138e-06	11.0072	0.0335689	0.00511646
chr16	57406955	-	cg15195412	OpenSea	CX3CL1	Body			-0.784132	1.78139	-6.71624	2.73894e-09	1.18604e-06	11.0029	-0.0124103	-0.0665987
chr8	22300500	-	cg18137347	S_Shore	PPP3CC;PPP3CC;PPP3CC	Body;Body;Body		chr8:22300361-22300361	-1.57174	-2.37637	-6.71579	2.74429e-09	1.18731e-06	11.0011	-0.308323	-0.0406031
chr11	123059387	+	cg10544486	OpenSea	CLMP	Body			1.08901	-0.691164	6.71573	2.74496e-09	1.18731e-06	11.0008	0.134503	0.0262915
chr7	134247087	-	cg17730961	OpenSea	AKR1B15	5'UTR			-2.10828	-2.06219	-6.7116	2.7947e-09	1.20815e-06	10.9838	-0.144085	-0.0596273
chr9	139746791	+	cg05381752	S_Shelf	MAMDC4	TSS200			1.41594	4.04078	6.70742	2.84575e-09	1.22953e-06	10.9666	0.0820003	-0.000852814
chr19	941571	+	cg02466798	Island	ARID3A	Body			-0.599382	0.849797	-6.70454	2.8816e-09	1.24432e-06	10.9547	-0.0259147	-0.0610643
chr18	20811800	+	cg25221092	OpenSea	CABLES1;CABLES1;CABLES1	Body;Body;Body			-0.776139	-1.86414	-6.70377	2.89123e-09	1.24778e-06	10.9515	-0.061482	-0.0183222
chr8	116678788	-	cg19869302	N_Shore	TRPS1;TRPS1;TRPS1	Body;5'UTR;5'UTR		chr8:116678291-116678291	-0.879741	-0.925801	-6.70358	2.89367e-09	1.24814e-06	10.9507	-0.0886246	-0.0391185
chr6	35700382	+	cg13719443	S_Shore	LOC285847	Body			-0.742037	-1.56607	-6.7019	2.91474e-09	1.25652e-06	10.9439	-0.101925	-0.0435788
chr2	196427684	-	cg06266994	OpenSea					-1.42264	3.77156	-6.70173	2.91687e-09	1.25674e-06	10.9432	-0.0519717	-0.033548
chr14	103272089	-	cg16478616	OpenSea	TRAF3;TRAF3;TRAF3;TRAF3	5'UTR;5'UTR;5'UTR;5'UTR		chr14:103272042-103272042	-1.02816	1.9466	-6.70092	2.92721e-09	1.26049e-06	10.9398	-0.200712	-0.0319442
chr2	231790813	+	cg13531460	OpenSea	GPR55	TSS1500			-0.892478	2.93357	-6.6993	2.94786e-09	1.26868e-06	10.9331	-0.0717959	-0.025535
chr1	42385662	-	cg16145216	S_Shore	HIVEP3;HIVEP3	TSS1500;TSS1500		chr1:42385609-42385609	-2.09167	-2.67153	-6.69857	2.95723e-09	1.27087e-06	10.9301	-0.165214	-0.0232574
chr1	12656375	-	cg16247328	S_Shore	DHRS3	Body			1.15132	-2.25074	6.69853	2.95771e-09	1.27087e-06	10.93	0.223698	0.0114191
chr12	49687541	+	cg16378835	N_Shore	PRPH;LOC101927267	TSS1500;Body			0.745891	-0.872873	6.69848	2.95837e-09	1.27087e-06	10.9297	0.117259	0.0689176
chr1	225951743	-	cg02268417	OpenSea					-1.1143	2.65101	-6.69839	2.95954e-09	1.27087e-06	10.9294	0.013728	-0.0656953
chr7	90680162	+	cg08479533	OpenSea	CDK14;CDK14;CDK14;CDK14	Body;Body;Body;Body			-0.869481	2.00117	-6.69695	2.97806e-09	1.27811e-06	10.9234	-0.100258	-0.055151
chr17	47533703	+	cg08551615	OpenSea					-1.15523	-0.74494	-6.69654	2.9833e-09	1.27965e-06	10.9218	-0.129631	-0.0661858
chr1	40311142	+	cg22016731	OpenSea	TRIT1	Body			-0.6107	1.70003	-6.69598	2.99061e-09	1.28207e-06	10.9195	-0.159793	-0.00328137
chr1	9737253	+	cg05300241	OpenSea	PIK3CD-AS2;PIK3CD-AS2;PIK3CD	Body;Body;5'UTR			-1.414	3.38205	-6.69557	2.99587e-09	1.28362e-06	10.9178	-0.0225591	-0.0224883
chr2	206411031	+	cg18899117	OpenSea	PARD3B;PARD3B;PARD3B	Body;Body;Body			1.35057	-2.14155	6.6941	3.01506e-09	1.29112e-06	10.9117	0.293461	0.0384174
chr5	139492366	+	cg14263565	N_Shore	PURA	TSS1500			1.49381	3.21275	6.69305	3.02885e-09	1.29631e-06	10.9074	0.115855	0.0179584
chr17	186214	-	cg11039241	S_Shore	RPH3AL	5'UTR			-1.91307	-2.1921	-6.69118	3.05345e-09	1.30611e-06	10.8997	-0.171272	-0.0445265
chr5	171385088	-	cg22504849	OpenSea	FBXW11;FBXW11;FBXW11	Body;Body;Body			-1.27486	-4.1844	-6.69074	3.05929e-09	1.30789e-06	10.8979	-0.0196787	-0.0128797
chr19	14491167	+	cg11407502	OpenSea	ADGRE5;ADGRE5;ADGRE5	TSS1500;TSS1500;TSS1500			-1.73109	-0.879821	-6.69011	3.06767e-09	1.31074e-06	10.8953	-0.265554	-0.0853025
chr9	14302633	+	cg08172807	OpenSea	NFIB;NFIB;NFIB	Body;Body;Body			1.32796	1.64251	6.68912	3.08096e-09	1.31569e-06	10.8912	0.172292	0.0478774
chr8	55389376	-	cg18640964	OpenSea				chr8:55389317-55389317	1.27418	-1.95896	6.68591	3.12411e-09	1.33338e-06	10.878	0.120812	0.0693042
chr17	38465333	-	cg09858022	OpenSea	RARA	TSS200			0.827228	-2.05998	6.68457	3.14234e-09	1.34042e-06	10.8725	0.161212	0.0130182
chr8	61870666	+	cg04722585	OpenSea					-0.835504	2.06689	-6.68399	3.15023e-09	1.34305e-06	10.8701	-0.129345	-0.0103874
chr6	45979082	+	cg10585510	N_Shelf	CLIC5;CLIC5;CLIC5	Body;Body;Body			-0.982658	2.79552	-6.68282	3.16629e-09	1.34907e-06	10.8653	-0.0695794	-0.0427724
chr12	50046087	-	cg24555528	OpenSea	FMNL3;FMNL3	Body;Body			0.460422	-0.0646359	6.6827	3.16786e-09	1.34907e-06	10.8648	0.0585997	0.0312168
chr9	139776929	+	cg14620941	N_Shelf					-0.739895	1.14817	-6.68162	3.18272e-09	1.35465e-06	10.8603	-0.063677	-0.0787219
chr17	77967813	-	cg24534095	S_Shore	TBC1D16	Body			0.907481	-1.73962	6.67967	3.20982e-09	1.36543e-06	10.8523	0.181769	0.00910471
chr17	75693913	+	cg02060963	OpenSea					0.636969	-1.66205	6.67864	3.22411e-09	1.37012e-06	10.8481	0.138531	0.0124408
chr7	149193524	+	cg04020722	N_Shore	ZNF746;ZNF746	Body;Body		chr7:149193399-149193399	-1.14674	2.83413	-6.67862	3.22439e-09	1.37012e-06	10.848	-0.011268	-0.0740673
chr1	87174778	-	cg02577793	S_Shelf	SH3GLB1;SH3GLB1;SH3GLB1;SH3GLB1	5'UTR;Body;Body;Body			-1.69371	-1.64962	-6.67841	3.22737e-09	1.37063e-06	10.8471	-0.144481	-0.0266402
chr6	145233743	+	cg12229459	OpenSea					-1.72118	0.360701	-6.67809	3.23188e-09	1.37179e-06	10.8458	-0.295142	-0.105549
chr19	16243534	+	cg21685737	OpenSea	RAB8A;HSH2D;HSH2D;HSH2D;HSH2D	3'UTR;TSS1500;TSS1500;TSS1500;TSS1500			-1.63839	3.73932	-6.67739	3.2416e-09	1.37516e-06	10.8429	-0.0304324	-0.0295309
chr19	45590882	-	cg24166457	N_Shelf	GEMIN7;GEMIN7;GEMIN7	5'UTR;5'UTR;5'UTR			-1.23287	-1.9584	-6.67644	3.25501e-09	1.3801e-06	10.839	-0.142784	-0.0160744
chr12	125003218	-	cg22820108	Island	NCOR2;NCOR2	5'UTR;5'UTR			-0.523779	0.0448215	-6.6762	3.25839e-09	1.38077e-06	10.838	-0.00818556	-0.0313099
chr5	71674667	+	cg06784305	OpenSea					-0.701565	1.02324	-6.67124	3.32924e-09	1.41002e-06	10.8176	0.168988	-0.0468021
chr7	138064032	-	cg15730281	OpenSea					-1.13203	1.23989	-6.67052	3.33958e-09	1.41362e-06	10.8147	-0.131528	-0.0721085
chr4	142693136	+	cg25576706	OpenSea					-0.615072	-0.167467	-6.66958	3.3533e-09	1.41865e-06	10.8108	-0.190641	-0.0301948
chr22	48486164	+	cg07372034	OpenSea					-0.924168	-0.955632	-6.66925	3.35802e-09	1.41987e-06	10.8094	-0.0210032	-0.082203
chr5	175987008	+	cg11904885	OpenSea	CDHR2;CDHR2	5'UTR;5'UTR			-0.88745	-1.23459	-6.66849	3.36919e-09	1.42382e-06	10.8063	-0.0797755	-0.0261164
chr9	88357604	+	cg08150964	S_Shore	AGTPBP1;AGTPBP1;AGTPBP1	TSS1500;TSS1500;TSS1500		chr9:88357534-88357534	-1.00556	-1.5225	-6.66835	3.37118e-09	1.42388e-06	10.8057	-0.113837	-0.0516308
chr17	5489725	+	cg06956948	OpenSea					-1.57462	3.15614	-6.66686	3.39295e-09	1.43229e-06	10.7996	-0.0397962	-0.0695288
chr19	13117917	-	cg06458248	N_Shelf	NFIX	Body			0.718661	0.737207	6.6664	3.39972e-09	1.43436e-06	10.7977	0.122141	0.0524552
chr3	71471505	-	cg14217987	OpenSea	FOXP1;FOXP1;FOXP1;FOXP1;FOXP1	5'UTR;5'UTR;5'UTR;5'UTR;5'UTR			-0.519371	0.711057	-6.66567	3.41051e-09	1.43813e-06	10.7947	-0.127105	-0.0261396
chr15	73975958	+	cg14666372	N_Shore	CD276;CD276	TSS1500;TSS1500			0.537998	-0.665748	6.66527	3.41648e-09	1.43986e-06	10.793	0.107086	0.0119148
chr9	139907691	-	cg14173587	S_Shore	ABCA2;ABCA2	Body;Body			1.5699	3.5549	6.66228	3.46095e-09	1.45744e-06	10.7808	0.0830033	0.0112586
chr15	43426498	-	cg19433091	S_Shore	TMEM62	Body			-0.743035	-0.33112	-6.66222	3.46198e-09	1.45744e-06	10.7805	-0.110508	-0.056652
chr7	104907846	-	cg26774981	OpenSea	SRPK2;SRPK2;SRPK2	Body;Body;Body			-0.651442	-0.970059	-6.66137	3.47466e-09	1.46198e-06	10.777	-0.145471	-0.0266347
chr15	65671057	-	cg13411060	S_Shore	IGDCC3	TSS1500			0.599917	-0.11925	6.66038	3.48969e-09	1.46751e-06	10.7729	0.0880113	0.0522448
chr11	102301492	-	cg17016127	OpenSea	TMEM123	Body			-0.651215	1.25051	-6.65959	3.50157e-09	1.4717e-06	10.7697	-0.246685	-0.0168456
chr11	1049691	-	cg14559672	OpenSea					-0.720571	1.08603	-6.65905	3.50977e-09	1.47435e-06	10.7675	0.00941077	-0.0427304
chr4	95917063	+	cg00670286	OpenSea	BMPR1B;BMPR1B	TSS1500;5'UTR			-0.995777	-1.18644	-6.65874	3.51448e-09	1.47552e-06	10.7662	-0.0621526	-0.0725623
chr7	45106307	-	cg15737760	OpenSea	CCM2;CCM2;CCM2;CCM2;CCM2	Body;Body;Body;Body;Body			-1.12802	-0.132607	-6.6585	3.51819e-09	1.47628e-06	10.7652	-0.103092	-0.083588
chr10	7518062	+	cg10711113	OpenSea				chr10:7518032-7518032	0.931054	-0.110175	6.65745	3.53413e-09	1.48216e-06	10.7609	0.139006	0.0426333
chr6	133138210	+	cg27618792	S_Shelf	RPS12;SNORA33	Body;TSS200			-0.976243	1.97724	-6.65722	3.53766e-09	1.48284e-06	10.7599	-0.0922925	-0.0368598
chr3	113462252	-	cg04378385	N_Shelf	NAA50;NAA50	Body;Body			-0.836376	0.967703	-6.65686	3.5433e-09	1.48439e-06	10.7584	-0.0426907	-0.0378469
chr5	145553369	-	cg03904435	OpenSea	LARS	Body			-1.14282	2.48129	-6.65587	3.55844e-09	1.48953e-06	10.7544	-0.180194	-0.00612687
chr1	9377984	-	cg26363759	OpenSea	SPSB1	5'UTR			-2.17671	1.48276	-6.65581	3.55941e-09	1.48953e-06	10.7541	-0.173926	-0.0559885
chr6	106574273	+	cg18237178	OpenSea				chr6:106574001-106574001	-0.736751	1.58514	-6.65563	3.56208e-09	1.48976e-06	10.7534	-0.0302524	-0.0528297
chr11	15821860	+	cg22745006	OpenSea				chr11:15821579-15821579	-1.277	-3.15089	-6.65552	3.56383e-09	1.48976e-06	10.7529	-0.0153593	-0.0443099
chr15	60840281	-	cg10395657	OpenSea	RORA-AS1;RORA-AS1;RORA;RORA;RORA;RORA	Body;Body;Body;Body;Body;Body			-1.03417	2.95719	-6.65489	3.57358e-09	1.49303e-06	10.7504	-0.103731	-0.0360449
chr11	66751615	-	cg02413270	OpenSea					-0.512426	-0.357137	-6.65438	3.58144e-09	1.4955e-06	10.7483	-0.017092	-0.0372303
chr16	46782381	+	cg19859447	OpenSea	MYLK3;MYLK3	TSS200;5'UTR			0.507943	0.539691	6.65345	3.59593e-09	1.50074e-06	10.7444	0.14957	0.0205367
chr17	77763166	+	cg07250214	N_Shore					0.573039	-0.722601	6.65248	3.61105e-09	1.50624e-06	10.7404	0.20428	0.00818873
chr7	116650829	+	cg13609710	OpenSea	ST7;ST7	Body;Body			-1.23771	3.71931	-6.65229	3.61403e-09	1.50667e-06	10.7397	-0.0625538	-0.0330702
chr6	31431573	-	cg21684411	OpenSea	HCP5	3'UTR			-1.52495	-0.782493	-6.65167	3.62381e-09	1.50926e-06	10.7371	-0.300196	-0.14981
chr14	101315775	+	cg13468451	OpenSea	MEG3;MEG3;MEG3;MEG3;MEG3;MEG3;MEG3;MEG3;MEG3;MEG3;MEG3;MEG3;MEG3;MEG3;MEG3;MEG3	Body;Body;Body;Body;Body;Body;Body;Body;Body;Body;Body;Body;Body;Body;Body;Body			-1.16025	-1.78098	-6.65165	3.62416e-09	1.50926e-06	10.737	-0.130085	-0.0692656
chr1	3142925	-	cg24499605	OpenSea	PRDM16;PRDM16	Body;Body			-1.13956	1.4404	-6.65128	3.62996e-09	1.51086e-06	10.7355	-0.0941331	-0.123558
chr1	25907691	-	cg10458881	OpenSea					0.600636	-0.0604778	6.65082	3.63716e-09	1.51172e-06	10.7336	0.211002	-0.0105116
chr22	37501540	-	cg23452429	OpenSea	TMPRSS6;TMPRSS6	5'UTR;5'UTR			0.671578	0.90679	6.65077	3.63788e-09	1.51172e-06	10.7334	0.135225	0.0291966
chr12	53848281	+	cg27408431	S_Shore	PCBP2;PCBP2;PCBP2;PCBP2;PCBP2;PCBP2;PCBP2	5'UTR;5'UTR;5'UTR;5'UTR;5'UTR;5'UTR;5'UTR			-0.916446	5.06614	-6.65077	3.6379e-09	1.51172e-06	10.7334	-0.0160186	-0.00233063
chr1	168890339	+	cg07036364	OpenSea	LINC00970	Body			1.13986	3.26992	6.64958	3.65664e-09	1.51869e-06	10.7285	0.0718692	0.0073275
chr16	86017380	-	cg26176001	OpenSea				chr16:86017264-86017264	0.697163	-1.53689	6.64877	3.66959e-09	1.52325e-06	10.7252	0.16287	0.0131667
chr13	42143199	-	cg24331563	OpenSea	MIR5006;VWA8	TSS1500;Body			-0.924973	1.80607	-6.6486	3.67221e-09	1.52352e-06	10.7245	-0.057356	-0.00120493
chr12	648437	-	cg15390517	OpenSea	B4GALNT3	Body			-0.546527	-0.0901769	-6.64818	3.6789e-09	1.52548e-06	10.7228	-0.173891	-0.00721241
chr11	13983986	-	cg09191626	N_Shore	SPON1;SPON1	1stExon;5'UTR			0.727443	-1.29436	6.64667	3.70314e-09	1.5347e-06	10.7165	0.126944	0.00409317
chr4	146098358	-	cg09207960	N_Shelf	OTUD4	5'UTR		chr4:146098272-146098272	-1.3156	-3.4301	-6.64614	3.71168e-09	1.53741e-06	10.7144	-0.0734722	-0.00796135
chr8	32081206	+	cg18955951	OpenSea	NRG1	Body			0.62974	-1.49106	6.64539	3.72366e-09	1.54155e-06	10.7113	0.0679756	0.0334915
chr13	27936891	-	cg17355299	OpenSea					0.80182	0.944012	6.64479	3.7333e-09	1.54397e-06	10.7088	0.126618	0.0287689
chr12	49688316	-	cg24059075	N_Shore	PRPH	TSS1500			0.851453	-2.20088	6.64478	3.73351e-09	1.54397e-06	10.7088	0.106631	0.0468232
chr20	50017103	+	cg20968194	OpenSea	NFATC2;NFATC2;NFATC2;NFATC2;NFATC2;NFATC2;NFATC2;NFATC2	Body;Body;Body;Body;Body;Body;Body;Body		chr20:50017073-50017073	-1.2611	-3.91024	-6.64328	3.75779e-09	1.55318e-06	10.7026	-0.0915055	-0.0020516
chr6	31680112	-	cg27198696	OpenSea	LY6G6E;LY6G6E	Body;Body			-1.17749	2.11404	-6.64264	3.76821e-09	1.55666e-06	10.7	-0.101513	-0.0588636
chr8	16860121	-	cg27110277	S_Shore	FGF20	TSS1500			1.12608	-0.713849	6.64229	3.77392e-09	1.55818e-06	10.6986	0.148344	0.083064
chr17	4436830	-	cg02672144	N_Shelf	SPNS2	Body			-0.674509	1.79398	-6.64143	3.78803e-09	1.56317e-06	10.695	-0.0234845	-0.0638936
chr4	6993556	-	cg19734190	OpenSea	TBC1D14;TBC1D14;TBC1D14	Body;Body;Body			-1.04786	1.75441	-6.63957	3.81865e-09	1.57496e-06	10.6874	-0.04766	-0.0744945
chr2	105486199	-	cg18059621	S_Shore	LINC01159;LINC01159	Body;Body			0.740271	-1.536	6.63895	3.82891e-09	1.57826e-06	10.6848	0.0862973	0.0247509
chr19	41931753	+	cg26296574	OpenSea	B3GNT8	Body			-0.78821	1.83054	-6.63884	3.83074e-09	1.57826e-06	10.6844	-0.00256382	-0.0269408
chr12	116436245	-	cg25526547	OpenSea	MED13L	Body			0.511528	0.0211375	6.63747	3.8535e-09	1.58649e-06	10.6787	0.0805885	0.0296509
chr18	39591184	+	cg06162500	OpenSea	PIK3C3;PIK3C3	Body;Body			-1.1481	4.23494	-6.6374	3.8548e-09	1.58649e-06	10.6784	-0.034822	-0.0158091
chr4	146655855	+	cg04623770	S_Shore				chr4:146655718-146655718	-0.758494	2.17354	-6.63671	3.86628e-09	1.58986e-06	10.6756	-0.037592	-0.0334101
chr6	45294931	-	cg07069368	OpenSea	RUNX2;RUNX2;RUNX2;RUNX2;SUPT3H;SUPT3H;SUPT3H	TSS1500;TSS1500;TSS1500;TSS1500;5'UTR;Body;5'UTR			-1.28155	2.67532	-6.63666	3.86712e-09	1.58986e-06	10.6754	-0.059575	-0.0707618
chr10	90495722	+	cg18248004	OpenSea	LIPK	Body			-1.08055	-0.73276	-6.63612	3.87617e-09	1.59273e-06	10.6732	-0.0983688	-0.0641274
chr10	104387263	+	cg09119776	OpenSea	SUFU	Body			0.755168	-0.0341442	6.63428	3.90708e-09	1.60451e-06	10.6656	0.157411	0.00248639
chr11	7597493	-	cg13421019	OpenSea	PPFIBP2	Body			0.997464	-3.95592	6.63417	3.909e-09	1.60451e-06	10.6652	0.0215329	-0.00587285
chr2	25739885	-	cg26904629	OpenSea	DTNB;DTNB;DTNB;DTNB;DTNB;DTNB;DTNB;DTNB	Body;Body;Body;Body;Body;Body;Body;Body			-1.01233	-0.557663	-6.63162	3.95246e-09	1.62091e-06	10.6547	-0.0507053	-0.0831495
chr5	118664652	-	cg24930541	OpenSea	TNFAIP8;TNFAIP8;TNFAIP8	5'UTR;5'UTR;Body		chr5:118664608-118664608	-0.915694	0.153518	-6.63157	3.95315e-09	1.62091e-06	10.6545	-0.238651	-0.0477138
chr5	141699580	+	cg07037725	OpenSea	SPRY4;SPRY4	5'UTR;5'UTR			0.814966	-0.0986583	6.63025	3.97586e-09	1.62889e-06	10.6491	0.134836	0.0602569
chr22	21946375	-	cg03116541	OpenSea	UBE2L3;UBE2L3;UBE2L3;UBE2L3;UBE2L3	Body;Body;Body;Body;Body			-0.943825	0.426192	-6.6302	3.97682e-09	1.62889e-06	10.6488	-0.0334505	-0.0452787
chr3	155422103	+	cg26690511	OpenSea	PLCH1	TSS200			-1.67975	0.988485	-6.62847	4.00656e-09	1.63953e-06	10.6418	-0.0881986	-0.0524953
chr12	6234313	+	cg22345878	OpenSea	VWF	TSS1500			-1.22144	3.35511	-6.62844	4.00706e-09	1.63953e-06	10.6416	-0.0325028	-0.0523222
chr12	53472792	-	cg27448161	N_Shore	SPRYD3	Body			-0.756884	-1.62913	-6.62631	4.04424e-09	1.65387e-06	10.6329	-0.0962376	-0.0382534
chr1	235107837	+	cg22628240	OpenSea					-1.13325	4.01184	-6.62491	4.0688e-09	1.66303e-06	10.6271	-0.0419339	-0.0154017
chr2	16512381	+	cg16399069	OpenSea					-0.609982	0.555742	-6.62475	4.0716e-09	1.6633e-06	10.6265	-0.04202	-0.0332707
chr6	108238807	-	cg22581196	OpenSea	SEC63	Body			-1.03867	4.04691	-6.62267	4.10848e-09	1.67674e-06	10.6179	-0.0402994	-0.0336342
chr11	126175760	+	cg09092528	S_Shore	DCPS	Body		chr11:126175725-126175725	-0.447421	0.475296	-6.62265	4.10884e-09	1.67674e-06	10.6178	-0.144068	-0.0124847
chr18	32229296	+	cg18126412	OpenSea	DTNA;DTNA;DTNA;DTNA;DTNA;DTNA;DTNA;DTNA	5'UTR;5'UTR;5'UTR;5'UTR;5'UTR;5'UTR;5'UTR;5'UTR			1.23972	-3.59908	6.62188	4.12253e-09	1.68143e-06	10.6147	0.107399	0.0137765
chr11	57519470	+	cg00684594	N_Shore	BTBD18	TSS1500			0.944338	1.95125	6.62049	4.14744e-09	1.6907e-06	10.609	0.0949194	0.0295485
chr5	66659053	-	cg13001620	OpenSea					1.6355	4.2456	6.62004	4.15539e-09	1.69238e-06	10.6071	0.0623328	-0.00183009
chr16	14020501	+	cg19222895	OpenSea	ERCC4	Body			-0.89091	1.85918	-6.62001	4.15595e-09	1.69238e-06	10.607	-0.0674334	-0.0305262
chr15	93617065	+	cg17633234	Island	RGMA;RGMA;RGMA;RGMA;RGMA;RGMA;RGMA	1stExon;Body;5'UTR;TSS200;TSS200;TSS1500;5'UTR			-1.60838	-2.98861	-6.61921	4.17036e-09	1.69651e-06	10.6037	-0.104798	-0.0263146
chr6	502440	+	cg26766164	OpenSea	EXOC2;EXOC2	Body;Body			-1.2575	3.45758	-6.6192	4.17049e-09	1.69651e-06	10.6037	-0.0776757	-0.0421781
chr6	139454831	-	cg15896766	N_Shore	HECA	TSS1500			-0.65832	-1.13591	-6.61897	4.1747e-09	1.69733e-06	10.6027	-0.0195648	-0.0275134
chr15	50642820	-	cg14821257	N_Shelf	GABPB1;GABPB1;FLJ10038;GABPB1;GABPB1;GABPB1	5'UTR;5'UTR;Body;5'UTR;5'UTR;5'UTR			-0.855482	0.918037	-6.61771	4.19759e-09	1.70574e-06	10.5975	-0.127381	-0.032864
chr2	112429183	-	cg07919614	OpenSea				chr2:112428952-112428952	0.562471	0.0892309	6.61704	4.20967e-09	1.70975e-06	10.5948	0.179305	-0.000660962
chr13	33563153	+	cg05142212	OpenSea					-1.06933	0.878808	-6.61652	4.21915e-09	1.7127e-06	10.5927	-0.198368	-0.0472232
chr2	48125586	-	cg01338762	OpenSea	FBXO11	Body			-0.669742	0.323965	-6.61637	4.22185e-09	1.71288e-06	10.5921	-0.185978	-0.0141916
chr6	30852963	+	cg13660719	S_Shore	DDR1;DDR1	5'UTR;5'UTR			0.858547	-0.866822	6.61625	4.22404e-09	1.71288e-06	10.5916	0.138018	0.0563232
chr20	13616618	+	cg13693517	N_Shelf	TASP1	5'UTR			-0.854047	-1.24902	-6.61403	4.26486e-09	1.72837e-06	10.5824	-0.163257	-0.0340691
chr18	45846815	-	cg04663080	OpenSea					-0.802885	-0.664789	-6.61393	4.2667e-09	1.72837e-06	10.582	-0.0880343	-0.0554806
chr15	31680189	+	cg17907520	N_Shelf					-0.474658	-0.39305	-6.61293	4.2853e-09	1.73499e-06	10.5779	-0.133795	-0.00568229
chr6	109658049	+	cg08455425	OpenSea					-0.797483	2.77554	-6.61262	4.29089e-09	1.73635e-06	10.5767	0.00417094	-0.0113207
chr7	25887585	+	cg10427758	OpenSea					1.15906	3.3645	6.61243	4.29442e-09	1.73659e-06	10.5759	0.0536752	0.00767489
chr15	74501549	-	cg21631918	OpenSea	STRA6;STRA6;STRA6	TSS200;TSS200;TSS200			0.785178	-0.21246	6.61235	4.296e-09	1.73659e-06	10.5755	0.0724342	0.0388749
chr2	190478061	-	cg03390370	OpenSea				chr2:190477917-190477917	-0.904783	0.159771	-6.61037	4.33296e-09	1.75062e-06	10.5674	0.0120312	-0.062699
chr8	61830895	+	cg06346112	N_Shelf					0.595873	0.574853	6.60835	4.37103e-09	1.76507e-06	10.5591	0.0479367	0.00726247
chr8	142264807	+	cg15836151	S_Shore	SLC45A4	TSS200			1.48079	1.78228	6.6066	4.40419e-09	1.77753e-06	10.5519	0.203747	0.0212482
chr1	90288099	+	cg06983052	S_Shore	LRRC8D;LRRC8D	5'UTR;5'UTR			-0.929779	1.49158	-6.60548	4.4255e-09	1.7852e-06	10.5473	-0.00631432	-0.0440352
chr1	234757670	-	cg11992567	OpenSea				chr1:234757412-234757412	-0.542183	1.87863	-6.60514	4.43204e-09	1.78691e-06	10.5459	-0.122688	0.0104561
chr1	8214978	+	cg01214909	OpenSea				chr1:8214748-8214748	0.922754	-1.35667	6.60355	4.46259e-09	1.79828e-06	10.5394	0.187731	0.0268108
chr15	40390240	+	cg01003399	OpenSea	BMF;BMF;BMF;BMF	Body;Body;Body;Body		chr15:40390220-40390220	0.999739	-3.11068	6.60318	4.46976e-09	1.80023e-06	10.5379	0.0865308	0.0164842
chr2	38880756	+	cg00749878	OpenSea					-1.38339	3.80114	-6.60267	4.47969e-09	1.80329e-06	10.5358	-0.0587196	-0.0374468
chr16	56231292	-	cg04037585	OpenSea	GNAO1;GNAO1	Body;Body			1.38444	2.02093	6.60196	4.4933e-09	1.80753e-06	10.5329	0.175937	0.0416584
chr10	105218660	-	cg26955383	S_Shore	CALHM1	TSS200			-0.738642	-2.19267	-6.60188	4.49489e-09	1.80753e-06	10.5326	-0.0462389	-0.00417601
chr2	173319893	+	cg03779937	OpenSea	ITGA6;ITGA6	Body;Body			-1.46815	2.28117	-6.6005	4.52177e-09	1.81739e-06	10.5269	-0.108599	-0.0648465
chr8	143025704	-	cg17140352	OpenSea					1.32416	2.77439	6.60034	4.52495e-09	1.81772e-06	10.5262	0.108398	0.0105485
chr1	156074135	+	cg12593793	OpenSea				chr1:156073854-156073854	1.39936	-1.49846	6.60008	4.53009e-09	1.81821e-06	10.5252	0.208363	0.0156568
chr16	50105230	+	cg00304081	OpenSea	HEATR3	Body			-1.00983	1.47782	-6.60004	4.53087e-09	1.81821e-06	10.525	-0.0275315	-0.0573706
chr8	144099299	+	cg17134792	N_Shore	LY6E;LY6E;LOC100133669	TSS1500;TSS1500;Body			-1.3078	-3.54917	-6.59897	4.55176e-09	1.82564e-06	10.5206	-0.0943005	-0.00757512
chr15	90543610	-	cg21109038	Island	ZNF710	TSS1500			1.60253	2.37097	6.59727	4.58535e-09	1.83816e-06	10.5137	0.237425	0.036436
chr2	11092208	-	cg05515560	OpenSea					-0.73738	-1.25985	-6.59627	4.60522e-09	1.84517e-06	10.5095	-0.0603181	-0.0362588
chr9	135285207	-	cg25344672	N_Shore	C9orf171	TSS1500			0.692482	-0.740051	6.59612	4.60829e-09	1.84544e-06	10.5089	0.12969	0.0512279
chr4	11803494	-	cg26019793	OpenSea					-1.11023	1.07092	-6.59237	4.68352e-09	1.87459e-06	10.4935	-0.12835	-0.120796
chr2	29195923	-	cg15956680	OpenSea					-0.628258	-0.795502	-6.59064	4.71859e-09	1.88765e-06	10.4865	-0.109129	-0.00630438
chr2	232765392	+	cg21124375	Island					0.691711	-1.22559	6.59033	4.72509e-09	1.88927e-06	10.4852	0.111335	0.021618
chr2	74213565	+	cg17184593	S_Shore	TET3	1stExon			-0.507532	0.776007	-6.58847	4.76321e-09	1.90353e-06	10.4775	-0.16571	-0.024551
chr1	82136224	-	cg08110488	OpenSea					-1.613	-0.44274	-6.58819	4.76883e-09	1.90479e-06	10.4764	-0.165267	-0.109287
chr8	92088904	-	cg03702209	OpenSea	OTUD6B;OTUD6B	5'UTR;Body			-1.13348	0.243334	-6.5868	4.79766e-09	1.91531e-06	10.4707	-0.107084	-0.0672223
chr2	43070600	+	cg05740247	OpenSea					-0.748975	0.491407	-6.58659	4.80202e-09	1.91606e-06	10.4698	-0.113198	-0.0276593
chr18	32702783	+	cg17420142	OpenSea	MAPRE2;MAPRE2;MAPRE2;MAPRE2;MAPRE2	Body;Body;Body;Body;Body			-0.628812	0.771351	-6.58635	4.80693e-09	1.91703e-06	10.4689	-0.216977	-0.0299101
chr22	43653574	-	cg15445952	OpenSea	SCUBE1	Body		chr22:43653252-43653252	-0.96011	-0.147515	-6.58562	4.82222e-09	1.92214e-06	10.4658	-0.134405	-0.0352044
chr3	33002183	-	cg26927413	OpenSea					-0.508232	0.787201	-6.58507	4.83359e-09	1.92518e-06	10.4636	-0.0920917	-0.0140564
chr11	14994045	-	cg26833169	N_Shore	CALCA;CALCA;CALCA	TSS1500;TSS1500;TSS1500			0.90175	-2.09477	6.58501	4.83484e-09	1.92518e-06	10.4634	0.0693992	0.00641127
chr4	95917089	+	cg27252126	OpenSea	BMPR1B;BMPR1B	TSS1500;5'UTR			-0.851937	-1.15319	-6.58391	4.85787e-09	1.93335e-06	10.4588	-0.0558341	-0.0688091
chr1	29225533	-	cg23840027	OpenSea	EPB41;EPB41;EPB41;EPB41;EPB41	5'UTR;5'UTR;5'UTR;5'UTR;5'UTR			-0.833428	0.945223	-6.58248	4.88809e-09	1.94438e-06	10.453	0.037494	-0.057698
chr3	128217091	+	cg24954207	S_Shore					-0.623639	-0.472179	-6.58228	4.89226e-09	1.94503e-06	10.4521	-0.0620779	-0.0657863
chr12	6419412	-	cg17181255	N_Shore	PLEKHG6;PLEKHG6	TSS1500;TSS200			1.24859	3.44051	6.58205	4.89704e-09	1.94593e-06	10.4512	0.0953506	-0.00474328
chr11	33562503	+	cg04036920	OpenSea	C11orf41	TSS1500			-1.84817	2.76777	-6.58012	4.93817e-09	1.96127e-06	10.4433	-0.0345917	-0.0537813
chr1	193377966	-	cg09953842	OpenSea					-0.996964	1.86819	-6.57948	4.95175e-09	1.96565e-06	10.4407	0.01119	-0.0800122
chr11	119023062	-	cg17168875	S_Shelf	ABCG4;ABCG4	Body;Body			1.06922	2.49167	6.57934	4.95482e-09	1.96585e-06	10.4401	0.098404	0.0233701
chr2	109874248	+	cg05298779	OpenSea	SH3RF3	Body		chr2:109874236-109874236	0.619991	0.939371	6.5785	4.9727e-09	1.97194e-06	10.4367	0.0791806	0.0319842
chr12	32756971	+	cg09481212	OpenSea	FGD4;FGD4;FGD4;FGD4;FGD4	5'UTR;Body;Body;Body;Body			-0.71299	1.77882	-6.57811	4.98119e-09	1.97429e-06	10.435	-0.113223	-0.0292231
chr10	26833024	-	cg10271556	OpenSea	APBB1IP	Body			-0.636078	0.89596	-6.5769	5.00728e-09	1.98361e-06	10.4301	-0.209024	-0.0202995
chr19	16677411	-	cg25832100	OpenSea	SLC35E1	Body			-0.490854	0.810603	-6.57638	5.01858e-09	1.98707e-06	10.4279	-0.0751147	-0.0344308
chr6	12748001	+	cg00846554	N_Shore	PHACTR1	Body			-0.731615	0.193619	-6.57603	5.02605e-09	1.98778e-06	10.4265	-0.0118615	-0.044415
chr1	174756146	+	cg03111921	OpenSea	RABGAP1L	Body			-0.860694	2.64465	-6.57603	5.02622e-09	1.98778e-06	10.4265	-0.0464313	-0.0563191
chr16	27237355	+	cg09430344	OpenSea	NSMCE1	Body			-1.09994	0.930073	-6.57594	5.0281e-09	1.98778e-06	10.4261	-0.147603	-0.0176441
chr11	103522978	-	cg12853970	OpenSea					-1.53839	1.09231	-6.57567	5.03396e-09	1.98908e-06	10.425	-0.176788	-0.138848
chr5	158018481	-	cg08305575	OpenSea					-1.00272	0.876531	-6.57537	5.04043e-09	1.99062e-06	10.4238	0.0483202	-0.0799727
chr6	154769781	-	cg04334016	OpenSea	CNKSR3	Body			-0.527851	1.46018	-6.57523	5.04352e-09	1.99082e-06	10.4232	-0.0306622	-0.041111
chr17	47979069	+	cg05310240	N_Shore					0.983627	-0.474962	6.57496	5.04943e-09	1.99213e-06	10.4221	0.100105	0.0709921
chr1	235062594	+	cg01168166	OpenSea					-0.77328	1.14602	-6.57464	5.05638e-09	1.99385e-06	10.4208	-0.181063	-0.0349515
chr9	139645216	+	cg05701879	OpenSea					-0.697776	1.83898	-6.57442	5.06123e-09	1.99475e-06	10.4199	-0.0639787	-0.0530338
chr8	60885377	-	cg07426802	OpenSea					-0.772443	1.62797	-6.57349	5.08156e-09	2.00174e-06	10.4161	-0.132032	-0.0414032
chr8	22558722	+	cg06889975	N_Shelf				chr8:22558443-22558443	0.864913	1.20372	6.57299	5.09244e-09	2.005e-06	10.4141	0.0453748	0.028089
chr15	55559759	+	cg03050022	OpenSea	RAB27A;RAB27A;RAB27A;RAB27A	5'UTR;5'UTR;5'UTR;5'UTR		chr15:55559739-55559739	-0.936922	-1.09699	-6.57259	5.10138e-09	2.0075e-06	10.4124	-0.0336876	-0.0936493
chr12	13350820	+	cg03140135	OpenSea	EMP1	5'UTR			-0.638315	-0.594878	-6.57181	5.11847e-09	2.01291e-06	10.4092	-0.0555039	-0.0377725
chr19	35539191	-	cg14961841	OpenSea	HPN;HPN	Body;Body			-1.2004	-1.00683	-6.57173	5.12035e-09	2.01291e-06	10.4089	-0.076147	-0.0311955
chr11	63685905	+	cg27140633	Island					0.99672	1.679	6.57146	5.12637e-09	2.01425e-06	10.4078	0.182906	0.0121059
chr17	17685031	+	cg26126806	Island	RAI1	5'UTR			0.869443	-2.87516	6.57003	5.15794e-09	2.02563e-06	10.4019	0.0761963	0.0311593
chr13	77000241	-	cg15264878	OpenSea					-0.872556	1.35642	-6.56798	5.2039e-09	2.04264e-06	10.3935	-0.0457032	-0.0652885
chr8	11711863	+	cg09013287	OpenSea	CTSB;CTSB;CTSB;CTSB;CTSB	5'UTR;5'UTR;5'UTR;5'UTR;5'UTR			-1.23791	3.617	-6.56763	5.21183e-09	2.0442e-06	10.3921	-0.0841526	-0.0359092
chr12	49380965	-	cg23270774	OpenSea				chr12:49380850-49380850	0.511661	-0.30691	6.56757	5.21317e-09	2.0442e-06	10.3918	0.0813383	0.0412967
chr6	32813084	-	cg16890093	S_Shore	PSMB8;PSMB8;TAP1	TSS1500;TSS1500;3'UTR			-1.33398	-4.98316	-6.56605	5.2474e-09	2.05658e-06	10.3856	-0.0439514	0.000400837
chr1	226256663	+	cg16528611	OpenSea	H3F3AP4;H3F3A	Body;Body			-0.768344	1.94368	-6.56573	5.25474e-09	2.05841e-06	10.3843	-0.104779	-0.0368727
chr4	87464191	+	cg26163319	OpenSea					1.09635	2.67026	6.56496	5.27217e-09	2.06417e-06	10.3811	0.113352	0.000436452
chr8	129006087	-	cg00254470	OpenSea	PVT1	Body	low-CpG:129074526-129075407		-1.06722	2.183	-6.56485	5.27479e-09	2.06417e-06	10.3807	-0.134673	-0.0282686
chr6	29759947	-	cg08560874	Island	HCG4	Body			1.14044	-2.2742	6.56432	5.28671e-09	2.06778e-06	10.3785	0.0729525	0.0103603
chr1	65530538	-	cg00257455	N_Shore					-1.09228	-3.40321	-6.56416	5.29047e-09	2.06821e-06	10.3779	-0.0579201	-0.0174672
chr8	142309652	-	cg10090414	OpenSea					1.41947	1.65708	6.56328	5.31059e-09	2.07502e-06	10.3743	0.201423	0.0190736
chr14	69725911	+	cg20379153	N_Shore	GALNT16;GALNT16	TSS1500;TSS1500			0.492714	-0.650245	6.56194	5.34136e-09	2.08599e-06	10.3688	0.079061	0.0294359
chr13	111856395	-	cg25398061	OpenSea	ARHGEF7;ARHGEF7;ARHGEF7;ARHGEF7;ARHGEF7	5'UTR;5'UTR;Body;Body;Body			0.804659	-0.516743	6.56071	5.36976e-09	2.09602e-06	10.3637	0.200106	0.0374704
chr7	129415968	+	cg14794735	N_Shelf	MIR183;MIR96	TSS1500;TSS1500			0.892946	1.43465	6.55957	5.39636e-09	2.10534e-06	10.359	0.107453	0.0503544
chr4	77295581	+	cg06479793	OpenSea	CCDC158	Body			-0.980822	1.12941	-6.55898	5.41017e-09	2.10966e-06	10.3566	0.110944	-0.101762
chr8	102514634	+	cg11945297	OpenSea	GRHL2	Body			0.899848	1.26111	6.55863	5.41826e-09	2.11175e-06	10.3552	0.158449	0.0590421
chr3	50360580	+	cg07982934	S_Shore	HYAL2;HYAL2	TSS1500;TSS1500			0.526768	-1.22581	6.5548	5.5086e-09	2.14588e-06	10.3395	0.141589	-0.00207597
chr8	116575634	-	cg09803494	OpenSea	TRPS1;TRPS1;TRPS1	Body;Body;Body			-1.15435	2.64356	-6.55451	5.51545e-09	2.14746e-06	10.3383	-0.12374	-0.041513
chr7	50861739	-	cg26957150	S_Shore	GRB10	TSS1500			0.540719	-0.193883	6.55348	5.54001e-09	2.15593e-06	10.3341	0.0880683	0.0263411
chr2	241989379	-	cg25241559	Island	SNED1	Body			2.89422	-4.16134	6.55209	5.57342e-09	2.16784e-06	10.3284	0.104666	0.230274
chr6	15504923	+	cg20052079	OpenSea	JARID2	Body			-0.919475	0.797142	-6.55123	5.59401e-09	2.17476e-06	10.3249	0.00718037	-0.0432143
chr5	1093661	-	cg02349468	Island	SLC12A7	Body			1.77109	3.25404	6.55094	5.60115e-09	2.17644e-06	10.3237	0.163669	-0.00249647
chr11	82871065	+	cg04740205	S_Shelf	PCF11	Body			-1.31067	0.416144	-6.55082	5.60401e-09	2.17645e-06	10.3232	-0.192383	-0.0869098
chr6	1822173	+	cg15584686	OpenSea	GMDS;GMDS	Body;Body			1.70759	-1.92718	6.55001	5.62357e-09	2.18295e-06	10.3199	0.169027	0.124352
chr17	1397079	-	cg12741184	S_Shore	MYO1C	TSS1500			1.0463	-0.0197247	6.54932	5.64041e-09	2.18839e-06	10.317	0.243528	0.0263071
chr19	42805982	-	cg21333158	N_Shore	PAFAH1B3;PAFAH1B3;PAFAH1B3;PRR19	Body;Body;Body;TSS1500			-0.546524	-1.54372	-6.54917	5.64392e-09	2.18861e-06	10.3165	-0.0608493	-0.0265211
chr19	1075104	+	cg10714639	S_Shore	HMHA1	Body			-1.46793	-1.52754	-6.54906	5.64665e-09	2.18861e-06	10.316	-0.203235	-0.0870088
chr5	133706139	-	cg04298242	N_Shore	UBE2B;CDKL3	TSS1500;5'UTR			-0.912693	2.84963	-6.54838	5.66335e-09	2.19398e-06	10.3132	-0.0834754	-0.0470109
chr16	21162155	-	cg14143795	OpenSea	DNAH3	Body			-1.39121	0.253818	-6.54816	5.66877e-09	2.19498e-06	10.3123	-0.147155	-0.152433
chr1	32408314	-	cg16170467	N_Shore					-0.601208	0.781658	-6.54728	5.69018e-09	2.20216e-06	10.3087	-0.158013	-0.0202766
chr11	7534103	-	cg06007291	N_Shore	PPFIBP2	TSS1500			-0.662445	-0.0528792	-6.54673	5.70371e-09	2.2063e-06	10.3065	-0.109132	-0.0265323
chr11	48037919	+	cg21620736	OpenSea	PTPRJ;PTPRJ	Body;Body			-0.507965	1.04513	-6.54517	5.74228e-09	2.2201e-06	10.3001	-0.0226517	-0.029572
chr4	157519438	-	cg26448394	OpenSea					-0.814982	0.662292	-6.54471	5.75371e-09	2.22341e-06	10.2982	-0.0561992	-0.0497924
chr17	49029309	+	cg10233404	OpenSea					-0.623126	0.225838	-6.54359	5.78147e-09	2.23302e-06	10.2936	0.0319559	-0.0542506
[truncated: 25,476 more rows]

## Sheet: t6>t12 DMPs
chr	pos	strand	Name	Relation_to_Island	UCSC_RefGene_Name	UCSC_RefGene_Group	Phantom4_Enhancers	Phantom5_Enhancers	logFC	AveExpr	t	P.Value	adj.P.Val	B	Avg.Beta.Diff.t6>t12	Avg.Beta.Diff.t0>t6
chr7	100463583	-	cg26305174	N_Shore	SLC12A9;TRIP6	Body;TSS1500			-1.88234	4.54379	-21.5349	1.58784e-34	1.22595e-28	61.4712	-0.0915581	0.00139638
chr16	87244643	+	cg20824804	OpenSea	LOC101928708	TSS1500			-2.43589	3.50214	-17.6471	6.26514e-29	2.05391e-23	51.1371	-0.246892	-0.0331688
chr7	100463508	+	cg19279257	N_Shore	SLC12A9;TRIP6	Body;TSS1500			-1.48338	3.51509	-17.5788	7.98059e-29	2.05391e-23	50.9366	-0.114676	0.00298993
chr19	13127729	-	cg10767662	S_Shelf	NFIX	Body			1.43843	-1.37857	15.7566	6.29643e-26	1.21535e-20	45.3283	0.233459	0.209773
chr9	74334857	+	cg10017394	OpenSea	TMEM2;TMEM2	Body;Body			-1.92246	3.76644	-14.9481	1.38939e-24	2.14546e-19	42.6763	-0.153908	-0.022379
chr15	44292563	-	cg16948781	OpenSea	FRMD5;FRMD5;FRMD5;FRMD5	Body;Body;5'UTR;5'UTR			-1.71437	1.48124	-14.6302	4.79921e-24	6.17569e-19	41.6054	-0.285159	-0.214145
chr16	11876912	-	cg10406027	OpenSea	ZC3H7A	TSS1500			-0.912833	0.984315	-14.2352	2.27856e-23	2.51321e-18	40.2533	-0.164121	-0.161105
chr10	97166845	-	cg05003326	OpenSea	SORBS1;SORBS1;SORBS1;SORBS1;SORBS1;SORBS1;SORBS1;SORBS1;SORBS1;SORBS1;SORBS1;SORBS1	Body;Body;Body;Body;Body;Body;Body;Body;Body;Body;Body;Body		chr10:97166659-97166659	-1.09236	1.23102	-14.0575	4.6225e-23	4.46123e-18	39.6369	-0.193434	-0.124692
chr19	13125851	+	cg27392771	S_Shore	NFIX	Body			0.786962	0.0795967	13.8666	9.9249e-23	8.17628e-18	38.9694	0.124478	0.160357
chr11	62767323	-	cg16146033	OpenSea	SLC22A8	Body			-0.992832	0.484171	-13.8505	1.05898e-22	8.17628e-18	38.9127	-0.172798	-0.142605
chr13	20624124	+	cg25230907	OpenSea	ZMYM2;ZMYM2;ZMYM2;ZMYM2	Body;Body;Body;Body			-1.56892	1.30824	-13.4802	4.72842e-22	3.31887e-17	37.6008	-0.253455	-0.381446
chr11	19222395	-	cg05895618	OpenSea	CSRP3;CSRP3	5'UTR;5'UTR			-1.02577	2.54695	-13.122	2.04331e-21	1.31468e-16	36.3117	-0.116826	-0.0197395
chr19	13127873	-	cg25556035	S_Shelf	NFIX	Body			2.23262	-3.74683	12.9407	4.31217e-21	2.56106e-16	35.6517	0.259767	0.106787
chr16	11876908	-	cg02535219	OpenSea	ZC3H7A	TSS1500			-1.00556	1.19831	-12.6431	1.4817e-20	8.17145e-16	34.5578	-0.181621	-0.163533
chr1	218524558	+	cg07810039	OpenSea	TGFB2;TGFB2	Body;Body			-1.07212	-0.408566	-12.4799	2.92811e-20	1.50717e-15	33.9526	-0.1482	-0.267796
chr7	100463985	-	cg01008256	Island	SLC12A9;TRIP6	Body;TSS1500			-1.15918	3.03205	-12.4286	3.63038e-20	1.74982e-15	33.7613	-0.103439	0.00338596
chr10	10631670	+	cg02017450	OpenSea					-1.74414	-1.22269	-12.4144	3.85279e-20	1.74982e-15	33.7084	-0.140042	-0.320546
chr18	37228313	-	cg03410236	OpenSea	LINC00669	Body			-1.13286	0.207712	-12.3753	4.53967e-20	1.94724e-15	33.5623	-0.192111	-0.168863
chr19	13127389	-	cg01634146	S_Shelf	NFIX	Body			1.61281	0.847332	12.3543	4.95665e-20	1.96142e-15	33.4841	0.170713	0.237708
chr12	60044871	-	cg00293940	OpenSea					-1.27062	2.23161	-12.3484	5.08081e-20	1.96142e-15	33.462	-0.179208	-0.134035
chr8	122466955	+	cg06688910	OpenSea					-1.53212	2.00194	-12.25	7.68627e-20	2.82594e-15	33.0931	-0.252738	-0.224182
chr22	30308934	-	cg26167301	OpenSea	MTMR3;MTMR3;MTMR3	5'UTR;5'UTR;5'UTR			-2.0339	3.81229	-12.2023	9.3979e-20	3.29819e-15	32.9137	-0.189762	-0.0302535
chr3	57432353	-	cg23759448	OpenSea	DNAH12	Body			-1.45618	3.49644	-12.0818	1.56292e-19	5.24658e-15	32.4596	-0.14222	-0.0562915
chr10	65472123	-	cg25491558	OpenSea					-1.08028	1.15201	-11.995	2.25758e-19	7.2627e-15	32.1309	-0.188502	-0.18691
chr6	149487922	+	cg20207982	OpenSea					-1.10835	-0.745976	-11.7132	7.48447e-19	2.31147e-14	31.0574	-0.113018	-0.357356
chr16	31891978	+	cg27118035	OpenSea	ZNF267	Body		chr16:31891820-31891820	-1.132	-0.3399	-11.5661	1.40419e-18	4.16985e-14	30.4926	-0.160972	-0.213956
chr16	141724	+	cg13302425	OpenSea	NPRL3;NPRL3;NPRL3;NPRL3;NPRL3	Body;Body;Body;Body;Body			-2.16327	4.39225	-11.537	1.59094e-18	4.54943e-14	30.3804	-0.170572	-0.0370754
chr1	16502893	-	cg05403444	OpenSea					-1.21506	2.61318	-11.4473	2.3379e-18	6.38475e-14	30.0343	-0.154233	-0.0692461
chr18	11388025	+	cg13147016	OpenSea					-0.860708	0.800683	-11.4412	2.39984e-18	6.38475e-14	30.0108	-0.146104	-0.0942667
chr5	66391438	-	cg27596513	OpenSea	MAST4;MAST4;MAST4;MAST4;MAST4;MAST4;MAST4;MAST4;MAST4;MAST4	ExonBnd;ExonBnd;ExonBnd;ExonBnd;ExonBnd;Body;Body;Body;Body;Body			-1.3942	2.77799	-11.4335	2.48084e-18	6.38475e-14	29.9809	-0.152845	-0.0256443
chr1	16502584	-	cg01028226	OpenSea				chr1:16502532-16502532	-1.0292	1.74435	-11.3903	2.98749e-18	7.44065e-14	29.8137	-0.164417	-0.0920583
chr17	4806453	+	cg03433048	S_Shore	CHRNE	TSS200			-1.15076	-1.59289	-11.3687	3.27907e-18	7.91166e-14	29.7299	-0.0833325	-0.250646
chr8	92261789	+	cg14714537	OpenSea	SLC26A7;SLC26A7	5'UTR;5'UTR			-1.38171	-0.932405	-11.2926	4.55131e-18	1.06485e-13	29.4346	-0.156031	-0.165178
chr2	24735298	+	cg11532433	OpenSea					-1.07276	4.01051	-11.2196	6.23536e-18	1.41595e-13	29.1509	-0.0607754	-0.0194418
chr11	62767406	-	cg17945323	OpenSea	SLC22A8	Body			-1.22445	1.65047	-11.2087	6.53618e-18	1.44186e-13	29.1084	-0.197491	-0.113805
chr1	55247140	+	cg19022697	Island	TTC22	Body			0.903407	-2.06578	10.9887	1.69479e-17	3.63481e-13	28.2484	0.123911	0.0761491
chr6	31431573	-	cg21684411	OpenSea	HCP5	3'UTR			-1.55141	-0.782493	-10.9731	1.81371e-17	3.7847e-13	28.1871	-0.14981	-0.300196
chr12	80580927	+	cg13732486	OpenSea					-1.02808	-1.47421	-10.9384	2.109e-17	4.23586e-13	28.0507	-0.106683	-0.095425
chr8	27472598	+	cg09006659	S_Shore	CLU	TSS1500			0.711377	-0.416967	10.935	2.13964e-17	4.23586e-13	28.0377	0.118687	0.117527
chr6	31760616	+	cg04018738	N_Shelf	VARS	Body			-1.257	4.31224	-10.9141	2.34343e-17	4.52333e-13	27.9554	-0.0766233	-0.0181046
chr17	72897787	+	cg11563217	OpenSea					-0.858992	3.25717	-10.8816	2.69911e-17	5.0828e-13	27.8276	-0.059646	0.00633433
chr18	1559594	+	cg09167379	OpenSea					-0.850137	2.03651	-10.8738	2.79245e-17	5.13337e-13	27.7969	-0.10761	-0.0157
chr3	159945409	-	cg10749885	S_Shore	C3orf80;C3orf80	1stExon;3'UTR			-2.08247	0.199387	-10.863	2.92685e-17	5.21559e-13	27.7543	-0.293255	-0.215847
chr4	70724539	+	cg04895971	OpenSea	SULT1E1	5'UTR			-1.08941	2.10771	-10.8595	2.97227e-17	5.21559e-13	27.7404	-0.160627	-0.0667305
chr9	94342441	+	cg05371159	OpenSea					-0.884724	1.71162	-10.8392	3.24711e-17	5.57123e-13	27.6604	-0.14695	-0.137478
chr7	100464145	+	cg12967723	Island	SLC12A9;TRIP6	Body;TSS1500			-1.1311	3.26011	-10.8263	3.43395e-17	5.76372e-13	27.6098	-0.0930754	-0.00397655
chr1	55246867	-	cg15089077	Island	TTC22	3'UTR			0.634204	-1.45854	10.7601	4.5827e-17	7.52818e-13	27.3485	0.105245	0.112167
chr12	54230081	+	cg23491443	OpenSea					-1.03587	0.48478	-10.7075	5.76593e-17	9.27459e-13	27.1404	-0.16865	-0.148773
chr3	50988282	-	cg08731961	OpenSea	DOCK3	Body			-0.994058	1.03777	-10.6938	6.1192e-17	9.45073e-13	27.0866	-0.167769	-0.180259
chr13	20599142	-	cg00766824	OpenSea	ZMYM2;ZMYM2;ZMYM2;ZMYM2	Body;Body;Body;Body			-0.996532	0.22131	-10.6938	6.12024e-17	9.45073e-13	27.0864	-0.168002	-0.128329
chr6	75922610	+	cg01585860	OpenSea					-0.788435	-1.47128	-10.6332	7.97619e-17	1.20751e-12	26.8463	-0.0820736	-0.120236
chr12	15752531	-	cg24629020	OpenSea					-1.32072	4.60072	-10.5969	9.34675e-17	1.36495e-12	26.7025	-0.0523166	-0.0026218
chr17	48739508	+	cg23254295	OpenSea	ABCC3;ABCC3	Body;Body			-0.464537	0.559977	-10.5964	9.36967e-17	1.36495e-12	26.7003	-0.0826923	-0.0498223
chr1	160406794	-	cg16969752	OpenSea					-1.52916	2.51743	-10.556	1.11798e-16	1.59848e-12	26.5401	-0.210886	-0.149788
chr1	46914672	+	cg01057635	S_Shore					0.635007	1.24911	10.5406	1.19594e-16	1.67886e-12	26.4789	0.0716285	0.129862
chr6	46231809	+	cg15706574	OpenSea	RCAN2;RCAN2;RCAN2	Body;Body;Body			-1.08504	3.75202	-10.4576	1.7212e-16	2.37307e-12	26.1484	-0.0762513	-0.0255128
chr4	82135607	+	cg16173191	N_Shore					-1.1798	-1.78905	-10.4341	1.90748e-16	2.58376e-12	26.0551	-0.107892	-0.0846479
chr4	82126025	-	cg16744741	OpenSea	PRKG2	1stExon			-1.51678	3.63474	-10.4188	2.03997e-16	2.71558e-12	25.9941	-0.116799	-0.0155254
chr12	105428098	-	cg01930541	OpenSea	ALDH1L2;ALDH1L2	Body;Body			-1.48496	2.95378	-10.384	2.37748e-16	3.11123e-12	25.8549	-0.192461	-0.12607
chr15	102040081	+	cg01579391	OpenSea					-0.561256	0.0597262	-10.3764	2.45745e-16	3.16228e-12	25.8249	-0.0989523	-0.0782239
chr21	17675215	-	cg05713399	OpenSea	MIR99AHG;MIR99AHG;MIR99AHG;MIR99AHG	Body;Body;Body;Body			-0.9366	2.78069	-10.3638	2.59772e-16	3.28798e-12	25.7744	-0.0853921	-0.0138719
chr2	45252336	+	cg16262933	OpenSea					-0.795859	0.215483	-10.3493	2.7688e-16	3.44799e-12	25.7165	-0.14262	-0.0885253
chr1	207996319	-	cg04845871	OpenSea					-0.588548	0.924631	-10.342	2.85847e-16	3.50316e-12	25.6875	-0.105364	-0.124494
chr15	86296274	+	cg20519328	OpenSea					-1.20444	4.00078	-10.3279	3.04136e-16	3.66906e-12	25.6311	-0.0813405	-0.0223771
chr6	164246394	+	cg01822889	OpenSea					-1.18227	1.92809	-10.302	3.40852e-16	4.04873e-12	25.5275	-0.192061	-0.301378
chr8	139700295	-	cg22948745	OpenSea	COL22A1	Body			-1.07951	-1.49916	-10.2888	3.61268e-16	4.22622e-12	25.4745	-0.113738	-0.120595
chr10	129536718	-	cg18462381	Island	FOXI2	Body			0.904758	-0.232635	10.2757	3.82669e-16	4.40977e-12	25.4222	0.15277	0.144653
chr6	36595688	+	cg00055945	OpenSea					-0.95449	1.86439	-10.2462	4.35703e-16	4.94708e-12	25.3041	-0.159443	-0.0630196
chr11	72470381	-	cg21378582	OpenSea	STARD10	Body			-1.42169	3.02949	-10.2222	4.84333e-16	5.41953e-12	25.2078	-0.151844	-0.0377088
chr1	167425429	-	cg07880590	S_Shore	CD247;CD247	Body;Body		chr1:167424728-167424728	-0.89439	-2.23276	-10.1938	5.48745e-16	6.05257e-12	25.0942	-0.0570735	-0.143048
chr6	139470282	+	cg08943714	OpenSea	HECA	Body			-1.46706	1.87295	-10.1868	5.65872e-16	6.06944e-12	25.0662	-0.231979	-0.135305
chr9	74656792	-	cg24769355	OpenSea					-1.26402	0.917484	-10.1868	5.65997e-16	6.06944e-12	25.066	-0.204451	-0.418705
chr12	27770035	+	cg27272447	OpenSea	PPFIBP1;PPFIBP1;PPFIBP1;PPFIBP1	5'UTR;5'UTR;5'UTR;5'UTR			-1.43425	3.79023	-10.1097	7.94961e-16	8.27987e-12	24.7567	-0.125887	-0.0597235
chr7	100463759	-	cg04742719	Island	SLC12A9;TRIP6	Body;TSS1500			-1.31536	3.67323	-10.1086	7.98883e-16	8.27987e-12	24.7522	-0.0996339	-0.0186377
chr19	14385978	+	cg15811468	OpenSea					-0.886111	-0.898659	-10.1071	8.043e-16	8.27987e-12	24.746	-0.108281	-0.140787
chr1	88330500	-	cg07480639	OpenSea					-0.693058	-0.404354	-10.1026	8.20422e-16	8.33471e-12	24.728	-0.0909262	-0.222831
chr1	6880294	-	cg21772773	OpenSea	CAMTA1	Body			-0.988035	3.64908	-10.0273	1.14387e-15	1.14698e-11	24.4251	-0.0676773	-0.0208527
chr1	55246954	+	cg24550149	Island	TTC22	Body			1.31829	-2.62472	10.0094	1.23832e-15	1.22576e-11	24.3528	0.185541	0.147868
chr16	29832656	-	cg08951931	OpenSea	PAGR1;MVP;MVP	3'UTR;5'UTR;5'UTR			-0.656155	0.46055	-9.99606	1.31324e-15	1.28346e-11	24.2992	-0.110162	-0.187726
chr1	209571889	+	cg12697139	OpenSea					-1.0923	-1.21365	-9.98744	1.36422e-15	1.31662e-11	24.2645	-0.136596	-0.101407
chr22	24910828	-	cg11967079	OpenSea	UPB1	Body			-1.26375	2.835	-9.974	1.44766e-15	1.37991e-11	24.2103	-0.166822	-0.0803709
chr2	46191770	+	cg17287921	OpenSea	PRKCE	Body			-0.599379	0.154529	-9.96956	1.47641e-15	1.39014e-11	24.1924	-0.100286	-0.122696
chr11	10750870	-	cg07276621	OpenSea					0.97397	-0.0844049	9.91208	1.90372e-15	1.77089e-11	23.9605	0.143368	0.280262
chr2	152779993	+	cg11784470	OpenSea	CACNB4;CACNB4;CACNB4;CACNB4	Body;Body;Body;Body			-1.01913	-0.858992	-9.89922	2.01517e-15	1.85224e-11	23.9086	-0.1655	0.0633559
chr11	94246406	-	cg00717487	S_Shore	C11orf97	Body			-0.836777	0.780009	-9.88337	2.16157e-15	1.96344e-11	23.8446	-0.157658	0.0806261
chr19	18267904	-	cg27287167	S_Shore	PIK3R2	Body			-0.651775	0.875656	-9.87253	2.26779e-15	2.03597e-11	23.8008	-0.11485	-0.120898
chr4	141264393	-	cg05648303	OpenSea	SCOC;SCOC;SCOC;SCOC;SCOC	5'UTR;TSS1500;TSS1500;TSS1500;TSS1500			-1.44057	0.435314	-9.85263	2.47663e-15	2.1979e-11	23.7204	-0.224723	-0.222306
chr7	114492046	+	cg09453847	OpenSea					-1.34154	2.14731	-9.8469	2.5403e-15	2.22879e-11	23.6972	-0.171505	-0.0832083
chr8	29886272	+	cg15967278	S_Shore					-1.02149	-0.848713	-9.83927	2.62761e-15	2.27949e-11	23.6664	-0.104195	-0.355435
chr10	33562403	+	cg17812637	OpenSea	NRP1;NRP1;NRP1;NRP1;NRP1;NRP1	Body;Body;Body;Body;Body;Body		chr10:33562254-33562254	-1.27729	1.97796	-9.83504	2.67724e-15	2.29674e-11	23.6493	-0.196544	-0.0832537
chr8	123660059	+	cg26621020	OpenSea					-1.23755	2.40144	-9.80396	3.07237e-15	2.60675e-11	23.5236	-0.169286	-0.0922299
chr11	66315298	-	cg08012287	S_Shore	ACTN3	Body			0.448969	-0.0555268	9.79101	3.25381e-15	2.71621e-11	23.4712	0.0749286	0.112717
chr20	43343304	-	cg13734646	OpenSea	WISP2	TSS1500			-0.839479	2.36046	-9.78977	3.27175e-15	2.71621e-11	23.4662	-0.0921511	-0.00714698
chr4	84271647	+	cg00968322	OpenSea					-1.28545	-0.806542	-9.7619	3.70199e-15	3.0407e-11	23.3533	-0.121902	-0.303107
chr7	33923464	-	cg15626881	OpenSea					-0.836946	0.581998	-9.7372	4.13041e-15	3.35688e-11	23.2533	-0.148003	-0.0780421
chr5	118399436	-	cg19132816	OpenSea					-1.37616	-1.58429	-9.72623	4.33619e-15	3.48742e-11	23.2088	-0.159342	0.0207267
chr10	129533998	-	cg14479798	N_Shore					0.950076	-2.69501	9.67451	5.45432e-15	4.34146e-11	22.9991	0.110382	0.0668554
chr16	22098493	+	cg00817490	OpenSea					-0.835082	2.8599	-9.66334	5.73172e-15	4.48394e-11	22.9538	-0.0826229	-0.0445845
chr4	141856643	+	cg26807632	OpenSea	RNF150	Body			-0.952763	3.18166	-9.66264	5.74947e-15	4.48394e-11	22.951	-0.0736333	-0.00572374
chr1	47655861	-	cg09258479	OpenSea	PDZK1IP1	TSS200			-0.672052	0.91421	-9.65749	5.88231e-15	4.54166e-11	22.9301	-0.12114	-0.0541275
chr12	49735444	+	cg07651048	N_Shore					0.483038	0.131368	9.61923	6.97129e-15	5.32916e-11	22.7748	0.0786071	0.129412
chr14	51431710	-	cg05892030	OpenSea					-1.22322	2.62233	-9.58548	8.09847e-15	6.13013e-11	22.6377	-0.171737	-0.147964
chr1	202210983	+	cg03566881	OpenSea	LGR6;LGR6;LGR6	Body;Body;Body			-0.997204	2.24254	-9.55998	9.06984e-15	6.73716e-11	22.534	-0.149755	-0.165368
chr12	80581062	+	cg18038207	OpenSea					-1.06078	2.64597	-9.55985	9.07493e-15	6.73716e-11	22.5335	-0.158108	-0.139176
chr6	158184542	+	cg12063847	OpenSea				chr6:158184460-158184460	-0.547058	0.380185	-9.54486	9.69996e-15	7.13259e-11	22.4726	-0.0920614	-0.170194
chr8	56858948	-	cg05645538	OpenSea	LYN;LYN	Body;Body			-1.04993	3.89816	-9.5406	9.88572e-15	7.20061e-11	22.4552	-0.0571389	-0.0130455
chr11	10750890	+	cg13924715	OpenSea					1.40292	-1.79093	9.50749	1.14528e-14	8.2641e-11	22.3205	0.226657	0.279252
chr1	45770648	-	cg09409484	S_Shore	LOC400752	Body			-0.637181	1.97367	-9.50441	1.16104e-14	8.30025e-11	22.308	-0.0834401	-0.0300407
chr19	13125988	-	cg24060551	S_Shore	NFIX	Body		chr19:13125867-13125867	1.14563	0.18618	9.5009	1.1793e-14	8.31228e-11	22.2937	0.146256	0.310007
chr9	93088764	+	cg10029235	OpenSea	LINC01508	Body			-1.38198	2.79893	-9.49915	1.18852e-14	8.31228e-11	22.2866	-0.156969	-0.0782571
chr9	8188954	-	cg20534846	OpenSea					-1.13042	3.41727	-9.49793	1.19502e-14	8.31228e-11	22.2816	-0.100951	-0.0447245
chr6	164463323	+	cg00988187	OpenSea				chr6:164463312-164463312	-1.16982	1.35235	-9.46941	1.35656e-14	9.35166e-11	22.1655	-0.190189	-0.0998718
chr17	25659734	-	cg10382369	N_Shore				chr17:25659360-25659360	-0.867955	-2.55605	-9.45061	1.47488e-14	1.00773e-10	22.0889	-0.0693334	0.00552651
chr8	20169916	+	cg12036735	OpenSea					-1.12414	0.606039	-9.44012	1.54533e-14	1.0466e-10	22.0462	-0.187194	-0.233064
chr14	24783068	+	cg23884784	N_Shelf	LTB4R;LTB4R;LTB4R	5'UTR;1stExon;5'UTR			-0.613511	0.619198	-9.43663	1.56949e-14	1.04716e-10	22.032	-0.117305	-0.0258444
chr7	150744384	+	cg01106572	N_Shore	ACCN3;ACCN3;ABCB8;ACCN3	TSS1500;TSS1500;3'UTR;TSS1500			-0.737025	2.73357	-9.43609	1.57327e-14	1.04716e-10	22.0298	-0.0800659	-0.028253
chr12	52638294	-	cg22460123	N_Shore	KRT7	Body			-0.556796	1.05605	-9.40277	1.82463e-14	1.20408e-10	21.894	-0.0962298	-0.089311
chr12	107975299	+	cg01478234	Island	BTBD11;BTBD11	Body;Body			0.840353	0.234712	9.38865	1.943e-14	1.27133e-10	21.8364	0.140191	0.148864
chr9	14271314	+	cg07624582	OpenSea	NFIB;NFIB;NFIB	Body;Body;Body			-1.14443	-0.665247	-9.38361	1.9871e-14	1.28926e-10	21.8159	-0.139076	-0.276956
chr5	172410489	+	cg17837526	N_Shore	ATP6V0E1	TSS1500			-0.799297	-2.08576	-9.3805	2.01477e-14	1.29631e-10	21.8032	-0.0663903	-0.0648695
chr2	153440054	+	cg13047724	OpenSea	FMNL2	Body			-1.21005	2.81376	-9.37373	2.07642e-14	1.32142e-10	21.7756	-0.120772	-0.0225268
chr7	152135170	-	cg26119982	OpenSea	FABP5P3	Body			-1.19229	1.45596	-9.37248	2.08801e-14	1.32142e-10	21.7705	-0.198047	-0.190367
chr6	46652700	+	cg25636466	N_Shelf					-1.22654	-1.52584	-9.36415	2.16681e-14	1.36014e-10	21.7365	-0.120043	-0.128387
chr11	2677768	-	cg13428066	OpenSea	KCNQ1;KCNQ1OT1;KCNQ1	Body;Body;Body			-0.715992	0.795597	-9.34285	2.38233e-14	1.48336e-10	21.6496	-0.12262	-0.0665983
chr19	46946599	+	cg09612768	OpenSea					-1.27396	1.46683	-9.3378	2.43649e-14	1.50495e-10	21.629	-0.20648	-0.141092
chr17	4437077	-	cg06618629	N_Shelf	SPNS2	Body			-0.774422	1.0665	-9.31904	2.64881e-14	1.62311e-10	21.5525	-0.140928	-0.119821
chr17	42467867	+	cg03609058	OpenSea	ITGA2B	TSS1500			-1.11274	2.52346	-9.30182	2.85997e-14	1.7387e-10	21.4821	-0.116222	-0.0359298
chr2	177338163	-	cg25429685	OpenSea					-0.522771	1.18227	-9.29693	2.92285e-14	1.76304e-10	21.4622	-0.0841204	-0.113392
chr9	124665120	-	cg22770746	OpenSea	TTLL11	Body		chr9:124664946-124664946	-0.88285	1.26003	-9.26983	3.29787e-14	1.97383e-10	21.3515	-0.146907	-0.0736731
chr4	106545888	+	cg16811453	OpenSea	ARHGEF38;ARHGEF38	Body;Body			-1.04027	1.87274	-9.26146	3.42311e-14	2.03197e-10	21.3173	-0.15909	-0.0902254
chr6	31760629	+	cg17619755	N_Shelf	VARS	Body			-1.1247	2.4186	-9.25986	3.44763e-14	2.03197e-10	21.3108	-0.168726	-0.0950049
chr14	51428973	+	cg14876117	OpenSea					-0.935896	3.09177	-9.25095	3.58726e-14	2.09824e-10	21.2744	-0.092671	-0.0528517
chr10	129534107	+	cg25043050	N_Shore	FOXI2	TSS1500			0.75844	-0.948927	9.24829	3.63005e-14	2.10731e-10	21.2635	0.124843	0.100088
chr16	56995840	+	cg12564453	OpenSea	CETP;CETP	5'UTR;1stExon			-1.08329	4.04921	-9.1881	4.74685e-14	2.73506e-10	21.0174	-0.0611322	0.00523985
chr9	73651683	+	cg14391437	OpenSea	TRPM3	Body			-1.34968	3.18184	-9.18597	4.792e-14	2.74062e-10	21.0088	-0.125802	-0.0482856
chr2	223924453	-	cg25614265	OpenSea					-1.32792	4.59895	-9.17468	5.03943e-14	2.86094e-10	20.9626	-0.0674599	-0.00769914
chr5	109849887	-	cg19152802	OpenSea	MIR548F3;TMEM232	TSS1500;Body			-0.979423	0.22763	-9.16086	5.35954e-14	3.02047e-10	20.906	-0.144027	-0.300727
chr6	34514887	+	cg15954235	S_Shelf	SPDEF	5'UTR			-0.681225	1.33528	-9.14214	5.82626e-14	3.2597e-10	20.8294	-0.114321	-0.112208
chr9	117157157	+	cg02619205	N_Shelf	AKNA	TSS1500			-0.694696	0.837083	-9.12966	6.15955e-14	3.42138e-10	20.7783	-0.132057	-0.102747
chr2	235024837	+	cg19147608	OpenSea					-0.670199	3.65242	-9.12452	6.30229e-14	3.47566e-10	20.7573	-0.032455	-0.000663777
chr20	24981044	-	cg11795824	OpenSea					-0.88818	1.1088	-9.12228	6.36562e-14	3.48569e-10	20.7481	-0.156209	-0.123852
chr19	13125726	-	cg14925616	S_Shore	NFIX	Body			0.862039	2.39279	9.09625	7.14929e-14	3.88724e-10	20.6415	0.0500581	0.120126
chr7	134832544	+	cg12577010	OpenSea	TMEM140	TSS1500			-0.603379	-1.34768	-9.09285	7.25846e-14	3.89361e-10	20.6276	-0.0722415	-0.0819058
chr10	44395010	-	cg00636922	OpenSea					-0.616904	0.188412	-9.09274	7.26187e-14	3.89361e-10	20.6272	-0.108755	-0.203636
chr16	31888794	+	cg06285575	S_Shelf	ZNF267	Body		chr16:31888684-31888684	-1.26967	-1.67805	-9.07442	7.88009e-14	4.19595e-10	20.5522	-0.0875859	-0.284749
chr1	1690235	+	cg07328316	N_Shore	NADK;NADK;NADK;NADK	TSS200;Body;Body;Body			-1.22183	2.7714	-9.07158	7.98081e-14	4.22047e-10	20.5405	-0.141661	-0.0320535
chr6	31431312	+	cg25843003	OpenSea	HCP5	3'UTR			-0.754725	-0.313865	-9.06058	8.38215e-14	4.40255e-10	20.4955	-0.0999921	-0.247106
chr6	106551827	+	cg08302325	OpenSea	PRDM1;PRDM1	Body;Body			-1.16598	3.01693	-9.05514	8.58803e-14	4.48021e-10	20.4732	-0.139032	-0.107598
chr13	97846783	-	cg23933458	OpenSea					-1.11578	2.13148	-9.04198	9.1071e-14	4.71912e-10	20.4193	-0.164515	-0.0970174
chr3	31746386	-	cg11807314	OpenSea	OSBPL10-AS1;OSBPL10;OSBPL10	Body;Body;Body			-0.609855	0.542908	-9.01505	1.02698e-13	5.28613e-10	20.3089	-0.104163	-0.300415
chr15	32334470	-	cg26351826	OpenSea	CHRNA7;CHRNA7;CHRNA7	Body;Body;Body			-0.933656	1.66728	-9.01268	1.03789e-13	5.30692e-10	20.2992	-0.146062	-0.162844
chr15	67054877	-	cg18778196	OpenSea	SMAD6;SMAD6;SMAD6	Body;Body;Body			-0.86943	0.536364	-8.98883	1.15443e-13	5.86396e-10	20.2014	-0.148038	-0.287866
chr11	107735542	+	cg13702217	OpenSea					-0.929301	0.942751	-8.98127	1.19408e-13	6.0257e-10	20.1704	-0.164807	-0.13223
chr20	43343760	+	cg02481642	OpenSea	WISP2	TSS200			-0.877278	1.74213	-8.97232	1.24272e-13	6.23043e-10	20.1337	-0.133868	-0.048177
chr9	112362488	-	cg10427501	OpenSea					-1.01131	0.171614	-8.95979	1.31417e-13	6.54617e-10	20.0823	-0.166618	-0.122162
chr3	195620147	-	cg17640485	N_Shelf	TNK2;TNK2	Body;5'UTR			-0.89744	2.34516	-8.94514	1.40297e-13	6.94368e-10	20.0223	-0.120317	-0.118673
chr1	246117536	+	cg20893039	OpenSea	SMYD3;SMYD3	Body;Body			-1.1137	-2.51088	-8.93005	1.50073e-13	7.38025e-10	19.9603	-0.0497179	-0.180409
chr16	29832663	-	cg09918713	OpenSea	PAGR1;MVP;MVP	3'UTR;5'UTR;5'UTR			-0.619597	1.55402	-8.89896	1.72414e-13	8.42409e-10	19.8328	-0.0964376	-0.134638
chr11	73797758	+	cg05903626	OpenSea	C2CD3;C2CD3	Body;Body			-0.757792	3.5371	-8.89718	1.73792e-13	8.42409e-10	19.8254	-0.04905	-0.013791
chr1	40099010	+	cg12130560	OpenSea	HEYL	Body			0.861653	2.24125	8.89618	1.74573e-13	8.42409e-10	19.8213	0.0529582	0.11591
chr5	159428643	+	cg18394552	OpenSea					-1.04932	3.3782	-8.87852	1.88888e-13	9.00356e-10	19.7489	-0.112466	-0.0964798
chr9	97857620	-	cg08817764	OpenSea					-1.28429	3.75769	-8.87849	1.88913e-13	9.00356e-10	19.7487	-0.0999425	-0.0307111
chr13	91786857	+	cg10244988	OpenSea	LINC00379	Body			-0.856591	1.95881	-8.87611	1.90929e-13	9.04381e-10	19.739	-0.115147	-0.052798
chr11	62767169	+	cg15572436	OpenSea	SLC22A8	Body			-0.476662	-0.616328	-8.86934	1.96788e-13	9.26447e-10	19.7112	-0.0740061	-0.0472463
chr17	30592033	+	cg18033416	N_Shore	RHBDL3	TSS1500			0.632137	-0.998822	8.85636	2.08533e-13	9.74106e-10	19.6579	0.112572	0.134105
chr10	104253015	+	cg09800781	OpenSea	ACTR1A	Body			-0.831844	3.08267	-8.85539	2.09434e-13	9.74106e-10	19.6539	-0.0665483	-0.0067749
chr16	3179328	-	cg24496523	OpenSea	ZNF213-AS1;ZNF213-AS1	ExonBnd;Body			-0.803843	-1.33453	-8.84771	2.16741e-13	1.00205e-09	19.6224	-0.0823226	-0.140741
chr6	491347	-	cg10757709	OpenSea	EXOC2;EXOC2	Body;Body			-1.17425	0.76977	-8.82689	2.37857e-13	1.09313e-09	19.5369	-0.174518	-0.409776
chr10	129536661	+	cg14644418	Island	FOXI2	Body			0.730321	-1.56206	8.82411	2.40831e-13	1.10025e-09	19.5254	0.125839	0.107484
chr8	55121968	+	cg25500267	OpenSea					-1.09718	-2.58187	-8.8183	2.47161e-13	1.12253e-09	19.5016	-0.0781733	-0.020836
chr9	138107568	-	cg09416608	OpenSea					-0.576433	1.26825	-8.81616	2.49529e-13	1.12666e-09	19.4928	-0.0908232	-0.0440356
chr6	79752627	-	cg14110674	OpenSea	PHIP	Body			-0.849686	2.5183	-8.81212	2.5407e-13	1.14049e-09	19.4762	-0.11455	-0.101288
chr20	43343515	+	cg14122922	OpenSea	WISP2	TSS1500			-0.442202	0.163822	-8.79063	2.79666e-13	1.24813e-09	19.3879	-0.0868991	-0.0437383
chr14	104347150	-	cg12557322	OpenSea					-0.572505	0.217507	-8.77552	2.99185e-13	1.32757e-09	19.3258	-0.0948324	-0.176848
chr11	36322367	-	cg09783609	OpenSea	PRR5L	5'UTR			-0.88457	4.51011	-8.75688	3.25147e-13	1.43452e-09	19.2493	-0.0301542	0.00284266
chr6	32118399	-	cg11617964	Island	PRRT1	Body			1.05394	-3.03261	8.74283	3.46201e-13	1.51874e-09	19.1915	0.118098	0.107062
chr12	113344923	-	cg19789466	OpenSea	OAS1;OAS1;OAS1	1stExon;1stExon;1stExon			-0.571553	-1.50936	-8.70573	4.08599e-13	1.78234e-09	19.039	-0.0609544	-0.0987436
chr11	18601075	-	cg01994049	OpenSea	UEVLD;UEVLD;UEVLD;UEVLD;UEVLD;UEVLD;UEVLD;UEVLD	TSS200;Body;Body;Body;Body;Body;Body;5'UTR			-0.954611	3.40831	-8.69549	4.27722e-13	1.85528e-09	18.9969	-0.0798168	-0.0531807
chr9	138173879	+	cg26014834	OpenSea					-0.766878	1.45158	-8.67766	4.63169e-13	1.9978e-09	18.9236	-0.132517	-0.166421
chr15	71040673	-	cg24832774	OpenSea	UACA	Body			-0.735019	0.505194	-8.67213	4.74744e-13	2.03636e-09	18.9009	-0.136635	-0.123503
chr7	23513039	+	cg00589520	N_Shore					0.828715	-2.09232	8.64914	5.26094e-13	2.24415e-09	18.8063	0.11593	0.121178
chr20	59863030	+	cg22198192	N_Shore	CDH4	Body			1.16691	-2.24679	8.641	5.45566e-13	2.31442e-09	18.7728	0.151413	0.0584845
chr15	64889554	+	cg26916780	OpenSea	ZNF609	Body		chr15:64889442-64889442	-0.591549	-0.160813	-8.63696	5.55513e-13	2.34374e-09	18.7562	-0.0896763	-0.224339
chr16	67575562	+	cg01930719	S_Shelf	FAM65A	Body			-0.797868	1.20326	-8.62218	5.93425e-13	2.49009e-09	18.6954	-0.145999	-0.185135
chr4	159972948	+	cg07428576	OpenSea					-0.871582	1.19649	-8.61025	6.25879e-13	2.61207e-09	18.6464	-0.133435	-0.175266
chr16	22098457	+	cg26830053	OpenSea					-1.19983	2.90191	-8.60457	6.41968e-13	2.66481e-09	18.623	-0.13861	-0.0681523
chr8	61638428	-	cg03862291	OpenSea	CHD7	5'UTR			-0.669097	0.284062	-8.59267	6.77031e-13	2.79533e-09	18.574	-0.121857	-0.122867
chr11	15933403	+	cg07554046	OpenSea					-0.44896	-0.332811	-8.59129	6.81216e-13	2.79765e-09	18.5683	-0.0928215	0.162996
chr3	133611626	+	cg00448875	N_Shore	RAB6B	Body			-0.689449	0.796009	-8.58207	7.09828e-13	2.88657e-09	18.5304	-0.12572	-0.146957
chr1	55247356	+	cg15645660	Island	TTC22	Body			1.06539	-1.68484	8.58191	7.10344e-13	2.88657e-09	18.5297	0.190312	0.205544
chr13	70654280	+	cg25183883	OpenSea	KLHL1;KLHL1	Body;Body			-0.689415	2.15718	-8.58004	7.16315e-13	2.89559e-09	18.522	-0.090639	-0.0348114
chr4	94731982	+	cg07345722	OpenSea					-0.886488	0.424667	-8.57755	7.24318e-13	2.91269e-09	18.5118	-0.153967	-0.156664
chr2	241989379	-	cg25241559	Island	SNED1	Body			2.33628	-4.16134	8.57633	7.28289e-13	2.91349e-09	18.5068	0.230274	0.104666
chr2	197451647	-	cg04705669	OpenSea	HECW2	5'UTR			-1.26468	4.25874	-8.5746	7.33929e-13	2.92092e-09	18.4997	-0.0778887	-0.0323394
chr15	86296229	-	cg02710230	OpenSea					-0.781005	2.3633	-8.5581	7.90057e-13	3.12817e-09	18.4318	-0.0982764	-0.0530973
chr7	8007381	+	cg09257390	N_Shore	GLCCI1;LOC100505921	TSS1500;Body			-0.884579	-1.7907	-8.5426	8.46677e-13	3.33525e-09	18.368	-0.0937558	0.0385893
chr16	80604078	+	cg20630344	OpenSea	LINC01227;LINC01227	Body;TSS1500			-1.14267	1.77104	-8.5405	8.54652e-13	3.34958e-09	18.3593	-0.194231	-0.213931
chr10	134266555	-	cg15734764	N_Shore					-0.474319	-1.43876	-8.51788	9.45516e-13	3.68698e-09	18.2662	-0.0514371	-0.0575652
chr17	80402891	+	cg12882189	S_Shore	C17orf62;C17orf62;C17orf62	Body;Body;Body			-0.464804	0.929251	-8.51428	9.60846e-13	3.72793e-09	18.2514	-0.0881829	-0.0440341
chr1	40098781	-	cg23776628	OpenSea	HEYL	Body			1.30446	-4.02152	8.51151	9.72786e-13	3.75538e-09	18.24	0.0917377	0.05576
chr6	31431100	+	cg07971188	OpenSea	HCP5	Body			-1.3674	-2.12809	-8.50932	9.82361e-13	3.77348e-09	18.231	-0.0834399	-0.180308
chr21	38339495	+	cg10086654	S_Shore	HLCS;HLCS;HLCS	TSS1500;5'UTR;5'UTR			-0.701532	3.55898	-8.49595	1.04281e-12	3.98585e-09	18.176	-0.0416162	-0.00353376
chr8	27472924	+	cg27656366	S_Shore	CLU	TSS1500			0.448212	0.330299	8.49047	1.06863e-12	4.06443e-09	18.1534	0.0750086	0.0953828
chr1	3036916	-	cg16348158	N_Shore	PRDM16;PRDM16	Body;Body			-0.6522	1.29196	-8.48072	1.11619e-12	4.22014e-09	18.1133	-0.106084	-0.0887609
chr5	71435178	-	cg20997359	OpenSea	MAP1B	Body			-1.21076	-2.62341	-8.47919	1.12388e-12	4.22014e-09	18.107	-0.0630563	-0.130957
chr19	45715474	-	cg10220153	OpenSea					-0.662702	1.13809	-8.47877	1.12597e-12	4.22014e-09	18.1053	-0.119872	-0.0164406
chr7	139761087	+	cg05994974	N_Shore	PARP12	Body			-1.22239	2.88583	-8.4712	1.16468e-12	4.34413e-09	18.0741	-0.149067	-0.0527305
chr5	149237013	-	cg04615529	OpenSea					-0.765354	2.56433	-8.42856	1.40897e-12	5.23003e-09	17.8986	-0.0901764	-0.0509871
chr20	59826207	-	cg15534366	N_Shore	CDH4	TSS1500			0.739248	-0.0875878	8.41917	1.46935e-12	5.42807e-09	17.8599	0.116896	0.0891775
chr22	33834204	-	cg15970145	OpenSea	LARGE;LARGE	Body;Body			-0.504726	-0.0487899	-8.41587	1.49114e-12	5.48234e-09	17.8463	-0.0861017	-0.129724
chr11	10750973	-	cg17610169	OpenSea					1.13757	1.30989	8.40707	1.5509e-12	5.67504e-09	17.81	0.097469	0.23171
chr20	895513	+	cg26258846	OpenSea	ANGPT4	Body			-0.952751	-2.20992	-8.39329	1.6493e-12	6.00664e-09	17.7533	-0.0753316	-0.0797676
chr16	22098471	+	cg23302181	OpenSea					-0.872751	1.85924	-8.38826	1.68679e-12	6.11432e-09	17.7326	-0.131089	-0.0968184
chr4	95917486	-	cg24903382	OpenSea	BMPR1B;BMPR1B;BMPR1B	1stExon;5'UTR;5'UTR			-1.40407	-0.831663	-8.38177	1.73639e-12	6.26471e-09	17.7059	-0.16289	-0.193386
chr22	48508382	+	cg03645899	OpenSea					-0.712909	0.671129	-8.37601	1.78157e-12	6.3978e-09	17.6822	-0.122285	-0.018863
chr9	125811706	+	cg16701796	OpenSea	RABGAP1	Body			-0.856504	3.78604	-8.37249	1.80981e-12	6.46911e-09	17.6677	-0.0615623	-0.0415617
chr14	32887482	+	cg02549474	OpenSea	AKAP6	5'UTR			-0.687267	-0.852052	-8.36993	1.83066e-12	6.51352e-09	17.6571	-0.0938516	-0.152263
chr17	77744084	+	cg24473481	OpenSea					-0.684279	1.59197	-8.36781	1.84802e-12	6.54513e-09	17.6484	-0.121876	-0.136594
chr4	139156827	-	cg05726013	OpenSea	SLC7A11	Body		chr4:139156559-139156559	-1.04006	-2.11215	-8.36077	1.90707e-12	6.72341e-09	17.6194	-0.100426	0.018222
chr10	90453312	-	cg22000641	OpenSea					-0.944136	2.73294	-8.3592	1.92044e-12	6.73975e-09	17.6129	-0.0932219	-0.059468
chr20	3961082	+	cg18039268	OpenSea	RNF24;RNF24;RNF24	5'UTR;5'UTR;5'UTR			-0.960719	1.6603	-8.35177	1.98525e-12	6.93569e-09	17.5823	-0.147013	-0.111195
chr4	95916983	+	cg10819960	OpenSea	BMPR1B;BMPR1B	TSS1500;5'UTR			-0.994577	-1.67683	-8.2996	2.50584e-12	8.71501e-09	17.3675	-0.0933773	-0.148942
chr1	175482184	-	cg20633146	OpenSea	TNR	5'UTR			-0.55403	0.436692	-8.29462	2.5622e-12	8.87106e-09	17.347	-0.0985988	-0.0277586
chr9	696918	-	cg25826143	OpenSea	KANK1;KANK1;KANK1	Body;Body;Body			-1.13728	3.41988	-8.28878	2.62983e-12	9.06457e-09	17.3229	-0.0959659	-0.0425328
chr15	74312279	+	cg14422782	N_Shelf	PML;PML;PML;PML;PML;PML;PML;PML;PML	Body;Body;Body;Body;Body;Body;Body;Body;Body			-0.565508	1.02969	-8.28698	2.65106e-12	9.09711e-09	17.3155	-0.0975374	-0.068924
chr11	76265321	+	cg17373759	OpenSea					-0.724704	3.10307	-8.28527	2.6714e-12	9.12635e-09	17.3084	-0.0707832	-0.0596132
chr4	89713820	+	cg18006637	OpenSea	FAM13A;FAM13A	Body;Body		chr4:89713529-89713529	-0.622972	2.1936	-8.25736	3.02574e-12	1.02914e-08	17.1935	-0.0798406	2.23897e-05
chr10	49688893	-	cg21355487	S_Shore	ARHGAP22	Body			-0.51297	0.586513	-8.25418	3.06898e-12	1.03927e-08	17.1804	-0.0979365	-0.0407037
chr16	80604148	-	cg20481941	OpenSea	LINC01227;LINC01227	Body;TSS1500			-0.739044	0.287542	-8.25206	3.09818e-12	1.04457e-08	17.1717	-0.126659	-0.231367
chr16	21161842	-	cg20517202	OpenSea	DNAH3	Body			-0.92745	-1.01493	-8.25021	3.12386e-12	1.04865e-08	17.164	-0.124872	-0.113313
chr5	142729913	+	cg03857453	OpenSea	NR3C1;NR3C1;NR3C1;NR3C1;NR3C1;NR3C1;NR3C1	Body;Body;Body;Body;Body;Body;Body			-0.899781	4.58392	-8.22527	3.49156e-12	1.16701e-08	17.0613	-0.04131	-0.0107956
chr6	136133752	+	cg16511396	OpenSea					-0.981096	2.68776	-8.21264	3.69407e-12	1.22605e-08	17.0093	-0.117536	-0.0453475
chr14	52429547	+	cg10259111	OpenSea	GNG2	Body			-1.04351	3.89663	-8.21171	3.70935e-12	1.22605e-08	17.0055	-0.071416	-0.0261118
chr20	43343365	+	cg01750375	OpenSea	WISP2	TSS1500			-0.537477	0.636754	-8.21132	3.71585e-12	1.22605e-08	17.0039	-0.0991789	-0.0382352
chr1	232803652	+	cg25680008	OpenSea					-0.684207	-1.06917	-8.20877	3.75825e-12	1.23477e-08	16.9934	-0.0840254	-0.0965516
chr1	212688997	+	cg23075506	S_Shore					1.13468	1.46888	8.20332	3.8508e-12	1.25981e-08	16.9709	0.0988494	0.210884
chr12	52638158	+	cg18147181	N_Shore	KRT7	Body			-0.406009	0.339744	-8.20001	3.90815e-12	1.27169e-08	16.9573	-0.074656	-0.0580794
chr13	49832342	-	cg18076732	OpenSea	CDADC1;CDADC1;CDADC1	Body;Body;Body			-1.4649	0.0822956	-8.19933	3.92004e-12	1.27169e-08	16.9545	-0.161671	-0.390777
chr11	1073641	+	cg06472341	OpenSea	MUC2	TSS1500			-0.415998	0.421955	-8.18664	4.14836e-12	1.3371e-08	16.9022	-0.0871866	-0.017752
chr2	233284661	-	cg21566642	Island					0.746766	-2.19224	8.18621	4.15631e-12	1.3371e-08	16.9004	0.0969173	0.0595603
chr2	146882515	+	cg02265177	OpenSea					-0.572833	-0.549905	-8.1646	4.57683e-12	1.46627e-08	16.8115	-0.113198	0.0933474
chr14	43972223	-	cg07176842	OpenSea					-1.19366	2.0542	-8.16058	4.65979e-12	1.48668e-08	16.7949	-0.18729	-0.174123
chr10	72222628	-	cg14184189	OpenSea					-0.560715	0.346509	-8.1528	4.82432e-12	1.53284e-08	16.7628	-0.100284	-0.150535
chr19	36296641	-	cg12890447	OpenSea	PRODH2	Body			-0.477011	-0.477655	-8.14062	5.09363e-12	1.61178e-08	16.7127	-0.0692702	-0.0891307
chr6	16948028	-	cg07278165	OpenSea					-0.719406	-0.58156	-8.13922	5.12557e-12	1.61526e-08	16.7069	-0.124299	-0.0574187
chr17	77743924	-	cg07495000	OpenSea					-0.586136	-1.58007	-8.13463	5.23139e-12	1.64191e-08	16.688	-0.0635221	-0.113375
chr15	80263339	+	cg06300823	OpenSea	BCL2A1;BCL2A1	1stExon;1stExon			-1.10832	-1.52559	-8.12651	5.42449e-12	1.69562e-08	16.6545	-0.0940741	-0.198696
chr12	3979037	-	cg03385667	N_Shelf	PARP11;PARP11;PARP11;PARP11	5'UTR;5'UTR;Body;Body			-0.481366	0.0639693	-8.11762	5.64368e-12	1.75702e-08	16.618	-0.0691622	-0.214239
chr9	101610706	+	cg00417826	OpenSea	GALNT12	Body			-0.419948	-0.350354	-8.11521	5.70478e-12	1.76862e-08	16.608	-0.0685963	-0.0311323
chr8	107951960	-	cg06322185	OpenSea					-0.984855	2.3274	-8.11435	5.72675e-12	1.76862e-08	16.6045	-0.149576	-0.11351
chr18	21320569	+	cg11192140	OpenSea	LAMA3;LAMA3;LAMA3;LAMA3	Body;Body;Body;Body			-0.790007	-1.22717	-8.10674	5.92441e-12	1.81868e-08	16.5731	-0.0818335	-0.224089
chr8	108117412	-	cg13293790	OpenSea					-0.867827	0.984218	-8.1063	5.93595e-12	1.81868e-08	16.5713	-0.142209	-0.146966
chr2	8379999	+	cg04592413	OpenSea				chr2:8379767-8379767	-1.09865	-1.08223	-8.10053	6.09068e-12	1.85871e-08	16.5476	-0.141987	0.0124082
chr1	26348484	+	cg13555278	OpenSea	EXTL1;EXTL1	1stExon;5'UTR			0.61915	-0.0925335	8.09507	6.24064e-12	1.89698e-08	16.5251	0.0945928	0.166589
chr16	89119002	-	cg05350293	Island					-1.33714	3.97185	-8.07858	6.71668e-12	2.03368e-08	16.4572	-0.0872987	-0.00798529
chr19	13135662	-	cg24277817	Island	NFIX	Body	low-CpG:12995149-12996848		1.15136	-3.00482	8.07666	6.77455e-12	2.04318e-08	16.4493	0.131529	0.118011
chr17	6985092	+	cg14326739	OpenSea	CLEC10A;CLEC10A	TSS1500;TSS1500			-0.445961	-0.586773	-8.07231	6.90716e-12	2.07507e-08	16.4313	-0.0751244	-0.0764427
chr9	72669146	+	cg05107303	OpenSea	MAMDC2;MAMDC2	Body;Body			-0.658724	1.60243	-8.06149	7.24835e-12	2.16913e-08	16.3868	-0.116469	-0.0406588
chr9	12697316	+	cg09660378	OpenSea	TYRP1	Body			-0.922822	-0.654514	-8.05685	7.40005e-12	2.20598e-08	16.3677	-0.110488	-0.320916
chr1	55247408	+	cg11949335	Island	TTC22	Body			0.876614	-0.55	8.05561	7.44092e-12	2.20963e-08	16.3626	0.152673	0.183236
chr6	32118298	-	cg05764839	Island	PRRT1	Body			0.937509	-4.12198	8.05334	7.51653e-12	2.22353e-08	16.3532	0.0520663	0.0441969
chr17	37394705	+	cg26027170	OpenSea					-0.61116	-1.70191	-8.0488	7.67036e-12	2.26038e-08	16.3345	-0.0585137	-0.105195
chr6	13924425	-	cg26890706	N_Shore	RNF182;RNF182;RNF182;RNF182	TSS1500;TSS1500;TSS1500;TSS1500			0.541587	-0.321603	8.04623	7.75868e-12	2.27771e-08	16.3239	0.0920375	0.140199
chr19	30469222	+	cg06511149	OpenSea	URI1;URI1;URI1	Body;Body;Body			-0.853726	1.59013	-8.04451	7.81851e-12	2.28658e-08	16.3168	-0.154472	-0.148267
chr5	131593730	+	cg07262247	Island	PDLIM4;PDLIM4	Body;Body			0.718838	2.44151	8.0417	7.91696e-12	2.30664e-08	16.3053	0.0426095	0.139601
chr5	17341065	-	cg02131674	OpenSea					-0.747737	3.54273	-8.03762	8.06212e-12	2.33978e-08	16.2885	-0.0489645	-0.0239138
chr7	130793423	-	cg18460964	S_Shore	MKLN1;LINC-PINT;LINC-PINT;LINC-PINT;LINC-PINT;LINC-PINT;LINC-PINT;LINC-PINT	TSS1500;Body;Body;Body;Body;Body;Body;Body			-1.10545	-2.53014	-8.03681	8.09132e-12	2.33978e-08	16.2852	-0.0643131	-0.0988789
chr5	108220453	-	cg16174681	OpenSea	FER	Body			-0.939402	2.28338	-8.01903	8.75841e-12	2.52323e-08	16.212	-0.144588	-0.10476
chr9	124113853	+	cg08398200	OpenSea	STOM;STOM;STOM;STOM;STOM	Body;Body;Body;Body;Body			-0.661299	1.2023	-8.01608	8.87451e-12	2.54718e-08	16.1998	-0.123856	-0.120564
chr22	47729665	-	cg25795689	OpenSea					-0.683398	-0.663039	-8.01457	8.93407e-12	2.55477e-08	16.1936	-0.0993209	-0.122423
chr12	84902873	+	cg25164623	OpenSea				chr12:84902694-84902694	-0.526627	0.736625	-8.00871	9.17077e-12	2.61278e-08	16.1694	-0.104442	0.0411143
chr8	27468684	+	cg08594681	N_Shelf	CLU;CLU;CLU;CLU	1stExon;Body;Body;5'UTR			-0.821531	-0.486696	-8.00612	9.2772e-12	2.63339e-08	16.1588	-0.126046	-0.119588
chr1	172748189	+	cg18855080	OpenSea					-1.26534	-0.472381	-8.00211	9.44435e-12	2.67101e-08	16.1423	-0.166979	-0.262325
chr1	40098595	-	cg00034101	OpenSea	HEYL	Body			0.43844	-0.494063	8.00099	9.49148e-12	2.67455e-08	16.1377	0.0717696	0.123941
chr2	218769234	-	cg08243496	OpenSea	TNS1;TNS1;TNS1	5'UTR;5'UTR;5'UTR			-0.442538	1.29511	-7.99903	9.57482e-12	2.68822e-08	16.1296	-0.0690439	-0.0111078
chr12	75784617	-	cg14292619	N_Shore	GLIPR1L2	TSS1500			-0.67004	-1.31052	-7.99168	9.89351e-12	2.76763e-08	16.0993	-0.0788285	-0.140163
chr19	13121571	+	cg04367503	Island	NFIX	Body			0.813358	-4.07814	7.98652	1.01237e-11	2.81236e-08	16.0781	0.0436496	0.0196966
chr1	228700887	+	cg02792446	OpenSea	BTNL10	TSS1500			-0.885957	-1.29599	-7.98646	1.01263e-11	2.81236e-08	16.0779	-0.0787125	-0.184728
chr12	54590808	+	cg27111444	OpenSea					0.405569	0.328634	7.98451	1.02144e-11	2.82667e-08	16.0698	0.0690827	0.08201
chr5	145328877	+	cg14624314	OpenSea	SH3RF2	Body			-1.04462	3.74605	-7.98094	1.03781e-11	2.86172e-08	16.0551	-0.0872421	-0.0478594
chr1	117368140	-	cg25744552	OpenSea					-0.625744	0.91852	-7.97083	1.08562e-11	2.98289e-08	16.0135	-0.10633	-0.0475166
chr10	116398913	-	cg03223072	OpenSea	ABLIM1;ABLIM1;ABLIM1	Body;Body;Body			-0.485741	1.29623	-7.96552	1.1116e-11	3.04346e-08	15.9917	-0.0829199	0.0122577
chr19	13135318	-	cg05429921	Island	NFIX;NFIX;NFIX	TSS200;Body;Body	low-CpG:12995149-12996848		0.817928	-4.41929	7.96052	1.13666e-11	3.0935e-08	15.9711	0.0327027	0.019975
chr2	29339091	+	cg05038216	S_Shore	CLIP4	5'UTR			-1.20329	-2.28469	-7.96027	1.13789e-11	3.0935e-08	15.9701	-0.0799209	-0.12461
chr19	940724	-	cg12713583	Island	ARID3A	Body			-1.26012	-0.63483	-7.95884	1.14517e-11	3.09772e-08	15.9642	-0.135299	-0.406914
chr9	139796368	+	cg20951978	OpenSea	TRAF2	Body			-0.641832	-1.46502	-7.95839	1.14747e-11	3.09772e-08	15.9623	-0.0646137	-0.116699
chr18	66389420	+	cg19283806	OpenSea	CCDC102B	5'UTR			-0.616233	2.25536	-7.95623	1.15855e-11	3.11674e-08	15.9534	-0.067015	-0.0586736
chr19	13134830	-	cg16673929	N_Shore	NFIX	Body	low-CpG:12995149-12996848		0.708237	-4.34175	7.95291	1.17583e-11	3.15225e-08	15.9397	0.035867	0.0247484
chr19	13135808	+	cg06744585	Island	NFIX	Body	low-CpG:12995149-12996848		0.971842	-1.74801	7.94943	1.1942e-11	3.19041e-08	15.9254	0.150736	0.222367
chr20	4100417	+	cg26303577	OpenSea					-0.753341	1.84276	-7.94636	1.21064e-11	3.22317e-08	15.9128	-0.110371	-0.0327959
chr1	84622022	-	cg21272956	OpenSea	PRKACB;PRKACB;PRKACB;PRKACB	Body;Body;Body;Body			-1.07613	2.23801	-7.93846	1.25399e-11	3.32712e-08	15.8803	-0.187311	-0.255646
chr16	67205371	-	cg20336013	S_Shore	NOL3;NOL3;NOL3;NOL3;NOL3;NOL3	ExonBnd;ExonBnd;5'UTR;5'UTR;5'UTR;5'UTR			0.827785	0.922385	7.93014	1.30127e-11	3.44073e-08	15.846	0.100678	0.149711
chr9	136876036	+	cg07872945	N_Shore					-1.26003	0.931298	-7.92089	1.35603e-11	3.57328e-08	15.8079	-0.209709	-0.245937
chr2	219726953	+	cg13043138	S_Shore	WNT6	Body			0.640011	0.858202	7.91997	1.36158e-11	3.57572e-08	15.8042	0.0893781	0.0830234
chr7	121777519	-	cg06473177	OpenSea	AASS	5'UTR			-0.871049	2.26976	-7.90534	1.45322e-11	3.80344e-08	15.7439	-0.122355	-0.0740774
chr4	75558301	+	cg13245626	OpenSea				chr4:75557908-75557908	-1.4245	-1.25507	-7.89974	1.4899e-11	3.88625e-08	15.7209	-0.107691	-0.374523
chr3	185478498	+	cg01396302	OpenSea	IGF2BP2;IGF2BP2;IGF2BP2;IGF2BP2;IGF2BP2;IGF2BP2;IGF2BP2	Body;Body;Body;Body;Body;Body;5'UTR			-0.836463	4.00199	-7.88969	1.55803e-11	4.0503e-08	15.6796	-0.0536905	-0.0187945
chr21	46761655	-	cg24101099	OpenSea	LINC00316	Body			-0.755094	2.12999	-7.87233	1.68315e-11	4.36088e-08	15.6081	-0.102292	-0.0524125
chr13	79956410	+	cg15636627	OpenSea	RBM26;RBM26;RBM26	Body;Body;Body			-0.851108	0.616713	-7.86022	1.77636e-11	4.58699e-08	15.5583	-0.14676	-0.120053
chr17	76869954	-	cg09388590	OpenSea	TIMP2	Body			-0.93815	-1.0459	-7.85484	1.81939e-11	4.68244e-08	15.5362	-0.113409	-0.166528
chr5	150074466	-	cg01874808	OpenSea	RBM22	Body			-1.34204	4.10042	-7.85389	1.82709e-11	4.68663e-08	15.5322	-0.0779864	-0.0153587
chr3	45595231	-	cg26135172	OpenSea				chr3:45594952-45594952	-0.470552	-0.159958	-7.84545	1.89696e-11	4.84974e-08	15.4975	-0.0869848	-0.0142211
chr2	233284934	-	cg01940273	Island					0.393208	-0.593463	7.8417	1.92892e-11	4.91516e-08	15.4821	0.0683376	0.067952
chr3	10019040	-	cg14583999	OpenSea	TMEM111	Body			-0.628488	3.95612	-7.83821	1.9591e-11	4.97566e-08	15.4677	-0.0301754	-0.000227297
chr13	36048892	-	cg10587183	N_Shore	MAB21L1;MIR548F5;NBEA;MAB21L1	1stExon;Body;Body;3'UTR			0.65817	-3.8814	7.82708	2.05846e-11	5.20865e-08	15.422	0.0334515	0.0213297
chr11	76058702	+	cg10832886	OpenSea					-1.05592	2.42517	-7.82644	2.06433e-11	5.20865e-08	15.4193	-0.135258	-0.088738
chr19	5953984	+	cg06508940	OpenSea	RANBP3;RANBP3;RANBP3;RANBP3	Body;Body;Body;Body			-1.21965	0.144749	-7.79241	2.40156e-11	6.0398e-08	15.2794	-0.161898	-0.424425
chr11	113184990	-	cg23461714	N_Shore	TTC12	TSS1500			-0.448474	-1.34214	-7.78429	2.48986e-11	6.24153e-08	15.246	-0.0527375	-0.0330762
chr18	2960691	+	cg17638055	OpenSea	LPIN2	Body			-0.671593	-2.35351	-7.77771	2.56379e-11	6.40606e-08	15.2189	-0.0372842	-0.167985
chr15	71040854	+	cg07750834	OpenSea	UACA	Body			-1.06086	2.39371	-7.77517	2.5929e-11	6.43941e-08	15.2085	-0.153883	-0.0894849
chr19	12714944	+	cg04541799	OpenSea	ZNF490	Body			-0.57033	0.745181	-7.77448	2.60082e-11	6.43941e-08	15.2057	-0.104701	-0.192326
chr5	131593812	+	cg01305625	Island	PDLIM4;PDLIM4	Body;Body			0.571662	2.28198	7.77436	2.60216e-11	6.43941e-08	15.2052	0.0437111	0.0819182
chr5	134181253	+	cg25795871	N_Shore	C5orf24;C5orf24;C5orf24	TSS1500;TSS1500;TSS200			-0.658009	0.118262	-7.7719	2.6308e-11	6.48949e-08	15.1951	-0.113507	-0.030511
chr1	154435948	-	cg25135018	OpenSea	IL6R;IL6R	Body;Body			-1.17414	0.914892	-7.77049	2.64739e-11	6.50961e-08	15.1892	-0.206955	-0.168216
chr17	73120977	+	cg02186444	N_Shelf	ARMC7	Body			-0.517467	1.63488	-7.7673	2.68513e-11	6.56721e-08	15.1761	-0.0771853	-0.0286304
chr12	69139618	+	cg06533408	N_Shore	SLC35E3	TSS1500			-0.682213	-0.0798425	-7.76708	2.68783e-11	6.56721e-08	15.1752	-0.107621	-0.0706692
chr1	54364918	-	cg01169008	OpenSea	DIO1;DIO1;DIO1;DIO1	Body;Body;Body;Body			-0.609745	0.739753	-7.76322	2.73425e-11	6.65956e-08	15.1594	-0.116092	-0.112874
chr20	10838139	-	cg00059041	OpenSea				chr20:10838051-10838051	-0.638888	-1.67371	-7.76005	2.77312e-11	6.733e-08	15.1463	-0.0985863	0.113375
chr3	14871570	+	cg00085013	OpenSea	FGD5	Body			-0.803302	1.69024	-7.75322	2.85858e-11	6.91872e-08	15.1182	-0.122344	-0.0635609
chr11	63304963	+	cg20072448	OpenSea	RARRES3	Body			-0.874217	-1.7454	-7.74947	2.90658e-11	7.00085e-08	15.1028	-0.0696005	-0.183442
chr8	75116361	-	cg07672250	OpenSea					-0.737945	-0.0593798	-7.74915	2.91064e-11	7.00085e-08	15.1015	-0.115365	-0.143003
chr1	207997166	+	cg24536146	OpenSea					-0.574217	-0.391679	-7.74775	2.92882e-11	7.02268e-08	15.0958	-0.0980488	-0.0530297
chr2	241988881	+	cg14767619	N_Shore	SNED1	Body			1.1035	0.882353	7.737	3.07214e-11	7.34354e-08	15.0516	0.136584	0.242503
chr1	82525767	+	cg05886002	OpenSea					-0.65159	-1.81492	-7.73036	3.16407e-11	7.53995e-08	15.0243	-0.069176	-0.0129828
chr6	90220046	-	cg25424310	OpenSea	ANKRD6;ANKRD6;ANKRD6	5'UTR;5'UTR;5'UTR			-0.882449	0.000398303	-7.72635	3.22094e-11	7.65184e-08	15.0078	-0.157558	-0.115558
chr2	236342772	+	cg06963130	OpenSea					-0.605312	0.0985074	-7.72238	3.27826e-11	7.76412e-08	14.9915	-0.0977571	-0.0468545
chr1	47906276	+	cg02294302	S_Shore	FOXD2;FOXD2	3'UTR;1stExon			0.439917	-1.81921	7.71493	3.38863e-11	8.00099e-08	14.9609	0.0633253	0.122379
chr18	56349813	+	cg01748255	OpenSea	MALT1;MALT1	Body;Body			-0.771534	2.75045	-7.71082	3.45103e-11	8.12348e-08	14.944	-0.0845498	-0.0415934
chr15	98619362	+	cg08434948	OpenSea					-0.564661	1.93252	-7.70233	3.58359e-11	8.40986e-08	14.9091	-0.0751257	-0.00202904
chr3	194030528	-	cg21811544	N_Shelf	LINC00887	Body			-0.450951	0.509793	-7.7	3.62087e-11	8.4716e-08	14.8995	-0.0739521	-0.0724215
chr6	32118295	-	cg05714552	Island	PRRT1	Body			0.755261	-3.50863	7.69749	3.66146e-11	8.54069e-08	14.8892	0.0550492	0.0637618
chr12	32287236	-	cg00832457	OpenSea	BICD1;BICD1	Body;Body			-0.933608	2.78501	-7.69263	3.74134e-11	8.70072e-08	14.8692	-0.100009	-0.0229857
chr19	30469225	-	cg09673812	OpenSea	URI1;URI1;URI1	Body;Body;Body			-0.867525	1.09629	-7.6788	3.97817e-11	9.19745e-08	14.8124	-0.146977	-0.145668
chr8	38385186	+	cg26618737	OpenSea	C8orf86;C8orf86	Body;Body		chr8:38384926-38384926	-0.429244	0.735748	-7.67877	3.97875e-11	9.19745e-08	14.8123	-0.0845551	-0.0474074
chr4	6034828	-	cg17430979	OpenSea	JAKMIP1	Body			-0.867459	3.1094	-7.6758	4.03161e-11	9.29182e-08	14.8001	-0.069823	-0.0170321
chr1	56453730	+	cg12628061	OpenSea					-0.862415	3.70769	-7.67346	4.0737e-11	9.36087e-08	14.7905	-0.0538112	-0.0106208
chr19	13135631	+	cg01001422	Island	NFIX;NFIX;NFIX	Body;Body;Body	low-CpG:12995149-12996848		0.784797	-2.73384	7.67044	4.1286e-11	9.45888e-08	14.7781	0.0898246	0.0791685
chr6	130069659	-	cg24756631	OpenSea				chr6:130069572-130069572	-0.821616	-2.01231	-7.66842	4.16586e-11	9.516e-08	14.7698	-0.0430832	-0.254449
chr4	73241075	+	cg01138890	OpenSea	ADAMTS3	Body			-0.67018	1.80323	-7.66412	4.24597e-11	9.67039e-08	14.7521	-0.095264	-0.0595419
chr12	67911143	-	cg22774340	OpenSea					-0.92988	3.87699	-7.65619	4.39806e-11	9.98732e-08	14.7196	-0.059703	0.00519474
chr1	160226592	-	cg02225893	OpenSea	DCAF8;DCAF8;DCAF8;DCAF8;DCAF8	Body;Body;Body;Body;5'UTR			-0.982816	2.68657	-7.65216	4.47752e-11	1.0138e-07	14.703	-0.105176	-0.0313745
chr16	29832601	+	cg06221746	OpenSea	PAGR1;MVP;MVP	3'UTR;5'UTR;5'UTR			-0.369344	-0.0941997	-7.64724	4.57639e-11	1.03315e-07	14.6828	-0.0591729	-0.099647
chr12	129280265	+	cg05934015	Island	SLC15A4	Body			-0.825329	4.32414	-7.64429	4.63665e-11	1.0437e-07	14.6707	-0.0340429	-0.00420927
chr1	56097923	+	cg24803390	OpenSea					-1.26837	1.11639	-7.63871	4.75276e-11	1.06673e-07	14.6478	-0.224551	-0.187051
chr3	153598473	+	cg21414411	OpenSea					-0.530362	3.50549	-7.63064	4.92602e-11	1.10241e-07	14.6146	-0.0372843	-0.0152717
chr3	14413484	+	cg03418218	OpenSea				chr3:14413329-14413329	-0.40194	-0.923315	-7.62889	4.96437e-11	1.10463e-07	14.6075	-0.0598268	-0.0175154
chr1	61298421	-	cg07813031	OpenSea					-0.917059	-0.639435	-7.62889	4.96454e-11	1.10463e-07	14.6074	-0.124467	-0.225982
chr2	3521627	+	cg24873256	N_Shore	ADI1;ADI1	TSS200;Body			-0.581988	1.98701	-7.62602	5.02817e-11	1.11557e-07	14.5956	-0.0854507	-0.0877399
chr1	186051470	-	cg10987850	OpenSea	HMCN1;MIR548F1	Body;Body			-0.932839	1.36249	-7.61809	5.20813e-11	1.15219e-07	14.5631	-0.159839	-0.0571207
chr14	67736448	+	cg17327331	OpenSea	MPP5	5'UTR			-0.859918	3.99039	-7.61707	5.23175e-11	1.15411e-07	14.5589	-0.0457731	-0.0189899
chr2	62695055	+	cg10632505	OpenSea					-0.628316	1.45696	-7.61574	5.26265e-11	1.15432e-07	14.5534	-0.0928162	-0.00539175
chr1	22231285	+	cg14153041	OpenSea	HSPG2;HSPG2	Body;Body			-0.579636	2.13178	-7.61514	5.2767e-11	1.15432e-07	14.551	-0.0713499	-0.0198332
chr5	65505402	+	cg24258295	OpenSea					-0.601791	0.743358	-7.61488	5.28275e-11	1.15432e-07	14.5499	-0.102469	-0.188566
chr12	46466053	+	cg17713673	OpenSea					-0.40489	-0.591856	-7.61446	5.29252e-11	1.15432e-07	14.5482	-0.0669411	-0.0514691
chr11	97326269	-	cg04072670	OpenSea					-0.675234	-0.191402	-7.6134	5.31755e-11	1.15651e-07	14.5438	-0.107009	-0.118579
chr18	20818349	+	cg25172521	OpenSea	CABLES1;CABLES1;CABLES1;CABLES1	Body;Body;Body;Body			-0.77335	1.96166	-7.61151	5.3622e-11	1.16295e-07	14.5361	-0.113899	-0.0484547
chr11	96000764	-	cg00634475	OpenSea	MAML2	Body			-0.433062	-0.080337	-7.6106	5.38386e-11	1.16437e-07	14.5324	-0.0709773	-0.178451
chr22	46440394	-	cg09285095	Island	LOC100271722	Body			-0.411885	-1.3664	-7.60443	5.53332e-11	1.19335e-07	14.507	-0.0489814	-0.0279292
chr9	73027331	-	cg18957138	Island	KLF9	Body			-0.9982	-1.93939	-7.59819	5.6886e-11	1.22343e-07	14.4814	-0.0779176	-0.0590899
chr2	2850104	+	cg02372435	OpenSea					-0.602599	1.23352	-7.5939	5.79768e-11	1.24342e-07	14.4638	-0.117524	-0.0984155
chr6	153588652	-	cg09612304	OpenSea					-1.09938	2.60322	-7.59213	5.84337e-11	1.24975e-07	14.4565	-0.129245	-0.0439113
chr2	238199234	+	cg16010672	OpenSea				chr2:238199102-238199102	-0.734669	4.62923	-7.58804	5.9503e-11	1.2691e-07	14.4398	-0.0218989	-0.000959059
chr19	2041905	+	cg22580935	Island	MKNK2;MKNK2	Body;Body	high-CpG:1992862-1993038		-0.40384	-0.62687	-7.58552	6.01732e-11	1.27986e-07	14.4294	-0.0516499	-0.100607
chr3	195619930	-	cg00913104	N_Shelf	TNK2;TNK2;TNK2	TSS1500;Body;5'UTR			-0.657855	1.16929	-7.58187	6.11531e-11	1.29713e-07	14.4144	-0.119584	-0.147512
chr10	120995079	-	cg21467684	OpenSea	GRK5	Body			-0.87662	2.78548	-7.57787	6.22472e-11	1.31672e-07	14.398	-0.108207	-0.102314
chr1	40098811	-	cg12634306	OpenSea	HEYL	Body			0.768923	-3.07404	7.57464	6.3146e-11	1.33208e-07	14.3847	0.0753163	0.0819811
chr2	231283552	+	cg10710569	OpenSea	SP100;SP100;SP100;SP100;SP100;SP100	Body;Body;5'UTR;Body;Body;Body			-0.616828	1.34036	-7.56796	6.50439e-11	1.36838e-07	14.3573	-0.108447	0.00682635
chr17	17875168	-	cg12526298	Island	TOM1L2;LRRC48;LRRC48;LRRC48;LRRC48;TOM1L2	Body;TSS1500;TSS1500;TSS1500;TSS1500;Body			-0.868413	-2.17497	-7.56584	6.56567e-11	1.37752e-07	14.3486	-0.0551237	-0.113057
chr8	27472701	+	cg25583241	S_Shore	CLU	TSS1500			0.641514	-2.26692	7.56446	6.60601e-11	1.38223e-07	14.343	0.0804838	0.146529
chr18	66389447	+	cg13552692	OpenSea	CCDC102B	5'UTR			-0.789925	3.07135	-7.55515	6.88429e-11	1.43656e-07	14.3048	-0.0717693	-0.0402335
chr3	159572833	-	cg04457177	OpenSea	SCHIP1;IQCJ-SCHIP1;IQCJ-SCHIP1;SCHIP1;SCHIP1;SCHIP1	Body;Body;Body;Body;Body;Body		chr3:159572503-159572503	-0.940665	3.83787	-7.54828	7.09694e-11	1.47694e-07	14.2766	-0.0528756	-0.00592992
chr14	104346591	-	cg26216433	OpenSea					-0.697029	0.381477	-7.54277	7.27223e-11	1.50935e-07	14.254	-0.116998	-0.0687871
chr1	227431744	+	cg12375870	OpenSea	CDC42BPA;CDC42BPA	Body;Body			-0.704998	2.46207	-7.53848	7.41195e-11	1.53423e-07	14.2364	-0.0794255	-0.0435457
chr5	102797185	+	cg22920189	OpenSea					-0.801818	-2.21969	-7.53767	7.43851e-11	1.53561e-07	14.2331	-0.0760777	-0.00869488
chr20	59878174	+	cg19436684	OpenSea	CDH4	Body			-0.464257	1.58253	-7.53555	7.50852e-11	1.54593e-07	14.2244	-0.0619437	-0.00444624
chr11	413350	+	cg00189689	N_Shelf	SIGIRR;SIGIRR;SIGIRR	5'UTR;5'UTR;5'UTR			-0.94935	3.56937	-7.5327	7.60405e-11	1.56144e-07	14.2127	-0.0717524	-0.0365234
chr3	187011953	+	cg26856367	OpenSea				chr3:187011848-187011848	-0.365923	-0.606127	-7.53188	7.63159e-11	1.56293e-07	14.2094	-0.0667709	-0.00510235
chr22	39353550	+	cg27504369	OpenSea	APOBEC3A;APOBEC3A	1stExon;5'UTR			-0.560765	-0.829603	-7.5255	7.85051e-11	1.60351e-07	14.1832	-0.0867966	-0.0627079
chr2	68202323	-	cg15486353	OpenSea					-0.453972	-1.10089	-7.51994	8.04624e-11	1.63916e-07	14.1604	-0.0602706	-0.112637
chr15	93617134	-	cg13455960	Island	RGMA;RGMA;RGMA;RGMA;RGMA;RGMA;RGMA	1stExon;Body;5'UTR;TSS200;TSS200;TSS1500;5'UTR			-0.480933	0.221949	-7.51834	8.10346e-11	1.64647e-07	14.1538	-0.0787531	-0.137196
chr11	96074944	+	cg06716182	OpenSea	MAML2	1stExon			-0.817006	-0.421063	-7.51675	8.16062e-11	1.65373e-07	14.1473	-0.103306	-0.163
chr1	180555919	-	cg08198324	OpenSea					-0.362853	0.922541	-7.50596	8.55972e-11	1.73007e-07	14.1031	-0.0622158	-0.0532074
chr7	25220412	-	cg19833748	S_Shore	C7orf31	TSS1500			-0.418443	-1.17816	-7.5001	8.7849e-11	1.77094e-07	14.079	-0.0572888	-0.0127453
chr5	1341902	+	cg00472067	S_Shore	CLPTM1L	Body			-0.691852	4.7373	-7.48373	9.44476e-11	1.89901e-07	14.012	-0.0195037	-0.00385474
chr9	123446889	-	cg14064722	OpenSea	MEGF9	Body		chr9:123446824-123446824	-0.543337	-0.0309033	-7.48313	9.47022e-11	1.89918e-07	14.0095	-0.105708	0.0569546
chr8	122835313	-	cg21767763	OpenSea					-1.06532	1.44683	-7.48186	9.52355e-11	1.90493e-07	14.0043	-0.168399	-0.174755
chr12	5028231	+	cg01477894	OpenSea					-0.878923	3.64436	-7.4756	9.79083e-11	1.95333e-07	13.9786	-0.0551318	-0.0175553
chr19	46999307	-	cg04255201	S_Shore	PNMAL2	TSS200			0.56589	-3.58697	7.47498	9.81781e-11	1.95366e-07	13.9761	0.038012	0.0310822
chr7	101398177	+	cg22114489	OpenSea					-0.968256	-1.29674	-7.47394	9.8633e-11	1.95767e-07	13.9718	-0.123572	-0.100055
chr2	233351609	-	cg09736968	Island	ECEL1	5'UTR			1.26326	-5.313	7.47265	9.9198e-11	1.96384e-07	13.9665	0.0364047	0.00771371
chr1	117349215	-	cg09492774	OpenSea					-0.58686	0.831146	-7.47179	9.95748e-11	1.96625e-07	13.963	-0.109328	-0.250675
chr15	33494369	-	cg04922222	OpenSea				chr15:33494122-33494122	-0.71611	0.232911	-7.47033	1.00218e-10	1.97391e-07	13.957	-0.125428	-0.171827
chr10	44068714	+	cg07541020	N_Shore	ZNF239;ZNF239;ZNF239	5'UTR;5'UTR;5'UTR			-0.851351	2.55851	-7.46937	1.00644e-10	1.97726e-07	13.9531	-0.100042	-0.0129129
chr3	48542212	+	cg20061371	S_Shore	SHISA5;SHISA5;SHISA5;SHISA5;SHISA5;SHISA5;SHISA5	5'UTR;5'UTR;TSS1500;1stExon;TSS1500;TSS1500;1stExon			-0.407135	0.821941	-7.45994	1.04935e-10	2.05631e-07	13.9144	-0.0778663	-0.0358916
chr5	139172063	+	cg20086559	N_Shelf					0.4323	1.59139	7.45925	1.05255e-10	2.05738e-07	13.9116	0.0437842	0.0838466
chr7	116797907	-	cg07168526	OpenSea	ST7;ST7	Body;Body			-0.934925	3.93149	-7.447	1.11112e-10	2.16637e-07	13.8614	-0.0531591	0.000902677
chr15	45018720	+	cg21954370	OpenSea					-0.54675	-1.50257	-7.44564	1.11784e-10	2.1695e-07	13.8559	-0.0595197	-0.140437
chr18	54541128	+	cg26024874	OpenSea	WDR7;WDR7	Body;Body			0.448202	-0.0264808	7.44554	1.11835e-10	2.1695e-07	13.8554	0.0941569	-0.008821
chr16	85096651	+	cg13130950	OpenSea	KIAA0513;KIAA0513;KIAA0513;KIAA0513	TSS200;5'UTR;5'UTR;5'UTR			0.533293	0.931275	7.44276	1.13215e-10	2.19078e-07	13.8441	0.0621512	0.203313
chr17	80403254	+	cg19723436	S_Shore	C17orf62;C17orf62;C17orf62;C17orf62;C17orf62;C17orf62;C17orf62;C17orf62;C17orf62;C17orf62;C17orf62	Body;Body;Body;Body;Body;Body;Body;Body;Body;Body;Body			-0.693128	2.1639	-7.4413	1.13952e-10	2.19951e-07	13.8381	-0.0940103	-0.0603791
chr2	26995339	+	cg05092309	OpenSea	SLC35F6	Body			-0.36903	-0.764429	-7.43806	1.15593e-10	2.22564e-07	13.8248	-0.055586	-0.120938
chr13	51358164	+	cg01539568	OpenSea	DLEU7	Body			-0.76217	2.14526	-7.43278	1.18324e-10	2.27255e-07	13.8032	-0.0825569	0.0323276
chr3	119225648	-	cg04560304	OpenSea	TIMMDC1	Body			-0.962127	2.4996	-7.4064	1.32962e-10	2.54736e-07	13.6952	-0.143337	-0.15259
chr16	58249177	+	cg25790232	OpenSea					-0.997112	1.11197	-7.40526	1.33631e-10	2.55384e-07	13.6905	-0.163146	-0.130078
chr2	235897650	+	cg08423424	OpenSea	SH3BP4	5'UTR			-0.646761	2.95276	-7.40202	1.3556e-10	2.58431e-07	13.6772	-0.0602758	-0.001976
chr2	218769784	-	cg21023831	OpenSea	TNS1	5'UTR			-0.893936	3.47277	-7.3951	1.39766e-10	2.65793e-07	13.6489	-0.0629459	-0.0116256
chr1	202649985	-	cg03542225	OpenSea	SYT2	5'UTR			0.45656	1.53022	7.3888	1.43716e-10	2.72632e-07	13.6231	0.0505357	0.091821
chr1	61636452	+	cg22578119	OpenSea	NFIA;NFIA;NFIA;NFIA	Body;Body;Body;Body			-0.951478	2.58872	-7.38816	1.44117e-10	2.72723e-07	13.6205	-0.0999768	-0.0311006
chr1	68824389	+	cg16165575	OpenSea					-1.1592	-2.05902	-7.38163	1.48334e-10	2.80018e-07	13.5938	-0.0743325	-0.184571
chr1	169078316	+	cg13104274	S_Shore	ATP1B1;ATP1B1	Body;Body			-0.739156	3.89664	-7.37893	1.50119e-10	2.82355e-07	13.5827	-0.038075	-0.0147393
chr4	11803494	-	cg26019793	OpenSea					-0.766311	1.07092	-7.37836	1.50494e-10	2.82355e-07	13.5804	-0.120796	-0.12835
chr21	45593048	+	cg13949920	OpenSea				chr21:45592447-45592447	-0.437995	1.56796	-7.3781	1.5067e-10	2.82355e-07	13.5793	-0.0667425	-0.0481453
chr4	95916970	+	cg10926186	OpenSea	BMPR1B;BMPR1B	TSS1500;5'UTR			-0.667309	-0.104136	-7.37736	1.5116e-10	2.82587e-07	13.5763	-0.112597	-0.185642
chr5	118662502	+	cg20030219	OpenSea	TNFAIP8;TNFAIP8;TNFAIP8	5'UTR;5'UTR;Body			-0.349281	-1.44931	-7.37615	1.51972e-10	2.83419e-07	13.5714	-0.0380152	-0.0786809
chr12	55387128	+	cg12393166	OpenSea					-0.653328	-1.11455	-7.37323	1.53947e-10	2.86412e-07	13.5594	-0.0753966	-0.10955
chr11	107339618	+	cg11420764	OpenSea					-0.530753	-0.285478	-7.37149	1.55135e-10	2.87927e-07	13.5523	-0.0900028	-0.0710003
chr17	30592406	+	cg11604426	N_Shore	RHBDL3	TSS1500			0.709257	-3.20911	7.36927	1.56659e-10	2.90059e-07	13.5432	0.0733313	0.0863602
chr5	179246794	+	cg15747177	N_Shore	SQSTM1;SQSTM1;SQSTM1	TSS1500;5'UTR;5'UTR			-0.420389	1.76093	-7.35681	1.65523e-10	3.05738e-07	13.4922	-0.0567262	-0.0318776
chr12	75784541	-	cg20291222	N_Shore	GLIPR1L2	TSS1500			-0.635786	-1.5919	-7.35507	1.66797e-10	3.07355e-07	13.4851	-0.0785085	-0.0306093
chr16	56995856	+	cg16660091	OpenSea	CETP;CETP	5'UTR;1stExon			-0.912787	3.55669	-7.35362	1.67865e-10	3.08587e-07	13.4792	-0.0547493	0.017966
chr2	102720676	+	cg16311827	OpenSea	IL1R1	5'UTR			-0.315728	1.30703	-7.34896	1.71361e-10	3.14265e-07	13.4601	-0.050135	-0.0024639
chr6	45291337	-	cg25944317	OpenSea	SUPT3H;SUPT3H;SUPT3H	5'UTR;Body;5'UTR			-0.771224	1.95154	-7.34209	1.76634e-10	3.23168e-07	13.432	-0.11604	-0.102106
chr2	218252963	+	cg04355708	OpenSea	DIRC3	Body			-1.01048	2.02108	-7.33896	1.79091e-10	3.26888e-07	13.4192	-0.179997	-0.241666
chr16	5167362	+	cg04414297	OpenSea					-0.650312	-1.39709	-7.32889	1.87229e-10	3.40777e-07	13.378	-0.0711091	-0.138837
chr18	10016568	+	cg22470569	OpenSea					-0.56389	-0.614787	-7.32846	1.87582e-10	3.40777e-07	13.3763	-0.110315	0.0953558
chr19	35849024	+	cg01047748	OpenSea	FFAR3	TSS1500			-0.684996	0.631516	-7.32413	1.91202e-10	3.46252e-07	13.3586	-0.116403	0.0114137
chr11	120197521	-	cg02610360	S_Shore	TMEM136	5'UTR			-0.908742	2.09557	-7.32378	1.91493e-10	3.46252e-07	13.3572	-0.138097	-0.135886
chr6	109750590	-	cg21527370	OpenSea	PPIL6;PPIL6	Body;Body			-0.738232	2.82305	-7.32324	1.91951e-10	3.46269e-07	13.355	-0.071222	0.00850362
chr11	68847839	-	cg18503234	N_Shelf	TPCN2	Body		chr11:68847694-68847694	-0.428831	0.738073	-7.3198	1.94887e-10	3.50745e-07	13.3409	-0.087437	-0.0184592
chr3	128217091	+	cg24954207	S_Shore					-0.427319	-0.472179	-7.31346	2.00414e-10	3.59854e-07	13.315	-0.0657863	-0.0620779
chr11	72894081	-	cg04371007	OpenSea					-0.458273	1.06482	-7.30876	2.04612e-10	3.66081e-07	13.2958	-0.0792172	-0.0614578
chr1	204472679	-	cg25173267	OpenSea					-0.583557	0.0776795	-7.30852	2.0483e-10	3.66081e-07	13.2948	-0.109503	-0.0537442
chr7	151623360	+	cg03277268	OpenSea				chr7:151622915-151622915	-0.509119	1.7515	-7.3062	2.06938e-10	3.68237e-07	13.2853	-0.0820012	-0.0303808
chr5	177548398	-	cg00989249	OpenSea	N4BP3	Body			-0.495601	-0.457877	-7.30614	2.06991e-10	3.68237e-07	13.2851	-0.0748537	-0.153149
chr2	231899207	+	cg18517369	N_Shelf					-0.75432	1.87202	-7.30215	2.10666e-10	3.73167e-07	13.2688	-0.10856	-0.100707
chr22	43973021	-	cg13910395	OpenSea	EFCAB6;EFCAB6	Body;Body			-0.61367	-0.549112	-7.30209	2.10728e-10	3.73167e-07	13.2685	-0.0900989	-0.13438
chr1	111159200	+	cg11456828	OpenSea	KCNA2	5'UTR			-0.456445	-0.553251	-7.3004	2.12297e-10	3.75084e-07	13.2616	-0.0746301	-0.10212
chr20	62168878	+	cg14010720	S_Shore	PTK6	TSS200			-0.510704	-0.226932	-7.29963	2.13025e-10	3.75512e-07	13.2584	-0.0989567	0.0141823
chr3	100922492	-	cg05431863	OpenSea					-0.719118	0.184837	-7.29808	2.1448e-10	3.77215e-07	13.2521	-0.11768	-0.244339
chr3	159549786	-	cg15940703	OpenSea	IQCJ-SCHIP1;IQCJ-SCHIP1;SCHIP1;SCHIP1;SCHIP1	Body;Body;Body;Body;Body			-0.840914	-1.79365	-7.28734	2.24881e-10	3.94609e-07	13.2082	-0.0622058	-0.186673
chr15	53083978	-	cg10422709	S_Shore					0.45252	-0.803071	7.28439	2.27824e-10	3.98867e-07	13.1962	0.0739044	0.120974
chr15	72524565	-	cg20909752	S_Shore	PKM;PKM;PKM;PKM;PKM;PKM	TSS1500;TSS1500;TSS1500;TSS1500;TSS1500;TSS1500			-0.891241	-1.45764	-7.27693	2.35443e-10	4.11273e-07	13.1657	-0.0881603	-0.190244
chr3	159757071	+	cg04322363	S_Shore					-0.549172	-1.78035	-7.27387	2.38637e-10	4.15054e-07	13.1532	-0.0596228	-0.0423258
chr2	233351564	-	cg07503630	Island	ECEL1	5'UTR			1.04461	-3.10285	7.27383	2.38683e-10	4.15054e-07	13.153	0.0955807	0.0514215
chr1	231629492	+	cg07349633	OpenSea				chr1:231629288-231629288	-0.88948	-2.65261	-7.26575	2.47341e-10	4.29144e-07	13.12	-0.0634068	-0.0181481
chr20	58692102	-	cg00143120	OpenSea					-0.81893	-1.75256	-7.26455	2.48643e-10	4.30435e-07	13.1152	-0.0821158	-0.0622346
chr19	35702786	-	cg00978453	OpenSea				chr19:35702745-35702745	-0.99524	-1.97904	-7.2638	2.49466e-10	4.30895e-07	13.1121	-0.0856652	-0.0622279
chr21	46331249	+	cg08854652	OpenSea	ITGB2;ITGB2;ITGB2	5'UTR;5'UTR;5'UTR			-0.794433	-0.699216	-7.26328	2.50044e-10	4.30928e-07	13.1099	-0.0914723	-0.287116
chr2	27683905	+	cg23401251	OpenSea	IFT172	Body			-0.925372	2.71425	-7.25664	2.57462e-10	4.42724e-07	13.0829	-0.103917	-0.0441553
chr15	48116584	-	cg24372191	OpenSea	LINC01491	Body			-0.486044	1.25723	-7.24698	2.68664e-10	4.60961e-07	13.0434	-0.0857871	-0.0283447
chr7	13914703	-	cg08733159	OpenSea					-0.801004	-1.03496	-7.23974	2.77365e-10	4.74835e-07	13.0138	-0.118373	-0.000344226
chr14	101315775	+	cg13468451	OpenSea	MEG3;MEG3;MEG3;MEG3;MEG3;MEG3;MEG3;MEG3;MEG3;MEG3;MEG3;MEG3;MEG3;MEG3;MEG3;MEG3	Body;Body;Body;Body;Body;Body;Body;Body;Body;Body;Body;Body;Body;Body;Body;Body			-0.778662	-1.78098	-7.23859	2.7877e-10	4.75468e-07	13.0092	-0.0692656	-0.130085
chr5	71435267	-	cg13053302	OpenSea	MAP1B	Body			-0.554196	3.17643	-7.23843	2.78967e-10	4.75468e-07	13.0085	-0.0435868	-0.00727994
chr5	132084068	-	cg09884635	S_Shore	CCNI2	Body			0.466601	0.371944	7.23659	2.81242e-10	4.78291e-07	13.001	0.0690327	0.156533
chr12	56435247	+	cg25095951	N_Shore	RPS26	TSS1500			-0.503601	-0.538854	-7.2285	2.91433e-10	4.93674e-07	12.968	-0.0845836	-0.0482079
chr7	73892704	+	cg03699958	N_Shelf	GTF2IRD1;GTF2IRD1	5'UTR;5'UTR			-0.327933	-0.723758	-7.2284	2.91567e-10	4.93674e-07	12.9676	-0.0676322	0.0655725
chr8	27494241	+	cg05944249	S_Shelf	SCARA3;SCARA3	Body;Body		chr8:27494025-27494025	0.83086	-1.60127	7.22454	2.96562e-10	5.01033e-07	12.9518	0.129207	0.102007
chr10	115513280	-	cg02699612	OpenSea	PLEKHS1;PLEKHS1;PLEKHS1	5'UTR;5'UTR;5'UTR			-0.867165	4.46087	-7.22372	2.97635e-10	5.01748e-07	12.9485	-0.0359291	-0.00991617
chr7	30362781	+	cg07568841	OpenSea	ZNRF2	Body			-0.647154	0.568242	-7.22281	2.98832e-10	5.02668e-07	12.9447	-0.0981383	-0.227431
chr6	75988568	-	cg20068209	OpenSea	TMEM30A;TMEM30A	Body;Body			-0.586053	-1.09427	-7.2218	3.00168e-10	5.03817e-07	12.9406	-0.0761155	-0.184018
chr8	22300500	-	cg18137347	S_Shore	PPP3CC;PPP3CC;PPP3CC	Body;Body;Body		chr8:22300361-22300361	-1.0422	-2.37637	-7.22096	3.01275e-10	5.04578e-07	12.9372	-0.0406031	-0.308323
chr16	85429035	-	cg07082267	OpenSea				chr16:85428961-85428961	-0.362562	1.60253	-7.21967	3.02985e-10	5.06345e-07	12.9319	-0.0517416	-0.0342634
chr19	1075104	+	cg10714639	S_Shore	HMHA1	Body			-0.997609	-1.52754	-7.21708	3.06472e-10	5.11066e-07	12.9213	-0.0870088	-0.203235
chr19	2041960	+	cg00434573	Island	MKNK2;MKNK2	Body;Body	high-CpG:1992862-1993038		-0.80218	-1.36573	-7.21284	3.12232e-10	5.19549e-07	12.9041	-0.0724069	-0.169863
chr22	36011991	+	cg04807974	OpenSea	MB;MB;MB	Body;Body;Body			-0.800765	0.0463599	-7.212	3.13399e-10	5.20369e-07	12.9006	-0.134066	-0.158305
chr16	3040132	-	cg12870418	OpenSea	LINC00514	Body			-0.437153	-0.651983	-7.20992	3.16275e-10	5.24017e-07	12.8922	-0.0632285	-0.115433
chr1	156828202	-	cg02049180	N_Shore	NTRK1;INSRR	Body;Body			0.500487	1.56763	7.20015	3.30171e-10	5.45869e-07	12.8523	0.0553396	0.0879491
chr6	41087602	-	cg01819950	OpenSea	ADCY10P1	Body			-0.86082	2.98046	-7.19884	3.32081e-10	5.47855e-07	12.8469	-0.0875409	-0.0516609
chr17	7832932	-	cg16513459	Island	KCNAB3	TSS200			1.20869	-4.1757	7.19809	3.33182e-10	5.48499e-07	12.8439	0.0828773	0.0423897
chr11	128787157	+	cg04658744	OpenSea	KCNJ5	3'UTR			-0.548823	-0.0248977	-7.19696	3.34837e-10	5.5005e-07	12.8393	-0.0998966	-0.131086
chr22	41798175	+	cg04401758	OpenSea				chr22:41798116-41798116	-0.487882	0.729359	-7.19638	3.35688e-10	5.50277e-07	12.8369	-0.0947464	-0.0241642
chr15	43211292	-	cg21579239	N_Shore	TTBK2	5'UTR			-0.916455	2.5107	-7.17617	3.66912e-10	6.00187e-07	12.7545	-0.0989771	-0.0680835
chr1	27247829	-	cg26005232	N_Shore	NUDC	TSS1500			-0.569175	-0.86446	-7.17356	3.71143e-10	6.04717e-07	12.7439	-0.0770961	-0.089692
chr1	26348325	+	cg04629204	OpenSea	EXTL1;EXTL1	1stExon;5'UTR			0.610236	0.292343	7.17349	3.71248e-10	6.04717e-07	12.7436	0.0879703	0.209121
chr14	56274296	+	cg01562540	OpenSea					-1.02409	2.75127	-7.17138	3.74715e-10	6.0908e-07	12.735	-0.110786	-0.0567895
chr1	46309093	+	cg27447795	OpenSea	MAST2	Body			-0.444237	0.881347	-7.16406	3.86966e-10	6.27672e-07	12.7052	-0.082824	-0.0714524
chr4	151540382	+	cg15490177	OpenSea	LRBA;LRBA	Body;Body			-0.617246	2.22716	-7.16327	3.88314e-10	6.28537e-07	12.7019	-0.0850373	-0.132715
chr17	45992122	+	cg14360917	OpenSea	SP2	Body			-0.509152	0.874032	-7.16209	3.9034e-10	6.30496e-07	12.6971	-0.0885662	-0.100509
chr11	67135897	+	cg25634032	N_Shelf	LOC100130987;CLCF1;CLCF1	Body;Body;5'UTR			-0.420253	0.588145	-7.16147	3.91406e-10	6.30898e-07	12.6946	-0.0822597	-0.0183887
chr9	73004959	-	cg01239502	OpenSea	KLF9	Body			0.470276	0.376423	7.16016	3.93668e-10	6.33222e-07	12.6892	0.0771822	0.112435
chr1	199813079	+	cg17041601	OpenSea					-0.536792	-1.05068	-7.15765	3.98027e-10	6.38902e-07	12.679	-0.0800778	0.0081193
chr5	134181241	-	cg19413392	N_Shore	C5orf24;C5orf24	TSS200;TSS1500			-0.788598	0.0449994	-7.15711	3.98984e-10	6.3911e-07	12.6768	-0.135048	-0.0316368
chr15	78749656	-	cg02030331	OpenSea	IREB2	Body			-0.778149	0.474276	-7.15625	4.00492e-10	6.40197e-07	12.6733	-0.132081	-0.266389
chr17	65602730	-	cg26049998	OpenSea	PITPNC1;PITPNC1	Body;Body			-0.817773	1.24422	-7.15528	4.02191e-10	6.40797e-07	12.6694	-0.144767	-0.185275
chr10	59917324	-	cg21945120	OpenSea					-0.538199	0.999555	-7.15509	4.02527e-10	6.40797e-07	12.6686	-0.109201	0.0630423
chr3	194573951	-	cg25772839	OpenSea					-0.684311	-1.22867	-7.15078	4.10241e-10	6.51732e-07	12.651	-0.0745898	-0.162389
chr19	46801672	+	cg16672562	S_Shore	HIF3A;HIF3A;HIF3A	5'UTR;Body;1stExon			-0.723156	4.44918	-7.14984	4.11934e-10	6.53078e-07	12.6472	-0.036027	-0.00715636
chr2	85999873	-	cg26337070	OpenSea	ATOH8	Body			-0.733858	5.10442	-7.14867	4.14049e-10	6.55086e-07	12.6424	-0.0245712	-0.00201418
chr12	98768240	+	cg02637282	OpenSea					-0.97098	0.211549	-7.14731	4.16544e-10	6.57687e-07	12.6369	-0.139786	-0.330791
chr19	11455923	-	cg03875330	N_Shore	TMEM205;TMEM205;CCDC159;TMEM205	Body;Body;TSS1500;Body			-0.521281	1.58851	-7.14413	4.22395e-10	6.65563e-07	12.6239	-0.0773342	-0.0421997
chr17	17055584	-	cg01890836	OpenSea	MPRIP;MPRIP	Body;Body			-0.634321	2.79313	-7.1378	4.34315e-10	6.82953e-07	12.5981	-0.0761187	-0.0538987
chr12	52638134	-	cg21242123	N_Shore	KRT7	Body			-0.335963	-0.205692	-7.13421	4.41218e-10	6.92396e-07	12.5835	-0.0622372	-0.0522681
chr15	92399897	+	cg27614723	S_Shelf	SLCO3A1;SLCO3A1	Body;Body			-0.57881	1.83106	-7.13324	4.43092e-10	6.93927e-07	12.5796	-0.0786557	-0.0160737
chr5	176423596	+	cg11423096	OpenSea	UIMC1	5'UTR			-0.602659	0.938736	-7.13267	4.44205e-10	6.94262e-07	12.5773	-0.113679	0.0328826
chr17	18885437	-	cg05508862	OpenSea	SLC5A10;FAM83G;SLC5A10	Body;Body;Body			-0.373391	1.13226	-7.1315	4.46507e-10	6.9645e-07	12.5725	-0.0733264	0.0133146
chr5	142733619	-	cg08695103	OpenSea	NR3C1;NR3C1;NR3C1;NR3C1;NR3C1;NR3C1;NR3C1;NR3C1;NR3C1;NR3C1;NR3C1;NR3C1;NR3C1;NR3C1;NR3C1	Body;Body;Body;Body;Body;Body;Body;Body;Body;Body;Body;Body;Body;Body;Body			-0.606826	0.115903	-7.12054	4.68518e-10	7.29308e-07	12.5279	-0.0923443	-0.179513
chr8	101340494	-	cg13645500	OpenSea	RNF19A	5'UTR			-0.662793	2.0151	-7.11638	4.77159e-10	7.41266e-07	12.5109	-0.0936496	0.00671694
chr8	40625224	+	cg24882673	OpenSea	ZMAT4;ZMAT4	Body;Body			-0.659194	-0.104424	-7.11281	4.84695e-10	7.5146e-07	12.4964	-0.108214	-0.10442
chr5	139488731	-	cg24119717	S_Shore					0.388785	0.747789	7.10793	4.95203e-10	7.66213e-07	12.4765	0.0602458	0.0959579
chr2	219851272	-	cg19420638	S_Shore	FEV	TSS1500			0.517046	1.28082	7.10564	5.00195e-10	7.72389e-07	12.4672	0.0613802	0.129845
chr14	55565087	-	cg19110943	OpenSea				chr14:55565052-55565052	-0.443202	0.98992	-7.10484	5.01971e-10	7.73585e-07	12.4639	-0.0853897	-0.139923
chr3	29133230	+	cg01654035	OpenSea					-0.540174	0.92208	-7.10355	5.04816e-10	7.7642e-07	12.4587	-0.0978049	-0.0504839
chr8	40618425	-	cg04364695	OpenSea	ZMAT4;ZMAT4	Body;Body			-1.10272	1.30664	-7.09962	5.13606e-10	7.88367e-07	12.4427	-0.197545	-0.114676
chr3	159942181	+	cg03281561	N_Shore	LOC401097	TSS1500			-1.68056	-2.17703	-7.09519	5.23692e-10	8.02254e-07	12.4246	-0.136866	0.00371929
chr9	95986383	-	cg13707760	OpenSea	WNK2	Body			-0.522823	1.16795	-7.09103	5.33333e-10	8.15289e-07	12.4077	-0.096334	-0.0493051
chr13	91699411	+	cg21086917	OpenSea					-0.716324	2.21541	-7.09061	5.34312e-10	8.15289e-07	12.406	-0.0910224	-0.0790249
chr1	1368846	-	cg19270739	N_Shore					-0.450488	1.55206	-7.08649	5.44068e-10	8.28537e-07	12.3892	-0.0623774	-0.0364637
chr1	3240227	-	cg03254465	Island	PRDM16;PRDM16	Body;Body			-0.610284	-0.527542	-7.07397	5.74792e-10	8.73602e-07	12.3383	-0.104942	-0.0230813
chr15	47845639	-	cg12841645	OpenSea	SEMA6D	5'UTR			-0.850882	-0.410982	-7.07039	5.83891e-10	8.85689e-07	12.3237	-0.136574	-0.106279
chr6	45294926	-	cg19109335	OpenSea	RUNX2;RUNX2;RUNX2;RUNX2;SUPT3H;SUPT3H;SUPT3H	TSS1500;TSS1500;TSS1500;TSS1500;5'UTR;Body;5'UTR			-1.06178	3.46741	-7.0672	5.92111e-10	8.94727e-07	12.3108	-0.0894762	-0.038031
chr17	41739806	+	cg12686920	OpenSea	MEOX1;MEOX1;MEOX1	TSS1500;TSS1500;TSS1500			0.960633	-1.19625	7.06697	5.92702e-10	8.94727e-07	12.3099	0.148271	0.116909
chr17	77924582	-	cg07618085	S_Shore	TBC1D16	Body			0.490479	-0.992112	7.06673	5.93327e-10	8.94727e-07	12.3089	0.0708562	0.177153
chr11	65198023	+	cg20379593	OpenSea			low-CpG:64954074-64954780		-0.461492	-0.0899728	-7.06288	6.03444e-10	9.08211e-07	12.2932	-0.0822081	-0.0834132
chr14	56274130	-	cg24489135	OpenSea				chr14:56274024-56274024	-0.711095	0.394591	-7.06221	6.05217e-10	9.09106e-07	12.2905	-0.121905	-0.209332
chr6	97371949	-	cg22359430	N_Shore	KLHL32;KLHL32;KLHL32;KLHL32;KLHL32	TSS1500;TSS1500;TSS1500;TSS1500;TSS1500			-0.850127	-1.66327	-7.06153	6.07014e-10	9.10036e-07	12.2877	-0.0859346	-0.0264734
chr7	150801757	+	cg12538435	OpenSea	AGAP3;AGAP3	Body;Body			-0.351574	1.34854	-7.0603	6.10295e-10	9.13181e-07	12.2827	-0.0631569	-0.0217773
chr2	131109335	+	cg09761612	N_Shelf					0.357801	-0.449768	7.05368	6.28286e-10	9.38283e-07	12.2558	0.0523452	0.171174
chr1	45274055	-	cg09400475	S_Shore	TCTEX1D4;BTBD19	TSS1500;TSS200			-0.489029	1.13913	-7.05047	6.37177e-10	9.49723e-07	12.2428	-0.0790655	0.0477725
chr20	60331453	-	cg13021439	OpenSea	CDH4;CDH4;CDH4	Body;Body;Body			0.385526	-0.294044	7.04729	6.46111e-10	9.61183e-07	12.2298	0.0703783	0.02953
chr9	140067764	+	cg01586330	N_Shore	TMEM210	TSS1500		chr9:140067700-140067700	-0.447459	-0.442461	-7.04277	6.59048e-10	9.78544e-07	12.2115	-0.0647167	-0.212459
chr17	17110207	+	cg24578857	Island	PLD6	TSS1500			-0.948794	2.36525	-7.04152	6.62659e-10	9.81463e-07	12.2064	-0.136185	-0.0486655
chr3	160120240	+	cg09317557	S_Shore	SMC4;SMC4;SMC4	Body;Body;Body			-1.16426	-0.309291	-7.04122	6.63556e-10	9.81463e-07	12.2051	-0.137356	-0.304058
chr2	47716097	+	cg03266686	OpenSea					-0.533012	0.679862	-7.04032	6.66171e-10	9.83447e-07	12.2015	-0.0982559	-0.14343
chr5	73445334	+	cg17010254	OpenSea					-0.702374	-1.06655	-7.03788	6.73327e-10	9.92114e-07	12.1916	-0.0899704	-0.0646136
chr22	42470868	-	cg09876992	S_Shore	FAM109B	5'UTR			-0.270634	0.435653	-7.034	6.84886e-10	1.00722e-06	12.1758	-0.0437277	0.00898015
chr11	19468878	-	cg20856960	OpenSea	NAV2	Body			-0.514365	0.571419	-7.03345	6.86543e-10	1.00774e-06	12.1736	-0.0933819	-0.0836121
chr12	6882083	-	cg01820374	N_Shore	LAG3	Body			-0.357466	0.722753	-7.02475	7.13218e-10	1.04491e-06	12.1382	-0.0690462	-0.00492536
chr9	129885730	-	cg09427311	OpenSea	ANGPTL2;RALGPS1	TSS1500;Body			-0.318931	0.800199	-7.01773	7.35486e-10	1.07549e-06	12.1097	-0.0597569	-0.0243752
chr15	88296044	-	cg12096762	OpenSea					-0.447608	-0.11043	-7.01385	7.48098e-10	1.09187e-06	12.0939	-0.0955466	0.146354
chr7	30959805	+	cg00655875	OpenSea	AQP1;AQP1;AQP1;AQP1	Body;TSS1500;TSS1500;TSS1500			-0.802815	4.14151	-7.01341	7.49518e-10	1.09187e-06	12.0922	-0.0329836	-0.00189405
chr17	26366243	-	cg01763290	N_Shelf					-0.739802	-1.01377	-7.01286	7.51328e-10	1.09245e-06	12.0899	-0.0939491	-0.0832079
chr14	55348681	-	cg01899130	OpenSea	GCH1;GCH1;GCH1;GCH1	Body;Body;Body;Body			-1.35094	-2.15808	-7.01063	7.58693e-10	1.10109e-06	12.0809	-0.0582071	-0.378005
chr5	131438977	-	cg01419727	OpenSea					-0.410319	1.98265	-7.00859	7.65517e-10	1.10743e-06	12.0726	-0.0555753	-0.0103165
chr8	61880413	-	cg01869007	OpenSea	LOC100130298	TSS200			-0.974733	1.31331	-7.00846	7.65935e-10	1.10743e-06	12.0721	-0.186935	-0.198453
chr1	79088769	+	cg05696877	OpenSea	IFI44L	5'UTR			-1.28253	2.3367	-7.00662	7.72152e-10	1.11433e-06	12.0646	-0.1816	-0.158411
chr16	66494084	+	cg15597619	OpenSea	BEAN1;BEAN1;BEAN1;BEAN1	5'UTR;5'UTR;5'UTR;Body			0.550458	1.68805	7.00413	7.806e-10	1.12276e-06	12.0545	0.0520592	0.11639
chr3	114818612	-	cg17552686	OpenSea	ZBTB20-AS4;ZBTB20	TSS1500;5'UTR			-0.607858	0.838686	-7.00369	7.8213e-10	1.12276e-06	12.0527	-0.105921	-0.141725
chr19	19635145	-	cg04493806	OpenSea	NDUFA13	Body			0.593831	-0.811525	7.00362	7.82354e-10	1.12276e-06	12.0524	0.0940675	0.240423
chr3	127266149	-	cg15426869	N_Shore			low-CpG:128748839-128748840		-0.61132	-2.08701	-7.00053	7.93015e-10	1.13431e-06	12.0399	-0.0666737	0.0286047
chr17	34989377	+	cg02626208	OpenSea					0.640514	1.11865	7.00044	7.93341e-10	1.13431e-06	12.0395	0.0797375	0.0924615
chr21	42797899	-	cg17986793	N_Shore	MX1;MX1;MX1	TSS200;TSS200;5'UTR			-0.538127	-1.2306	-6.98676	8.4229e-10	1.20013e-06	11.9839	-0.0624672	-0.056849
chr4	170236265	+	cg20103150	OpenSea					-0.730138	2.31569	-6.98671	8.42482e-10	1.20013e-06	11.9837	-0.104527	-0.080075
chr1	7763567	+	cg04914013	N_Shore	CAMTA1	Body			0.507979	0.378587	6.98524	8.47919e-10	1.20565e-06	11.9778	0.0830159	0.0914454
chr11	122539625	+	cg00006771	OpenSea	UBASH3B	Body			-0.46665	-0.0205746	-6.97937	8.6998e-10	1.23474e-06	11.9539	-0.0320701	-0.410298
chr22	36044151	+	cg21205978	OpenSea	APOL6	TSS1500			-0.587114	-2.30555	-6.97558	8.84517e-10	1.25307e-06	11.9386	-0.0479605	-0.076702
chr11	35823790	+	cg14338069	OpenSea	TRIM44	Body			-0.751934	2.90472	-6.97356	8.92384e-10	1.25945e-06	11.9304	-0.0691768	-0.0467263
chr15	68626126	-	cg08557577	OpenSea	ITGA11	Body			-0.385499	1.54797	-6.97328	8.93455e-10	1.25945e-06	11.9293	-0.0559871	-0.0126823
chr6	31760608	+	cg24771152	N_Shelf	VARS	Body			-0.623681	5.51351	-6.97316	8.93909e-10	1.25945e-06	11.9288	-0.0126651	-0.00232775
chr8	142365517	-	cg13538089	N_Shore					-0.599671	1.95123	-6.97266	8.95875e-10	1.25992e-06	11.9267	-0.0934599	-0.0598957
chr2	85999628	+	cg08079596	OpenSea	ATOH8	Body			-0.469604	-0.197656	-6.96708	9.18037e-10	1.28874e-06	11.9041	-0.0819998	-0.0551199
chr8	122361503	+	cg22918656	OpenSea					-0.594671	0.518602	-6.96495	9.26603e-10	1.2984e-06	11.8955	-0.101604	-0.209094
chr6	30796243	+	cg22028727	OpenSea				chr6:30796195-30796195	-0.562087	1.12404	-6.95612	9.63108e-10	1.34674e-06	11.8596	-0.0900849	-0.0602243
chr3	122707095	+	cg17084492	OpenSea	SEMA5B;SEMA5B;SEMA5B;SEMA5B	Body;5'UTR;5'UTR;5'UTR			-0.455763	0.662503	-6.95577	9.64592e-10	1.34674e-06	11.8582	-0.0787888	-0.0417489
chr3	69483290	-	cg19914189	OpenSea					-0.58944	1.16007	-6.94927	9.92367e-10	1.38302e-06	11.8319	-0.109502	-0.054165
chr11	75063913	-	cg26766373	S_Shore	ARRB1;ARRB1	TSS1500;TSS1500			-0.406489	-0.30185	-6.94709	1.00189e-09	1.39161e-06	11.823	-0.0669242	-0.0625141
chr12	48135549	-	cg19333758	OpenSea	RAPGEF3;RAPGEF3;RAPGEF3	Body;Body;Body			-0.809574	-2.48179	-6.94685	1.00295e-09	1.39161e-06	11.822	-0.0278999	-0.287152
chr12	52638005	-	cg22193385	N_Shore	KRT7	Body			-0.749953	1.26631	-6.94662	1.00394e-09	1.39161e-06	11.8211	-0.137702	-0.0768677
chr7	150635526	+	cg04819580	OpenSea					-0.430937	-0.530256	-6.94416	1.01479e-09	1.40414e-06	11.8111	-0.0632657	-0.0977026
chr10	23732088	+	cg16152753	S_Shelf					-0.625157	1.34898	-6.93883	1.03873e-09	1.43469e-06	11.7895	-0.104571	0.13024
chr10	75634848	+	cg12726743	S_Shore	CAMK2G;CAMK2G;CAMK2G;CAMK2G;CAMK2G;CAMK2G	TSS1500;TSS1500;TSS1500;TSS1500;TSS1500;TSS1500			-0.432719	-0.985041	-6.93777	1.04353e-09	1.43875e-06	11.7852	-0.0502758	-0.108081
chr1	120175441	-	cg15166348	OpenSea	ZNF697	5'UTR			-0.616434	2.77361	-6.93689	1.04755e-09	1.44072e-06	11.7817	-0.05512	0.0140566
chr3	183046810	-	cg00009602	OpenSea	MCF2L2	Body			-0.570774	1.29174	-6.93664	1.0487e-09	1.44072e-06	11.7807	-0.103065	-0.0760446
chr1	84462335	-	cg09408366	N_Shore	TTLL7	5'UTR			-0.653857	2.22463	-6.93192	1.07058e-09	1.4663e-06	11.7615	-0.0848545	-0.0465314
chr20	59878179	+	cg04761931	OpenSea	CDH4	Body			-0.418913	1.87873	-6.9318	1.07111e-09	1.4663e-06	11.761	-0.0462132	-0.00525807
chr15	93617141	-	cg26127778	Island	RGMA;RGMA;RGMA;RGMA;RGMA;RGMA;RGMA	1stExon;TSS1500;Body;5'UTR;TSS1500;5'UTR;TSS1500			-0.758786	0.273784	-6.92335	1.11142e-09	1.51879e-06	11.7268	-0.124888	-0.156406
chr17	47094198	+	cg09029085	S_Shore	IGF2BP1;IGF2BP1	Body;Body			-0.45588	1.03153	-6.9175	1.14018e-09	1.55296e-06	11.7031	-0.0790487	-0.0666222
chr15	59608231	-	cg11294276	OpenSea	MYO1E	Body			-0.566851	1.86491	-6.91744	1.14045e-09	1.55296e-06	11.7029	-0.0814048	0.00785037
chr10	6214079	+	cg26262157	OpenSea	PFKFB3	Body		chr10:6213842-6213842	-0.73048	0.0546685	-6.91462	1.1546e-09	1.56871e-06	11.6914	-0.108374	-0.110988
chr20	19672928	-	cg12903335	OpenSea	SLC24A3	Body			-0.773995	-2.21415	-6.91433	1.15608e-09	1.56871e-06	11.6902	-0.0535951	-0.130448
chr12	15039397	-	cg22221831	OpenSea	MGP	TSS1500			-0.551142	3.95983	-6.9133	1.16131e-09	1.57304e-06	11.686	-0.0236204	-0.00930547
chr8	21780678	+	cg02412345	S_Shelf	XPO7;XPO7	Body;Body			-0.624674	3.81515	-6.9109	1.17355e-09	1.58683e-06	11.6763	-0.0335984	-0.0177501
chr15	90291141	-	cg04459939	N_Shelf					0.574966	0.264706	6.9077	1.19001e-09	1.60628e-06	11.6634	0.102963	0.135048
chr19	13135333	-	cg26581012	Island	NFIX;NFIX;NFIX	TSS200;Body;Body	low-CpG:12995149-12996848		0.770759	-3.80994	6.90668	1.19533e-09	1.61065e-06	11.6593	0.0479515	0.0215308
chr13	90028291	-	cg00982082	OpenSea					-0.806357	4.05877	-6.90456	1.20646e-09	1.62038e-06	11.6507	-0.0411344	-0.00606971
chr3	32023611	+	cg26834212	S_Shore	ZNF860;OSBPL10;OSBPL10	5'UTR;TSS1500;TSS1500			0.470089	-0.116559	6.90451	1.20675e-09	1.62038e-06	11.6504	0.0664184	0.148354
chr2	26729139	-	cg05531689	S_Shelf	OTOF	Body			0.364388	1.45253	6.9012	1.22432e-09	1.64111e-06	11.637	0.0337653	0.12643
chr1	196048147	+	cg11447377	OpenSea					-0.937608	-1.90771	-6.8975	1.24425e-09	1.66494e-06	11.6221	-0.0879729	-0.0557488
chr3	56818298	+	cg07391913	OpenSea	ARHGEF3;ARHGEF3	Body;Body			-0.750218	-1.46821	-6.89697	1.24709e-09	1.66585e-06	11.6199	-0.0841293	-0.148956
chr6	31761055	-	cg08899667	N_Shelf	VARS	Body			-0.543139	1.98786	-6.89512	1.2572e-09	1.67646e-06	11.6125	-0.0885931	-0.0996226
chr17	45730222	+	cg04057642	S_Shelf	KPNB1	Body			-0.699393	3.61167	-6.8893	1.28958e-09	1.7142e-06	11.5889	-0.0458114	-0.0264457
chr11	92617118	+	cg14730524	S_Shore	FAT3	Body			-0.574676	2.58878	-6.88923	1.28994e-09	1.7142e-06	11.5886	-0.0593945	0.00253207
chr1	48559803	+	cg08871545	OpenSea					-0.708214	-0.56306	-6.88727	1.30107e-09	1.72602e-06	11.5806	-0.112237	-0.115379
chr5	176064777	+	cg12590442	OpenSea	EIF4E1B	5'UTR			0.295734	-0.0715322	6.88528	1.31238e-09	1.73803e-06	11.5726	0.04667	0.0573317
chr3	159744064	-	cg03759346	OpenSea					-0.597245	1.44756	-6.88271	1.3272e-09	1.75465e-06	11.5622	-0.100045	0.00784182
chr1	221931368	-	cg06776294	OpenSea				chr1:221931213-221931213	-0.634867	1.06443	-6.87928	1.3472e-09	1.77805e-06	11.5483	-0.0985226	-0.0817874
chr19	46185348	+	cg02942825	S_Shore	GIPR	3'UTR			-0.563456	2.68243	-6.87747	1.35786e-09	1.7874e-06	11.541	-0.0598628	-0.0351379
chr5	176755542	+	cg11197664	N_Shelf					-1.0498	3.51003	-6.8773	1.35892e-09	1.7874e-06	11.5403	-0.0801068	-0.0240589
chr13	52569926	-	cg01821042	OpenSea	ATP7B;ATP7B;ATP7B	Body;Body;Body			-0.338496	-0.255519	-6.87003	1.40271e-09	1.84186e-06	11.5109	-0.0615752	-0.00630653
chr22	37516161	-	cg17127042	OpenSea					-0.748421	4.60096	-6.86868	1.41097e-09	1.84956e-06	11.5054	-0.0276146	-0.0190469
chr5	27947331	+	cg10051539	OpenSea					-0.907024	1.244	-6.86362	1.44245e-09	1.88762e-06	11.4849	-0.144443	-0.0482122
chr18	501513	-	cg21067023	S_Shore	COLEC12	TSS1500			0.491707	-0.613002	6.86285	1.44732e-09	1.89079e-06	11.4818	0.0852391	0.103457
chr1	3142925	-	cg24499605	OpenSea	PRDM16;PRDM16	Body;Body			-0.724819	1.4404	-6.85999	1.46545e-09	1.91124e-06	11.4703	-0.123558	-0.0941331
chr4	41258241	-	cg25550487	N_Shore	UCHL1;UCHL1-AS1	TSS1500;Body			0.448893	-0.614517	6.85861	1.4743e-09	1.91635e-06	11.4647	0.0797843	0.0890516
chr3	100353890	+	cg05657694	OpenSea	ADGRG7;ADGRG7	TSS1500;Body			-0.740702	2.63433	-6.85861	1.47433e-09	1.91635e-06	11.4647	-0.0848401	-0.0370378
chr7	151037217	-	cg04864378	N_Shore					-0.395488	-0.384671	-6.85572	1.493e-09	1.93736e-06	11.453	-0.0707633	-0.0971691
chr1	3447205	+	cg11835575	N_Shore	MEGF6	Body			-0.616918	0.142756	-6.85512	1.4969e-09	1.93916e-06	11.4506	-0.0987044	-0.160792
chr17	77924733	-	cg23651872	S_Shore	TBC1D16	Body			0.747233	-2.75755	6.85465	1.5e-09	1.93992e-06	11.4487	0.081001	0.149768
chr17	1466774	-	cg27448230	S_Shore	PITPNA	TSS1500			-0.796304	3.21523	-6.85154	1.52043e-09	1.96305e-06	11.4361	-0.0742569	-0.0187369
chr20	16195955	+	cg09502182	OpenSea					-0.323895	-0.040051	-6.84729	1.5489e-09	1.99647e-06	11.4189	-0.0596581	-0.063606
chr17	17110180	+	cg19093370	Island	PLD6	TSS1500			-0.780616	3.53494	-6.84498	1.56458e-09	2.01332e-06	11.4095	-0.0597953	-0.0167092
chr1	16714027	-	cg02067531	OpenSea	SZRD1;SZRD1;SZRD1;SZRD1;SZRD1;SZRD1	Body;Body;Body;Body;Body;Body			-0.749584	1.10331	-6.84253	1.58137e-09	2.02936e-06	11.3996	-0.139499	-0.208214
chr12	47617751	+	cg13683827	OpenSea	FAM113B	5'UTR			-0.310737	0.184098	-6.84239	1.5823e-09	2.02936e-06	11.3991	-0.0630132	-0.0177115
chr13	99142859	-	cg14317195	OpenSea	STK24;STK24;STK24	Body;Body;Body			-0.4789	1.65077	-6.8382	1.61145e-09	2.06324e-06	11.3822	-0.0719243	-0.0994812
chr19	17914473	+	cg17542517	OpenSea	B3GNT3	5'UTR			-0.32263	-0.272821	-6.83783	1.61406e-09	2.06324e-06	11.3807	-0.0490723	-0.0897901
chr6	32118420	-	cg22268510	Island	PRRT1	Body			0.56668	-4.75171	6.82538	1.70405e-09	2.17369e-06	11.3303	0.0165237	0.00904163
chr3	16494032	-	cg18119211	OpenSea	RFTN1	Body			-0.85246	0.756965	-6.8251	1.7061e-09	2.17369e-06	11.3292	-0.150065	-0.224815
chr19	39403745	-	cg24955642	OpenSea	CCER2	TSS1500			-0.428792	0.483461	-6.82249	1.7256e-09	2.19155e-06	11.3187	-0.0869239	-0.038188
chr5	135347309	+	cg07291109	OpenSea					-0.840787	2.77724	-6.82247	1.72579e-09	2.19155e-06	11.3186	-0.0896301	-0.0423751
chr17	77924665	+	cg17295878	S_Shore	TBC1D16	Body			0.685022	-1.48187	6.82169	1.73167e-09	2.19541e-06	11.3154	0.104619	0.189756
chr10	79825878	-	cg13071908	OpenSea					-0.459412	-1.19546	-6.82122	1.73521e-09	2.19628e-06	11.3135	-0.057572	-0.101125
chr12	107381471	-	cg21834204	S_Shore	MTERFD3;MTERFD3	TSS1500;TSS1500			-0.445319	-0.0897879	-6.82037	1.74164e-09	2.20082e-06	11.3101	-0.07016	-0.0584653
chr2	39892115	+	cg25872015	N_Shore	TMEM178A;TMEM178A	TSS1500;TSS1500			0.448625	1.87414	6.81701	1.7673e-09	2.2296e-06	11.2965	0.0360684	0.102833
chr5	10310709	-	cg14013083	S_Shelf					-0.428409	0.827406	-6.81462	1.7858e-09	2.24926e-06	11.2869	-0.0760736	-0.0541663
chr9	72658354	+	cg09762316	N_Shore	MAMDC2;MAMDC2	TSS200;TSS200			1.06611	-2.18051	6.81226	1.80421e-09	2.26874e-06	11.2773	0.161559	0.0944174
chr1	153861258	-	cg20555284	OpenSea	GATAD2B	5'UTR			-0.658064	-1.09711	-6.80383	1.87166e-09	2.34974e-06	11.2433	-0.0877807	-0.137461
chr1	151029221	+	cg01848079	N_Shelf	CDC42SE1;CDC42SE1	5'UTR;5'UTR			-0.396271	0.442917	-6.80235	1.88375e-09	2.36107e-06	11.2373	-0.0658193	-0.158631
chr10	129533731	+	cg14716990	N_Shore					0.402714	-4.59054	6.79618	1.93509e-09	2.42149e-06	11.2124	0.0117488	0.00386124
chr15	80263218	-	cg03275306	OpenSea	BCL2A1;BCL2A1	1stExon;1stExon			-0.794413	2.66927	-6.79462	1.94821e-09	2.43397e-06	11.2061	-0.0818508	-0.106557
chr14	62178462	-	cg07776734	OpenSea	HIF1A;HIF1A;HIF1A	Body;Body;Body			-0.62945	0.813721	-6.78735	2.01081e-09	2.50811e-06	11.1768	-0.100955	-0.191054
chr7	101585536	+	cg15352067	OpenSea	CUX1;CUX1;CUX1;CUX1;CUX1;CUX1;CUX1	Body;Body;Body;Body;Body;Body;Body			-0.767502	1.95676	-6.78664	2.01703e-09	2.51181e-06	11.1739	-0.108902	-0.074466
chr17	7833163	+	cg27162435	Island	KCNAB3	TSS1500			1.13126	-3.8661	6.78627	2.02035e-09	2.51189e-06	11.1724	0.0944868	0.0509567
chr4	129730473	-	cg10732921	N_Shore	JADE1;JADE1;JADE1;JADE1;JADE1	TSS1500;TSS1500;TSS1500;TSS1500;TSS1500			-0.389442	-0.0574139	-6.78305	2.04882e-09	2.5432e-06	11.1594	-0.0715427	-0.0320113
chr11	65194933	-	cg15920975	S_Shelf			low-CpG:64951457-64951665		-0.886223	0.772444	-6.78127	2.06472e-09	2.55707e-06	11.1522	-0.15798	-0.155315
chr2	55717980	-	cg11945474	OpenSea					-0.722539	2.71681	-6.78106	2.06662e-09	2.55707e-06	11.1514	-0.0889998	-0.0412959
chr16	27413177	-	cg05814654	OpenSea	IL21R;IL21R	TSS1500;TSS1500			-0.568459	-2.35313	-6.77825	2.09207e-09	2.58442e-06	11.14	-0.036417	-0.0874351
chr20	837282	-	cg05113787	OpenSea					-0.71514	1.02796	-6.77375	2.13341e-09	2.63127e-06	11.1219	-0.123298	-0.146265
chr7	106065986	+	cg05127193	OpenSea					-0.350244	0.587378	-6.7713	2.15621e-09	2.65244e-06	11.112	-0.0700854	-0.0592384
chr7	22604019	+	cg17722435	OpenSea					-0.855967	3.45327	-6.77117	2.15744e-09	2.65244e-06	11.1115	-0.0607842	-0.0306225
chr8	122330405	-	cg04231886	OpenSea					-0.9661	-1.11906	-6.76815	2.18602e-09	2.68331e-06	11.0992	-0.0998805	-0.205454
chr7	101398184	+	cg14398883	OpenSea					-0.746566	0.771038	-6.76312	2.23431e-09	2.73823e-06	11.079	-0.143652	-0.115139
chr17	67605498	+	cg00059652	OpenSea					-0.915582	2.74213	-6.76274	2.23801e-09	2.73841e-06	11.0774	-0.105854	-0.0461063
chr1	11908164	-	cg05396397	OpenSea	NPPA	TSS1500			-0.608642	0.480351	-6.76203	2.24488e-09	2.74248e-06	11.0746	-0.110669	-0.0984945
chr12	52638592	-	cg07022048	N_Shore	KRT7	Body			-0.334316	0.949707	-6.75832	2.28138e-09	2.78266e-06	11.0596	-0.0560644	-0.0070079
chr11	118743051	-	cg00804785	OpenSea					-0.816316	3.51531	-6.75756	2.28896e-09	2.7875e-06	11.0566	-0.059343	-0.0569359
chr5	95385807	+	cg26485867	OpenSea	LOC101929710	Body			-0.415888	-0.855274	-6.75489	2.31572e-09	2.81565e-06	11.0458	-0.0694949	-0.0296522
chr9	73025362	-	cg16504526	N_Shore	KLF9	Body			-0.656664	-0.30798	-6.74984	2.36707e-09	2.87356e-06	11.0254	-0.0992637	-0.284151
chr8	82607760	-	cg24617176	OpenSea	SLC10A5	TSS1500			-0.853797	2.195	-6.74853	2.38054e-09	2.88538e-06	11.0202	-0.117801	-0.0148093
chr17	4945668	-	cg09252911	OpenSea					0.404459	-1.93829	6.73701	2.50277e-09	3.02877e-06	10.9737	0.0510323	0.0269599
chr11	5716255	+	cg26724018	OpenSea	TRIM22	5'UTR			-0.869949	0.528381	-6.73292	2.54756e-09	3.0735e-06	10.9572	-0.146403	-0.206098
chr16	50732073	+	cg01020263	OpenSea	NOD2	Body			-0.695005	0.0264565	-6.73291	2.54769e-09	3.0735e-06	10.9572	-0.12971	-0.0925933
chr18	42996065	+	cg15651616	OpenSea	SLC14A2	5'UTR			-0.679216	-0.136081	-6.73144	2.56402e-09	3.08838e-06	10.9513	-0.109377	-0.252291
chr6	84144469	-	cg26137276	S_Shelf					-0.64608	0.182121	-6.7273	2.61054e-09	3.13951e-06	10.9346	-0.108026	-0.113698
chr19	35632767	+	cg17682828	N_Shore	FXYD1;FXYD7;FXYD1	Body;TSS1500;Body			-0.547274	-2.03936	-6.72413	2.64672e-09	3.17808e-06	10.9218	-0.0354836	-0.112314
chr1	89776303	-	cg16440309	OpenSea				chr1:89776158-89776158	-0.841586	0.283104	-6.72327	2.65661e-09	3.185e-06	10.9183	-0.0964043	-0.412386
chr1	37091601	+	cg25025310	OpenSea					0.83625	2.30072	6.71383	2.76778e-09	3.31313e-06	10.8803	0.050535	0.10297
chr19	13283248	-	cg23774365	OpenSea					-0.514179	-0.719315	-6.71337	2.77323e-09	3.31452e-06	10.8785	-0.0804377	-0.0658333
chr1	1370228	+	cg07232890	N_Shore	VWA1;VWA1;LOC102724312;LOC102724312;LOC102724312	TSS1500;TSS1500;TSS1500;TSS1500;TSS1500			-0.49097	-1.75754	-6.7121	2.78856e-09	3.32769e-06	10.8734	-0.0540371	-0.0316684
chr1	4663943	+	cg13959371	OpenSea					-0.834848	2.50904	-6.70999	2.81426e-09	3.35318e-06	10.8649	-0.0817665	-0.00688859
chr10	91111929	-	cg12083893	OpenSea					-0.549012	3.12423	-6.70473	2.87924e-09	3.42531e-06	10.8437	-0.0478967	-0.0273918
chr8	95284951	+	cg14189106	OpenSea					-0.902819	-1.00216	-6.70293	2.90182e-09	3.44687e-06	10.8364	-0.107795	-0.122128
chr13	32347800	-	cg11298844	OpenSea	RXFP2;RXFP2	Body;Body		chr13:32347687-32347687	-0.688091	3.51352	-6.6996	2.94404e-09	3.48731e-06	10.823	-0.0499025	-0.0253488
chr15	42787288	-	cg03018028	S_Shelf	SNAP23;SNAP23	TSS1500;TSS1500			-0.844501	-2.24112	-6.69953	2.94491e-09	3.48731e-06	10.8228	-0.0736964	0.0179936
chr1	2804835	-	cg21691065	OpenSea					-0.854861	-0.231442	-6.69778	2.96736e-09	3.50852e-06	10.8157	-0.119455	-0.272211
chr6	140715091	+	cg14241320	OpenSea					-1.03567	-2.34568	-6.68734	3.10474e-09	3.66469e-06	10.7737	-0.0705317	-0.022421
chr8	106333948	+	cg03830443	S_Shore	ZFPM2	Body			-0.699798	4.29152	-6.68703	3.10893e-09	3.66469e-06	10.7725	-0.0288689	-0.000305231
chr5	158385385	+	cg22888554	OpenSea	EBF1;EBF1;EBF1	Body;Body;Body		chr5:158385170-158385170	0.543284	-1.30565	6.68656	3.11529e-09	3.66658e-06	10.7706	0.0994328	-0.0325274
chr12	70215816	+	cg23907053	OpenSea	RAB3IP;RAB3IP;RAB3IP;RAB3IP;RAB3IP	3'UTR;3'UTR;3'UTR;3'UTR;3'UTR			-0.663358	0.907927	-6.68604	3.12239e-09	3.66934e-06	10.7685	-0.122411	-0.089165
chr1	209792160	+	cg16758929	OpenSea	LAMB3;LAMB3;LAMB3	Body;Body;Body			-0.41459	1.97528	-6.68512	3.13479e-09	3.67414e-06	10.7648	-0.0481234	-0.0144194
chr19	15674109	-	cg24396175	OpenSea					-0.353718	-0.156966	-6.68503	3.13599e-09	3.67414e-06	10.7644	-0.06354	-0.0478932
chr20	49163358	+	cg06528362	OpenSea	PTPN1;PTPN1	5'UTR;Body			-0.561606	-2.28468	-6.68229	3.17345e-09	3.7124e-06	10.7534	-0.0350254	-0.0831056
chr20	60484469	+	cg01298884	OpenSea	CDH4;CDH4;CDH4	Body;Body;Body			0.792943	1.60132	6.67801	3.23292e-09	3.77625e-06	10.7362	0.0799624	0.0572401
chr11	5712109	+	cg03135704	OpenSea	TRIM22;TRIM22	5'UTR;5'UTR			-0.651506	-2.93928	-6.67744	3.24088e-09	3.77982e-06	10.7339	-0.0215456	-0.169728
chr1	161998659	+	cg23316188	OpenSea				chr1:161998457-161998457	-0.486835	-0.390226	-6.67672	3.25113e-09	3.78606e-06	10.731	-0.0816675	-0.0317142
chr6	29454557	+	cg13305823	OpenSea	MAS1L	1stExon			-0.650477	-0.146906	-6.66857	3.36803e-09	3.91628e-06	10.6982	-0.119609	-0.092949
chr1	40098898	+	cg08355042	OpenSea	HEYL	Body			0.517219	-2.64006	6.66727	3.38703e-09	3.93246e-06	10.693	0.0584082	0.0712009
chr1	157125526	-	cg00083262	OpenSea					-0.341779	-1.73435	-6.66575	3.40938e-09	3.95246e-06	10.6869	-0.038338	-0.0356047
chr11	120080945	+	cg01146320	N_Shore	OAF	TSS1500			-0.513772	-0.750554	-6.66509	3.41906e-09	3.95774e-06	10.6842	-0.0736837	-0.057489
chr12	7848647	+	cg22956254	OpenSea	GDF3	TSS1500			-0.640354	-1.38648	-6.6644	3.42938e-09	3.96375e-06	10.6814	-0.0740317	-0.0630819
chr10	36965362	+	cg14214856	OpenSea					-0.494467	-0.840337	-6.66251	3.45753e-09	3.99031e-06	10.6738	-0.0641598	-0.189436
chr8	61880470	-	cg07265924	OpenSea	LOC100130298	TSS200			-1.21545	3.13223	-6.65978	3.49863e-09	4.03172e-06	10.6629	-0.147277	-0.100205
chr12	107974897	-	cg13935577	Island	BTBD11;BTBD11	Body;Body			0.987962	0.302388	6.65712	3.53924e-09	4.07244e-06	10.6522	0.147305	0.246671
chr16	21162155	-	cg14143795	OpenSea	DNAH3	Body			-0.872153	0.253818	-6.6565	3.54871e-09	4.07725e-06	10.6497	-0.152433	-0.147155
chr2	219863984	+	cg25520960	N_Shelf					0.403522	0.222549	6.65497	3.57229e-09	4.09825e-06	10.6435	0.0591337	0.168777
chr11	18601039	-	cg09535011	OpenSea	UEVLD;UEVLD;UEVLD;UEVLD;UEVLD;UEVLD;UEVLD;UEVLD;UEVLD	5'UTR;1stExon;Body;Body;Body;Body;Body;Body;5'UTR			-0.624397	2.17042	-6.65259	3.60942e-09	4.1347e-06	10.6339	-0.0888786	-0.123643
chr18	36332135	-	cg04626117	OpenSea					-0.426135	2.2272	-6.65047	3.64273e-09	4.16667e-06	10.6254	-0.0484001	-0.0129747
chr14	75447512	-	cg10397819	Island				chr14:75447372-75447372	0.358601	0.170042	6.6491	3.66428e-09	4.18513e-06	10.62	0.0536775	0.146891
chr17	7832852	-	cg13407335	Island	KCNAB3	TSS200			1.13456	-3.42744	6.64786	3.68404e-09	4.20148e-06	10.615	0.103855	0.0706001
chr17	4436830	-	cg02672144	N_Shelf	SPNS2	Body			-0.416261	1.79398	-6.64611	3.71207e-09	4.22721e-06	10.6079	-0.0638936	-0.0234845
chr13	41247086	-	cg19700306	OpenSea					-0.601994	2.40695	-6.64514	3.72775e-09	4.2388e-06	10.604	-0.0828241	-0.0625814
chr3	4782393	-	cg13146164	OpenSea	ITPR1;ITPR1;ITPR1	Body;Body;Body		chr3:4782381-4782381	-0.512896	0.176549	-6.64267	3.76774e-09	4.27798e-06	10.5941	-0.0883301	-0.0592927
chr12	55378169	+	cg15606135	OpenSea	TESPA1	5'UTR			-0.665443	-1.13753	-6.63682	3.86449e-09	4.38139e-06	10.5706	-0.0651106	-0.212455
chr6	14094744	+	cg04746287	OpenSea				chr6:14094295-14094295	-0.480773	2.49029	-6.63604	3.87749e-09	4.38968e-06	10.5675	-0.0444839	-0.023014
chr6	33384391	-	cg05352838	N_Shore	CUTA;CUTA;CUTA;CUTA;CUTA	3'UTR;3'UTR;3'UTR;3'UTR;3'UTR			-0.747394	4.38597	-6.63523	3.8911e-09	4.39864e-06	10.5642	-0.0414451	-0.0414451
chr3	195267087	-	cg27230534	N_Shelf	PPP1R2	Body			-0.437649	2.0244	-6.63418	3.90886e-09	4.41226e-06	10.56	-0.046628	-0.088491
chr1	157973398	+	cg23117180	OpenSea	KIRREL;KIRREL	Body;Body			-0.735184	2.71878	-6.63045	3.97236e-09	4.47738e-06	10.545	-0.0802089	-0.0491415
chr3	169118938	-	cg18698559	OpenSea	MECOM;MECOM	5'UTR;Body			-0.457668	-0.139799	-6.62761	4.02159e-09	4.52627e-06	10.5336	-0.0808977	-0.0773407
chr8	125640733	+	cg11191166	OpenSea	MTSS1;MTSS1;MTSS1	Body;Body;Body			-1.09059	2.96437	-6.62509	4.06568e-09	4.56923e-06	10.5235	-0.115129	-0.0282644
chr4	96051461	+	cg21574271	OpenSea	BMPR1B	Body			-0.497659	0.270047	-6.61492	4.24844e-09	4.76768e-06	10.4827	-0.095175	-0.0432056
chr7	22484498	-	cg05848337	OpenSea	STEAP1B;STEAP1B	Body;Body		chr7:22484182-22484182	-0.65218	1.48334	-6.61428	4.26028e-09	4.77404e-06	10.4801	-0.0818456	-0.204357
chr2	58996515	-	cg11275153	OpenSea	LINC01122	Body			-0.890935	0.169889	-6.61324	4.27957e-09	4.7887e-06	10.4759	-0.154671	-0.21596
chr3	72128386	-	cg09624551	OpenSea					-0.650512	1.95908	-6.60888	4.36094e-09	4.86675e-06	10.4584	-0.0947902	-0.0346016
chr13	41055588	+	cg00156995	OpenSea	LOC646982;LOC646982;LOC646982	TSS1500;TSS1500;TSS1500			0.381657	-1.57518	6.6085	4.36806e-09	4.86675e-06	10.4569	0.0622812	0.0286666
chr5	57925482	+	cg08477768	OpenSea	RAB3C	Body			-0.326957	0.0397238	-6.60849	4.36823e-09	4.86675e-06	10.4569	-0.0586981	0.00122072
chr6	52861201	-	cg13876206	S_Shore	GSTA4	TSS1500			-0.882084	-1.16313	-6.60437	4.44686e-09	4.94721e-06	10.4403	-0.0973731	-0.116357
chr15	93617146	-	cg17400113	Island	RGMA;RGMA;RGMA;RGMA;RGMA;RGMA;RGMA	1stExon;TSS1500;Body;5'UTR;TSS1500;5'UTR;TSS1500			-0.856463	1.65776	-6.60341	4.46537e-09	4.96066e-06	10.4365	-0.12544	-0.126867
chr15	50200296	+	cg00217293	OpenSea	ATP8B4;ATP8B4;ATP8B4;ATP8B4	Body;Body;Body;Body			-0.804194	-0.690649	-6.59916	4.54811e-09	5.04229e-06	10.4194	-0.155548	0.189704
chr17	32925561	-	cg00213295	OpenSea	TMEM132E	Body			0.491671	-0.910176	6.59867	4.55777e-09	5.04229e-06	10.4175	0.0855591	0.0598652
chr3	155608699	-	cg13601925	OpenSea	GMPS	Body			-0.822769	3.04293	-6.59835	4.56399e-09	5.04229e-06	10.4162	-0.0724572	0.00176727
chr5	39256706	-	cg26371422	OpenSea	FYB	Body		chr5:39256594-39256594	-0.701855	-0.586401	-6.5983	4.56498e-09	5.04229e-06	10.416	-0.151728	0.235433
chr1	212688417	+	cg14988680	Island					0.780708	-3.93157	6.59631	4.60439e-09	5.07857e-06	10.408	0.0407257	0.0172259
chr2	73178866	+	cg10040131	OpenSea	SFXN5	Body			0.341584	-1.05446	6.5951	4.62856e-09	5.09278e-06	10.4032	0.060063	0.0503932
chr1	51982669	+	cg04542977	N_Shore	EPS15	Body			-0.538936	0.585294	-6.59501	4.63047e-09	5.09278e-06	10.4028	-0.102765	-0.0639218
chr3	119298083	+	cg15564579	N_Shore	ADPRH;ADPRH;ADPRH	TSS200;TSS200;TSS200			-0.596536	1.79417	-6.58793	4.7743e-09	5.24349e-06	10.3744	-0.0825111	-0.0243341
chr1	43998294	+	cg21268658	S_Shore	PTPRF;PTPRF	5'UTR;5'UTR			0.572632	2.55859	6.58725	4.78842e-09	5.24977e-06	10.3717	0.0371514	0.0982449
chr3	160120481	+	cg01464849	S_Shore	SMC4;SMC4;SMC4;SMC4;SMC4;SMC4	ExonBnd;ExonBnd;ExonBnd;Body;Body;Body			-0.688409	1.27515	-6.58699	4.79361e-09	5.24977e-06	10.3707	-0.114573	-0.177048
chr13	76334583	-	cg14675361	OpenSea	LMO7;LMO7	TSS1500;Body			-0.710557	-0.0862275	-6.58626	4.80883e-09	5.25898e-06	10.3677	-0.111643	-0.18395
chr8	142055822	+	cg19613578	OpenSea					-0.400214	1.29829	-6.58488	4.83769e-09	5.27535e-06	10.3622	-0.0634799	-0.034585
chr16	72015971	-	cg10427651	OpenSea	PKD1L3;PKD1L3	ExonBnd;Body			-0.562226	-1.6459	-6.58474	4.84053e-09	5.27535e-06	10.3616	-0.0601206	-0.0930447
chr11	66315239	+	cg04663194	S_Shore	ACTN3	Body			0.626787	2.40998	6.58456	4.8443e-09	5.27535e-06	10.3609	0.0393448	0.118541
chr2	461270	+	cg03051146	OpenSea					-0.7345	-1.02097	-6.58343	4.86802e-09	5.29372e-06	10.3564	-0.0896542	-0.176205
chr2	153080103	-	cg06489390	OpenSea					-0.611536	-1.05324	-6.58155	4.9076e-09	5.32926e-06	10.3488	-0.0794208	-0.0683524
chr5	112548062	-	cg23417486	OpenSea	MCC;MCC	Body;Body			-0.685727	0.59141	-6.58072	4.92532e-09	5.34098e-06	10.3455	-0.11021	-0.360885
chr3	7585202	+	cg02827650	OpenSea	GRM7;GRM7	Body;Body			-0.670135	4.09986	-6.57763	4.99143e-09	5.4029e-06	10.3331	-0.0303471	0.00178272
chr3	141934296	-	cg04923752	OpenSea	GK5;GK5	Body;Body			-0.649121	2.52029	-6.5774	4.99642e-09	5.4029e-06	10.3322	-0.0845761	-0.105022
chr11	129793108	+	cg16983588	OpenSea	PRDM10;PRDM10;PRDM10;PRDM10	Body;Body;Body;Body			-0.851711	2.97913	-6.57681	5.0093e-09	5.40925e-06	10.3298	-0.0825297	-0.0347994
chr2	219747459	-	cg03630015	N_Shore	WNT10A	Body			0.482058	0.850972	6.57616	5.02323e-09	5.41673e-06	10.3272	0.0601294	0.159012
chr12	16501473	-	cg15018592	OpenSea	MGST1;MGST1;MGST1;MGST1;MGST1;MGST1;MGST1;MGST1	5'UTR;5'UTR;5'UTR;5'UTR;5'UTR;5'UTR;Body;Body			-0.704048	-3.7393	-6.57543	5.03909e-09	5.42625e-06	10.3243	-0.0418759	0.0436829
chr6	31431503	-	cg18808777	OpenSea	HCP5	3'UTR			-0.731245	0.220761	-6.57155	5.1243e-09	5.50558e-06	10.3087	-0.115133	-0.283298
chr17	1170806	-	cg19504184	N_Shore					-0.386303	0.260618	-6.57143	5.12702e-09	5.50558e-06	10.3083	-0.0649933	-0.0106037
chr15	49089383	-	cg06438724	OpenSea	CEP152;CEP152	Body;Body			-0.560632	-0.320513	-6.56915	5.17774e-09	5.55147e-06	10.2991	-0.0860687	-0.213865
chr2	97303065	-	cg19607918	N_Shore	KANSL3;KANSL3;KANSL3;KANSL3;KANSL3;KANSL3;KANSL3	5'UTR;Body;Body;Body;Body;Body;Body			-0.57463	-1.3224	-6.56886	5.18414e-09	5.55147e-06	10.298	-0.0945409	0.0509699
chr1	209759842	+	cg11144351	OpenSea	CAMK1G	5'UTR			-0.338348	0.322848	-6.56716	5.22234e-09	5.58463e-06	10.2912	-0.0588143	-0.0560259
chr19	2041955	-	cg26647303	Island	MKNK2;MKNK2	Body;Body	high-CpG:1992862-1993038		-0.664769	-1.8106	-6.56564	5.25683e-09	5.60624e-06	10.285	-0.0497665	-0.122338
chr3	12799985	-	cg02571874	OpenSea	TMEM40	5'UTR			-0.417302	-0.0928261	-6.56561	5.25746e-09	5.60624e-06	10.2849	-0.0703986	-0.187406
chr2	47316338	-	cg15404275	OpenSea	C2orf61	Body			-0.332109	-0.894685	-6.56531	5.26433e-09	5.60624e-06	10.2837	-0.057051	-0.0128063
chr5	65850214	-	cg02807047	OpenSea					-0.915799	-1.49054	-6.56072	5.36949e-09	5.71036e-06	10.2654	-0.0459497	-0.303362
chr11	59326082	-	cg22430000	N_Shelf					0.855137	1.64011	6.55861	5.4186e-09	5.75465e-06	10.2569	0.0763783	0.119883
chr15	75467997	-	cg01361499	N_Shelf					-0.579203	1.94497	-6.55684	5.46014e-09	5.79081e-06	10.2498	-0.0857527	-0.0109516
chr10	6214016	+	cg05014727	OpenSea	PFKFB3	Body		chr10:6213842-6213842	-0.774512	0.237355	-6.55462	5.51275e-09	5.83859e-06	10.2409	-0.11757	-0.0976411
chr5	180646608	-	cg22670033	N_Shore					1.11711	0.68782	6.55278	5.55682e-09	5.87113e-06	10.2335	0.142967	0.19295
chr13	77030645	+	cg12929160	OpenSea					-0.599507	0.838771	-6.5527	5.55869e-09	5.87113e-06	10.2332	-0.098659	-0.0290814
chr12	57937454	-	cg14241868	N_Shelf	DCTN2;DCTN2;DCTN2	Body;Body;Body			-0.413335	-0.0954689	-6.55208	5.5736e-09	5.87514e-06	10.2307	-0.0736128	-0.118509
chr5	74147684	-	cg08521176	OpenSea	FAM169A;FAM169A	Body;5'UTR			-0.705197	1.27565	-6.55191	5.57771e-09	5.87514e-06	10.2301	-0.125291	-0.13341
chr17	46679135	+	cg14509967	S_Shelf	LOC404266;LOC404266;LOC404266;LOC404266;HOXB6;LOC404266	Body;Body;Body;Body;5'UTR;Body			0.469683	-4.47824	6.5504	5.6141e-09	5.90222e-06	10.224	0.0163343	0.00712286
chr22	36044146	-	cg22734513	OpenSea	APOL6	TSS1500			-0.338189	-1.07834	-6.55021	5.6187e-09	5.90222e-06	10.2233	-0.0509741	-0.0804449
chr10	20912020	+	cg09509819	OpenSea					-0.80621	2.8185	-6.54631	5.71416e-09	5.99434e-06	10.2076	-0.0874278	-0.0255336
chr17	72898015	-	cg09827745	OpenSea					-0.533913	-1.13576	-6.54517	5.74222e-09	6.0156e-06	10.2031	-0.0690921	-0.148344
chr8	21778963	+	cg25861234	S_Shore	XPO7	Body			-0.81744	4.07057	-6.54365	5.78003e-09	6.047e-06	10.197	-0.0441747	-0.0213171
chr1	38513641	+	cg12622182	Island	POU3F1	TSS1500			0.358921	-1.67216	6.54147	5.83456e-09	6.09432e-06	10.1883	0.0547762	0.0853131
chr10	33248087	+	cg14446942	S_Shore	ITGB1;ITGB1	TSS1500;TSS1500			-0.623557	-1.14752	-6.54122	5.84104e-09	6.09432e-06	10.1873	-0.073649	-0.130135
chr10	102279908	+	cg03415883	S_Shore	SEC31B	TSS1500			0.328073	0.266625	6.53901	5.89678e-09	6.14237e-06	10.1784	0.0466957	0.169299
chr1	20911591	+	cg05722360	OpenSea					-0.511829	-1.16436	-6.53877	5.90301e-09	6.14237e-06	10.1775	-0.0751439	0.0572378
chr2	29339602	+	cg01384943	S_Shore	CLIP4;CLIP4;CLIP4;CLIP4	5'UTR;5'UTR;5'UTR;Body			-0.981738	-0.278146	-6.53627	5.96705e-09	6.20066e-06	10.1674	-0.146581	-0.262456
chr10	65426971	+	cg13254363	OpenSea					-0.444074	2.5269	-6.53464	6.00913e-09	6.23599e-06	10.1609	-0.0475534	-0.0220339
chr14	43011017	-	cg01440687	OpenSea					-0.91687	2.34426	-6.5342	6.02054e-09	6.23945e-06	10.1592	-0.117563	-0.078186
chr12	118745138	+	cg19466046	OpenSea	TAOK3	5'UTR			-0.491441	0.671449	-6.53381	6.0306e-09	6.24149e-06	10.1576	-0.105637	0.117326
chr17	25802477	-	cg27291904	OpenSea	KSR1	5'UTR			-0.513005	3.19137	-6.53282	6.05629e-09	6.25969e-06	10.1537	-0.0527226	-0.0694209
chr12	6878089	+	cg21924060	S_Shore	PTMS	Body			-0.701091	2.0602	-6.53136	6.0945e-09	6.29076e-06	10.1478	-0.0934866	-0.0366278
chr11	65868160	-	cg17573365	OpenSea	PACS1	Body			-0.42978	-0.878324	-6.53086	6.1079e-09	6.29617e-06	10.1458	-0.0482645	-0.260907
chr1	44502623	+	cg13721412	OpenSea					-0.316005	0.00440715	-6.52893	6.15879e-09	6.33201e-06	10.1381	-0.0591352	-0.0414545
chr13	52923325	+	cg01243685	OpenSea				chr13:52923212-52923212	-0.706154	0.108477	-6.52892	6.15906e-09	6.33201e-06	10.1381	-0.128681	-0.122263
chr2	36765605	-	cg19570155	OpenSea	CRIM1	Body			-1.27372	4.80242	-6.52775	6.1901e-09	6.35546e-06	10.1334	-0.0394016	0.0168169
chr14	102946182	-	cg20650823	OpenSea	TECPR2	Body			-0.439902	1.59296	-6.52514	6.26024e-09	6.41533e-06	10.1229	-0.0781344	-0.0433192
chr8	136511832	+	cg00873517	OpenSea	KHDRBS3	Body			-0.839893	-0.0777596	-6.52496	6.26504e-09	6.41533e-06	10.1222	-0.157496	-0.020804
chr11	6589761	+	cg10383568	N_Shelf	DNHD1	Body			-0.475061	2.83005	-6.52251	6.33165e-09	6.47496e-06	10.1124	-0.0432542	-0.0236756
chr17	47651470	+	cg05992846	N_Shore	LOC100288866	TSS200			0.442654	0.672066	6.52185	6.34977e-09	6.48489e-06	10.1098	0.058237	0.152058
chr16	4711507	-	cg17201805	OpenSea	MGRN1;MGRN1;MGRN1;MGRN1;MGRN1	Body;Body;Body;Body;Body			-0.88163	3.92273	-6.51982	6.4056e-09	6.53327e-06	10.1016	-0.0623142	-0.0304695
chr3	114465756	-	cg21270083	OpenSea	ZBTB20;ZBTB20;ZBTB20;ZBTB20;ZBTB20	Body;5'UTR;5'UTR;5'UTR;5'UTR			-1.09224	-0.540106	-6.51215	6.62079e-09	6.74384e-06	10.071	-0.139988	-0.195289
chr5	167447887	-	cg14826185	OpenSea	TENM2	Body			-0.946692	-1.55866	-6.51164	6.63517e-09	6.74959e-06	10.069	-0.0835559	-0.179838
chr10	71893017	-	cg04859918	S_Shore	AIFM2	TSS1500			-0.457692	1.5577	-6.51117	6.64858e-09	6.75433e-06	10.0671	-0.0811573	-0.0296451
chr1	3134756	-	cg10493186	OpenSea	PRDM16;PRDM16	Body;Body			-0.615697	0.67902	-6.5087	6.71989e-09	6.8178e-06	10.0572	-0.117863	-0.194837
chr4	78573680	+	cg03671075	OpenSea					-0.619785	3.25077	-6.50706	6.7676e-09	6.8572e-06	10.0506	-0.049199	-0.0228801
chr6	33161438	+	cg16634404	S_Shore	COL11A2;RXRB;COL11A2;COL11A2;COL11A2	TSS1500;3'UTR;TSS1500;TSS1500;TSS1500			-0.422223	1.6368	-6.5065	6.78397e-09	6.86477e-06	10.0484	-0.0629331	0.0454699
chr17	73316505	-	cg00900735	OpenSea	GRB2;GRB2	Body;Body	low-CpG:70827875-70828160		-0.374295	4.09632	-6.50583	6.80347e-09	6.87549e-06	10.0457	-0.0160551	-0.00888406
chr22	46469091	+	cg09137533	S_Shore					-0.664109	1.504	-6.50128	6.93802e-09	7.0023e-06	10.0275	-0.114306	-0.0756503
chr12	58282506	-	cg19184897	OpenSea					-0.429601	-0.0727381	-6.50007	6.9744e-09	7.02983e-06	10.0227	-0.0687962	-0.18932
chr5	106608874	+	cg12938436	OpenSea					-0.727704	2.01542	-6.4959	7.10071e-09	7.14781e-06	10.006	-0.112111	-0.0774054
chr5	124820521	+	cg09135625	OpenSea					-1.52092	2.86952	-6.49381	7.16478e-09	7.20292e-06	9.99769	-0.203297	-0.103331
chr1	156122663	-	cg22276442	OpenSea	SEMA4A;SEMA4A;SEMA4A;SEMA4A	TSS1500;TSS1500;5'UTR;TSS1500			-0.443313	1.26466	-6.49344	7.17621e-09	7.20502e-06	9.99621	-0.0767201	0.00181071
chr21	34331076	-	cg20999785	OpenSea					-0.459492	0.158713	-6.49134	7.24151e-09	7.26115e-06	9.9878	-0.0778223	-0.0740199
chr10	116514555	+	cg23564178	OpenSea					-0.750137	1.61397	-6.49069	7.26162e-09	7.27186e-06	9.98523	-0.0980371	-0.0394008
chr2	174749530	-	cg13790734	OpenSea					-0.616065	2.20078	-6.48976	7.29101e-09	7.29184e-06	9.98148	-0.0782709	-0.0378719
chr3	111522050	+	cg25711003	OpenSea	PHLDB2;PLCXD2	5'UTR;Body			-0.838673	3.54452	-6.48938	7.30288e-09	7.29426e-06	9.97997	-0.0567649	-0.0142594
chr3	99224966	+	cg17754500	OpenSea					-0.82289	0.483755	-6.48781	7.35244e-09	7.33427e-06	9.97369	-0.156046	-0.0607574
chr10	102046690	+	cg15298486	S_Shore	BLOC1S2;BLOC1S2	TSS1500;TSS1500			-0.417085	-1.45476	-6.48473	7.45036e-09	7.42161e-06	9.96141	-0.0592275	-0.00577571
chr13	79171469	-	cg26678970	S_Shore					0.643453	-3.47924	6.48446	7.45921e-09	7.42161e-06	9.96031	0.0399721	0.0379028
chr10	87679282	+	cg01102638	OpenSea	GRID1	Body			-0.857466	-0.555964	-6.4838	7.48026e-09	7.43297e-06	9.9577	-0.128576	-0.168109
chr19	11315767	+	cg06870470	N_Shelf	DOCK6	Body			-0.871864	-2.37465	-6.48283	7.51164e-09	7.45456e-06	9.95381	-0.0573437	-0.107317
chr15	83317526	-	cg17453840	Island	CPEB1	TSS1500			0.664254	-1.49763	6.48231	7.52834e-09	7.46154e-06	9.95175	0.103039	0.0994296
chr3	141145231	-	cg10599156	OpenSea	ZBTB38	5'UTR			-0.968275	3.46892	-6.48133	7.56015e-09	7.48347e-06	9.94784	-0.0820659	-0.0305434
chr17	47786426	+	cg24628298	OpenSea	SLC35B1;SLC35B1	TSS1500;TSS1500			-0.500198	0.461363	-6.48004	7.60229e-09	7.51554e-06	9.94268	-0.101443	0.0417234
chr16	68269295	+	cg22190721	Island	ESRP2	Body			0.669611	1.1318	6.47899	7.63673e-09	7.53994e-06	9.93848	0.0771801	0.211192
chr2	81825714	-	cg22891601	OpenSea					-0.661077	2.09154	-6.47412	7.79838e-09	7.6897e-06	9.91905	-0.0862496	-0.102655
chr20	43343290	-	cg01838523	OpenSea	WISP2	TSS1500			-0.417131	2.31605	-6.47104	7.90238e-09	7.78231e-06	9.90675	-0.0459393	0.000560467
chr10	102046685	+	cg26610808	S_Shore	BLOC1S2;BLOC1S2	TSS1500;TSS1500			-0.444523	-1.43199	-6.46988	7.94206e-09	7.81142e-06	9.9021	-0.0602916	-0.010039
chr3	100353884	+	cg22087119	OpenSea	ADGRG7;ADGRG7	TSS1500;Body			-0.700206	-0.548352	-6.46404	8.14393e-09	7.98284e-06	9.87881	-0.117176	-0.129304
chr9	133822478	+	cg03887049	OpenSea					-0.421599	0.629825	-6.46396	8.1469e-09	7.98284e-06	9.87847	-0.0729715	-0.0301655
chr2	210338738	-	cg17842300	OpenSea	MAP2	5'UTR			-0.852087	-1.50314	-6.46394	8.14735e-09	7.98284e-06	9.87842	-0.0895418	-0.125852
chr17	1401556	+	cg17042037	OpenSea	INPP5K;INPP5K;INPP5K	Body;Body;Body			0.270039	-0.422984	6.46159	8.23027e-09	8.05386e-06	9.86902	0.0392647	0.14331
chr7	132567403	+	cg17252233	OpenSea	CHCHD3	Body			-0.57345	2.32087	-6.46043	8.27141e-09	8.08387e-06	9.86439	-0.0672886	-0.0350659
chr2	181934906	+	cg03518467	OpenSea					-0.386742	1.48645	-6.45838	8.34462e-09	8.1451e-06	9.85622	-0.0628074	-0.00246442
chr1	8747198	+	cg16970559	OpenSea	RERE;RERE	5'UTR;5'UTR			-0.329114	1.10658	-6.458	8.35831e-09	8.14817e-06	9.85469	-0.0585547	-0.0886172
chr1	3267497	+	cg25440434	OpenSea	PRDM16;PRDM16	Body;Body		chr1:3267475-3267475	-0.820574	2.93389	-6.45613	8.42587e-09	8.20367e-06	9.84722	-0.0755785	0.018284
chr1	164558469	+	cg18555620	OpenSea	PBX1;PBX1;PBX1	Body;Body;Body			-0.416853	1.57742	-6.45194	8.5788e-09	8.34205e-06	9.83053	-0.0555508	-0.0057441
chr3	173632551	+	cg14890220	OpenSea	NLGN1	Body			-0.502349	2.59011	-6.44845	8.70841e-09	8.45743e-06	9.81661	-0.047714	-0.00708462
chr19	940967	+	cg02001279	Island	ARID3A	Body			-0.497272	-0.178938	-6.44786	8.73047e-09	8.4682e-06	9.81427	-0.0813952	-0.178428
chr8	107095693	-	cg08196217	OpenSea					-0.555877	0.65891	-6.44753	8.74313e-09	8.46984e-06	9.81292	-0.0929556	-0.153815
chr1	40099015	+	cg11242602	OpenSea	HEYL	Body			0.364373	0.332388	6.44666	8.77569e-09	8.49073e-06	9.80947	0.0572959	0.126447
chr15	81141705	+	cg19709637	OpenSea	CEMIP;CEMIP;CEMIP	5'UTR;5'UTR;5'UTR			-0.686729	2.06398	-6.44441	8.86089e-09	8.55822e-06	9.8005	-0.0972878	-0.0371135
chr15	98539090	+	cg16935031	OpenSea					-0.677133	-1.6147	-6.44369	8.8884e-09	8.55822e-06	9.79763	-0.0636147	-0.112442
chr19	13135494	-	cg19611364	Island	NFIX;NFIX;NFIX	1stExon;Body;Body	low-CpG:12995149-12996848		0.714653	-4.84151	6.44367	8.88909e-09	8.55822e-06	9.79755	0.023415	0.0155397
chr2	153023874	-	cg03116228	OpenSea	STAM2	Body			-0.480217	-0.535014	-6.44366	8.88978e-09	8.55822e-06	9.79748	-0.0785629	-0.0679133
chr17	39649283	+	cg24318728	OpenSea					-0.41696	-0.0799965	-6.43836	9.09417e-09	8.74408e-06	9.77639	-0.0857006	0.00240082
chr9	125152552	+	cg15011566	OpenSea	PTGS1;PTGS1;PTGS1;PTGS1;PTGS1;PTGS1;PTGS1	Body;Body;Body;Body;Body;Body;Body			-0.488609	0.0692098	-6.43747	9.12904e-09	8.76669e-06	9.77283	-0.0732127	-0.20519
chr3	193968161	+	cg05574195	OpenSea	LOC100505920;LOC101929337	TSS1500;Body			-0.589529	3.65918	-6.4362	9.17909e-09	8.80381e-06	9.76776	-0.0305528	-0.00384485
chr7	101398152	+	cg14823389	OpenSea					-0.828051	0.533266	-6.43467	9.23947e-09	8.85073e-06	9.76168	-0.15817	-0.102671
chr5	76134399	+	cg23516824	OpenSea					-0.622081	1.80395	-6.43069	9.39879e-09	8.99219e-06	9.74581	-0.0952352	-0.118456
chr19	6556751	+	cg19589415	OpenSea					-0.964429	-1.96251	-6.42834	9.49416e-09	9.07219e-06	9.73644	-0.0826088	-0.0913
chr11	18351321	-	cg14574315	OpenSea	GTF2H1;GTF2H1	5'UTR;5'UTR			-0.468668	-0.608968	-6.42801	9.50793e-09	9.07411e-06	9.73509	-0.069926	-0.136791
chr11	75656647	-	cg11096593	OpenSea	UVRAG	Body			-0.542336	3.62425	-6.42607	9.58723e-09	9.13428e-06	9.72739	-0.0308962	-0.00667676
chr2	39892124	+	cg00034559	N_Shore	TMEM178;TMEM178	TSS1500;TSS1500			0.378713	-0.125932	6.42589	9.59463e-09	9.13428e-06	9.72667	0.0729216	0.0848196
chr2	219730793	+	cg19837003	OpenSea	WNT6	Body			0.433447	1.30785	6.42498	9.63225e-09	9.1588e-06	9.72304	0.0495384	0.0911354
chr4	167893358	+	cg27376282	OpenSea	SPOCK3;SPOCK3;SPOCK3;SPOCK3;SPOCK3;SPOCK3;SPOCK3;SPOCK3;SPOCK3	5'UTR;Body;Body;Body;Body;Body;Body;Body;Body			-0.805472	0.661181	-6.42272	9.72609e-09	9.2361e-06	9.71404	-0.141097	-0.149245
chr1	89873226	+	cg13938909	OpenSea	LOC400759	TSS200			-1.48521	-1.23997	-6.42245	9.73747e-09	9.2361e-06	9.71296	-0.155296	-0.162492
chr10	5137178	+	cg19118077	OpenSea	AKR1C3;AKR1C3;AKR1C3	Body;Body;Body			-1.44711	1.37655	-6.42029	9.82818e-09	9.3107e-06	9.70435	-0.230548	-0.163159
chr17	46676099	+	cg01324550	S_Shore	LOC404266;LOC404266;LOC404266;LOC404266;HOXB6;LOC404266	Body;Body;Body;Body;5'UTR;Body			0.447508	-0.24995	6.41919	9.87466e-09	9.34326e-06	9.69997	0.0794889	0.126891
chr8	48540511	-	cg24686420	OpenSea	SPIDR;SPIDR;SPIDR;SPIDR	Body;Body;Body;Body		chr8:48540167-48540167	0.565498	1.24878	6.41459	1.00713e-08	9.5177e-06	9.68167	0.0353593	0.276194
chr1	243659016	-	cg23166773	OpenSea	SDCCAG8;AKT3	Body;3'UTR			-0.418474	1.43323	-6.41277	1.01506e-08	9.58089e-06	9.67439	-0.0727446	0.0146609
chr10	23383902	+	cg19870470	N_Shore	MSRB2	TSS1500			-0.458718	-0.137577	-6.41074	1.02393e-08	9.65276e-06	9.66632	-0.0793745	-0.0340286
chr6	45290812	+	cg04027040	OpenSea	SUPT3H;SUPT3H;SUPT3H	5'UTR;Body;5'UTR			-0.677761	2.16677	-6.40761	1.03779e-08	9.77152e-06	9.65384	-0.0810245	-0.0705317
chr8	145060083	-	cg16427501	N_Shelf	PARP10	Body			-0.293465	-0.386058	-6.40508	1.04908e-08	9.86579e-06	9.6438	-0.0507239	-0.0482736
chr6	10530035	+	cg27213238	OpenSea	GCNT2	Body			-0.936958	1.90281	-6.39916	1.07606e-08	1.01072e-05	9.62023	-0.132276	-0.0658998
chr2	6952860	-	cg00587472	OpenSea					-0.584776	-1.16033	-6.39744	1.08404e-08	1.01698e-05	9.61338	-0.0725292	-0.140098
chr17	7833237	+	cg14918082	N_Shore	KCNAB3	TSS1500			1.0228	-4.1177	6.3941	1.09967e-08	1.03039e-05	9.60009	0.067779	0.0373643
chr20	2675418	+	cg05857996	S_Shore	EBF4	Body			1.41375	-2.30414	6.39361	1.10201e-08	1.03133e-05	9.59812	0.185407	0.191092
chr3	15975501	+	cg27584135	OpenSea					-0.591325	2.30427	-6.39305	1.10467e-08	1.03257e-05	9.59588	-0.0684306	0.00961391
chr11	133776000	+	cg05287169	OpenSea					0.513438	0.112194	6.39253	1.10713e-08	1.03361e-05	9.59382	0.0848366	0.0988964
chr1	84556762	+	cg02553170	OpenSea	PRKACB;PRKACB	Body;Body			-0.796911	0.914309	-6.39153	1.11187e-08	1.03679e-05	9.58985	-0.121265	-0.317129
chr17	46692454	+	cg27294582	S_Shore	HOXB8	TSS200			0.623438	-4.02276	6.38876	1.12516e-08	1.04792e-05	9.57882	0.0271015	0.0200204
chr3	152049980	+	cg00085438	OpenSea	MBNL1;MBNL1;MBNL1;MBNL1;MBNL1;MBNL1;MBNL1	Body;Body;Body;Body;Body;Body;Body			-0.641398	1.74204	-6.38735	1.13197e-08	1.05299e-05	9.57323	-0.0963446	-0.0846958
chr15	89673175	+	cg07573238	OpenSea	ABHD2;ABHD2	Body;Body			-0.748125	2.52265	-6.38682	1.13457e-08	1.05413e-05	9.5711	-0.0992393	-0.00148142
chr10	6488016	+	cg06790168	OpenSea	PRKCQ;PRKCQ;PRKCQ;PRKCQ	Body;Body;Body;Body			-0.629684	-0.691949	-6.38397	1.14849e-08	1.06579e-05	9.55978	-0.0981804	0.0439013
chr2	219738714	-	cg13903421	Island	WNT6	3'UTR			0.794648	-4.14925	6.38225	1.15697e-08	1.07237e-05	9.55295	0.0452142	0.0304484
chr20	4954333	+	cg16547579	OpenSea	SLC23A2;SLC23A2	5'UTR;5'UTR		chr20:4954142-4954142	-0.508555	0.0301574	-6.37643	1.18621e-08	1.09815e-05	9.52979	-0.0825655	-0.222253
chr7	32290576	+	cg19259203	OpenSea	PDE1C	Body		chr7:32290521-32290521	-1.08207	0.952043	-6.37518	1.19257e-08	1.10272e-05	9.52482	-0.181113	-0.278858
chr7	100463206	+	cg19377250	N_Shore	SLC12A9	Body			-0.679049	4.56979	-6.37337	1.20188e-08	1.11e-05	9.51761	-0.0210594	-0.00326823
chr7	73241729	+	cg20038219	N_Shelf					-0.840379	0.880799	-6.37298	1.20385e-08	1.11049e-05	9.51608	-0.153559	-0.108928
chr1	8229825	-	cg04908588	OpenSea					-0.549079	0.0859539	-6.37248	1.20645e-08	1.11156e-05	9.51408	-0.101245	-0.113887
chr3	135790100	-	cg01293296	OpenSea	PPP2R3A;PPP2R3A;PPP2R3A	Body;Body;Body			-0.707244	3.27296	-6.36977	1.22052e-08	1.12318e-05	9.50333	-0.0484248	-0.00766855
chr22	19651051	-	cg06124892	OpenSea					-0.376259	-0.405666	-6.36812	1.22918e-08	1.12981e-05	9.49676	-0.0665072	-0.0467792
chr20	47923790	+	cg01756827	OpenSea					-0.782741	3.57493	-6.36694	1.23543e-08	1.13376e-05	9.49206	-0.0437793	-0.00367148
chr10	22680695	+	cg04415646	OpenSea	SPAG6;SPAG6;SPAG6;SPAG6	Body;Body;Body;Body			0.651907	2.42598	6.36668	1.23679e-08	1.13376e-05	9.49103	0.0357128	0.141072
chr4	95334135	-	cg06388350	OpenSea					-0.43661	0.644933	-6.36648	1.23789e-08	1.13376e-05	9.49021	-0.0858865	-0.120982
chr7	707728	-	cg10385101	N_Shelf	PRKAR1B;PRKAR1B;PRKAR1B;PRKAR1B;PRKAR1B;PRKAR1B	Body;Body;Body;Body;Body;Body			-0.405417	-0.519119	-6.36325	1.25513e-08	1.1472e-05	9.47737	-0.0626664	-0.138923
chr20	3096098	-	cg02439189	OpenSea	UBOX5;UBOX5;UBOX5-AS1;UBOX5;UBOX5;UBOX5	ExonBnd;ExonBnd;Body;Body;Body;Body			-0.284309	-0.727058	-6.36317	1.25553e-08	1.1472e-05	9.47707	-0.0431322	-0.0343897
chr15	92080308	-	cg19697042	OpenSea					-0.37873	0.261497	-6.36116	1.26638e-08	1.15574e-05	9.46909	-0.0712575	-0.02274
chr15	91492794	-	cg12391044	OpenSea	UNC45A;UNC45A	Body;Body			-0.865338	2.69652	-6.35604	1.29447e-08	1.17999e-05	9.44873	-0.0968988	-0.0402625
chr1	62072262	+	cg15581911	OpenSea					-0.472115	2.1593	-6.35474	1.30168e-08	1.18457e-05	9.44358	-0.0613312	0.0370439
chr9	139776929	+	cg14620941	N_Shelf					-0.433947	1.14817	-6.35442	1.30343e-08	1.18457e-05	9.44233	-0.0787219	-0.063677
chr22	44589353	+	cg26572435	OpenSea	PARVG;PARVG	Body;Body			-0.496849	-1.03423	-6.3543	1.30411e-08	1.18457e-05	9.44185	-0.0703267	-0.0854351
chr15	93617168	-	cg24569831	Island	RGMA;RGMA;RGMA;RGMA;RGMA;RGMA;RGMA	1stExon;TSS1500;Body;5'UTR;TSS1500;5'UTR;TSS1500			-1.16233	2.26484	-6.35127	1.32118e-08	1.19867e-05	9.42977	-0.149388	-0.100285
chr3	159562624	-	cg18609883	OpenSea	SCHIP1;IQCJ-SCHIP1;IQCJ-SCHIP1;SCHIP1;SCHIP1;SCHIP1	Body;Body;Body;Body;Body;Body			-0.902084	3.14704	-6.3508	1.32384e-08	1.19967e-05	9.42791	-0.0837262	-0.0453858
chr14	34385840	-	cg20515423	OpenSea					-0.584239	3.12298	-6.34978	1.32963e-08	1.20351e-05	9.42386	-0.0574631	-0.0406827
chr2	174885929	-	cg25083103	OpenSea					-0.27521	0.670958	-6.34679	1.34672e-08	1.21755e-05	9.412	-0.0625317	0.0773188
chr12	6308654	+	cg13940246	N_Shore	CD9	TSS1500			0.369231	0.362688	6.3435	1.36581e-08	1.23337e-05	9.39894	0.0524681	0.116415
chr7	47693630	-	cg09453760	OpenSea	C7orf65	TSS1500			-0.552838	-1.13353	-6.34314	1.36796e-08	1.23386e-05	9.39749	-0.0798437	-0.0673823
chr19	40650939	-	cg21455102	OpenSea					-0.327826	0.741803	-6.34248	1.37179e-08	1.23587e-05	9.39489	-0.0562508	-0.0551829
chr1	85405081	-	cg10230190	OpenSea	MCOLN2	Body			-0.513359	3.00489	-6.33965	1.3885e-08	1.24947e-05	9.38365	-0.0527998	0.000776921
chr2	159986646	-	cg11101345	OpenSea	TANC1;TANC1	Body;Body			-0.739009	0.988007	-6.33883	1.39339e-08	1.25241e-05	9.38039	-0.145366	-0.123574
chr4	149779232	+	cg09124532	OpenSea					-0.539845	-0.263903	-6.33787	1.39911e-08	1.25609e-05	9.37658	-0.0888594	-0.114065
chr1	3240129	+	cg01418153	Island	PRDM16;PRDM16	Body;Body			-0.684016	0.330364	-6.33609	1.40984e-08	1.26326e-05	9.3695	-0.130605	-0.0374276
chr7	94517947	+	cg03352185	OpenSea					-0.471751	0.391646	-6.336	1.41037e-08	1.26326e-05	9.36915	-0.0805468	-0.0655227
chr15	52513322	-	cg13810149	OpenSea	MYO5C	Body			0.737002	-4.74134	6.33562	1.41265e-08	1.26383e-05	9.36765	0.02501	-0.0036086
chr1	167203243	+	cg13089335	OpenSea	POU2F1	5'UTR			-0.498091	1.37627	-6.33444	1.41979e-08	1.26876e-05	9.36297	-0.0797286	-0.0135186
chr12	132569963	+	cg26725076	S_Shore	EP400NL	Body			-0.362008	0.975477	-6.33168	1.43665e-08	1.28233e-05	9.35202	-0.0605796	-0.0177017
[truncated: 11,877 more rows]
