# Supplementary material for: Maternal obesity and gestational diabetes reprogram the methylome of offspring beyond birth by inducing epigenetic signatures in metabolic and developmental pathways
Source: Cardiovasc Diabetol. 2023 Mar 4;22:44. doi: 10.1186/s12933-023-01774-y (PMC9985842; doi:10.1186/s12933-023-01774-y)
Supplement: Supplementary file 4 — Additional file 4: Table S3. List and details of the DMPs (FDR<0.05) found in the cross-sectional analyses (Ob.C; ObDia.C; ObDia.Ob). [file 12933_2023_1774_MOESM4_ESM.xlsx]

## Sheet: Ob.C DMPs
chr	pos	strand	Name	Relation_to_Island	UCSC_RefGene_Name	UCSC_RefGene_Group	Phantom4_Enhancers	Phantom5_Enhancers	logFC	AveExpr	t	P.Value	adj.P.Val	B	Avg.Beta.Diff.Ob.C
chr10	30381597	+	cg02779758	OpenSea					-0.528347	0.496095	-6.84751	1.54691e-09	0.00119435	8.50253	-0.0876429
chr19	6372363	+	cg20752312	N_Shore	ALKBH7	TSS200			0.470453	0.420316	6.63024	3.97489e-09	0.00153448	7.84422	0.0757218
chr16	441711	-	cg14241970	OpenSea	LOC100134368	Body			0.99659	4.47297	6.27369	1.83997e-08	0.0047354	6.76743	0.0337163
chr4	6344449	+	cg17795695	OpenSea	PPP2R2C;PPP2R2C	Body;Body			-0.592129	0.314617	-6.1784	2.76024e-08	0.00532787	6.48087	-0.08755
chr19	489669	+	cg14740952	Island					-0.711604	-4.70094	-6.12148	3.51385e-08	0.005426	6.31001	-0.0234699
chr10	67330494	+	cg00179952	OpenSea	LINC01515	TSS1500			-1.09562	-2.68342	-5.93815	7.60956e-08	0.00979208	5.76163	-0.101454
chr10	135153889	-	cg17501614	S_Shelf					-0.273352	0.471117	-5.88707	9.42499e-08	0.0103956	5.6094	-0.0478597
chr4	169799624	+	cg16737770	Island	PALLD;PALLD;PALLD;PALLD	Body;Body;Body;Body			0.866576	0.201545	5.79346	1.39273e-07	0.0118173	5.33117	0.132521
chr12	47219737	+	cg11146691	OpenSea	SLC38A4;SLC38A4;SLC38A4;SLC38A4	1stExon;5'UTR;1stExon;5'UTR			1.06789	-2.34567	5.78681	1.43175e-07	0.0118173	5.31146	0.0839907
chr11	8751949	+	cg22620356	N_Shore	ST5;ST5;ST5	Body;Body;Body			-0.599336	1.89735	-5.76812	1.54743e-07	0.0118173	5.25603	-0.0679
chr3	134647778	+	cg07068406	OpenSea	EPHB1	Body			2.17165	-0.42689	5.74779	1.68362e-07	0.0118173	5.19582	0.308238
chr12	47219626	-	cg15584813	OpenSea	SLC38A4;SLC38A4	5'UTR;5'UTR			0.463566	-1.60033	5.70956	1.9726e-07	0.0126919	5.0827	0.0526138
chr16	56364830	-	cg02245193	OpenSea	GNAO1;GNAO1	Body;Body			-1.45003	1.61176	-5.60053	3.09266e-07	0.0183677	4.76113	-0.170869
chr19	6372374	+	cg04072767	N_Shore	ALKBH7	TSS200			0.486135	-0.704301	5.55125	3.78553e-07	0.0191506	4.61635	0.0690003
chr14	100757365	-	cg01267120	N_Shore					0.891018	1.38446	5.54085	3.9502e-07	0.0191506	4.58584	0.111499
chr16	374675	-	cg03660948	N_Shore	AXIN1;AXIN1	Body;Body		chr16:374352-374352	0.554992	-3.95365	5.53972	3.96859e-07	0.0191506	4.58251	0.0267347
chr12	47219797	+	cg21428710	OpenSea	SLC38A4;SLC38A4	TSS200;TSS200			0.68401	-1.65326	5.50559	4.56279e-07	0.0207228	4.4825	0.0706568
chr3	156838181	-	cg11883836	Island					0.528151	-0.569865	5.44173	5.9186e-07	0.0247616	4.29584	0.0575829
chr11	7041940	+	cg15125684	Island	NLRP14;ZNF214;NLRP14	1stExon;TSS1500;5'UTR			0.586666	-3.65925	5.43456	6.09348e-07	0.0247616	4.27494	0.0251704
chr10	121484355	-	cg05273913	N_Shore	INPP5F;INPP5F	TSS1500;TSS1500			0.420664	-0.304933	5.41599	6.57075e-07	0.025366	4.22079	0.0587238
chr3	26688128	+	cg12975201	OpenSea	LRRC3B	5'UTR		chr3:26688087-26688087	-0.793445	2.11082	-5.38299	7.51079e-07	0.026329	4.12474	-0.0770787
chr14	89680601	-	cg23678954	OpenSea	FOXN3;FOXN3	Body;Body		chr14:89680457-89680457	0.754166	1.78001	5.38105	7.56987e-07	0.026329	4.11911	0.0844495
chr12	101188278	-	cg20126546	OpenSea	ANO4	TSS200			0.308194	-1.05171	5.3647	8.08733e-07	0.026329	4.07159	0.0462684
chr13	43703025	-	cg16760130	OpenSea					0.78743	3.62088	5.35354	8.46026e-07	0.026329	4.03919	0.0489597
chr4	188891490	+	cg13049359	OpenSea					0.474007	3.9193	5.35123	8.5395e-07	0.026329	4.03249	0.0230552
chr10	73136913	-	cg11061422	N_Shore					-0.400041	-0.462268	-5.34193	8.86625e-07	0.026329	4.00549	-0.0666201
chr18	77377538	+	cg12648671	Island					-0.890306	0.529951	-5.28519	1.11416e-06	0.0307832	3.84118	-0.129655
chr16	81773196	+	cg07976263	OpenSea					0.651469	1.55069	5.27678	1.15243e-06	0.0307832	3.81687	0.0728889
chr18	11990145	-	cg13246339	OpenSea	IMPA2	Body			-0.571545	2.44474	-5.27323	1.16898e-06	0.0307832	3.80661	-0.0610615
chr5	140242159	-	cg01042202	Island	PCDHA6;PCDHA2;PCDHA1;PCDHA9;PCDHA7;PCDHA1;PCDHA6;PCDHA5;PCDHA10;PCDHA3;PCDHA4;PCDHA10;PCDHA8	Body;Body;Body;Body;Body;Body;Body;Body;Body;Body;Body;Body;Body			-0.369078	1.25188	-5.26751	1.1961e-06	0.0307832	3.7901	-0.0637369
chr3	134650410	+	cg10785929	OpenSea	EPHB1	Body			1.82766	2.35484	5.24538	1.30708e-06	0.0315068	3.72622	0.132141
chr12	47219793	+	cg17501823	OpenSea	SLC38A4;SLC38A4	TSS200;TSS200			1.02929	-3.29464	5.23937	1.33889e-06	0.0315068	3.7089	0.0556612
chr10	135122752	-	cg09435798	N_Shore	ZNF511;TUBGCP2	Body;TSS200			-0.494477	-5.22958	-5.23793	1.34664e-06	0.0315068	3.70475	-0.0111224
chr14	36790270	-	cg11221492	OpenSea	MBIP;MBIP;MBIP	TSS1500;TSS1500;TSS1500			0.490048	-1.34349	5.20991	1.50626e-06	0.032448	3.62406	0.0644617
chr3	99979117	+	cg09439920	N_Shore	TBC1D23	TSS1500			0.416416	-0.645767	5.20944	1.50912e-06	0.032448	3.6227	0.0452151
chr2	239463246	-	cg23361828	OpenSea					-0.813782	1.1031	-5.2088	1.51295e-06	0.032448	3.62087	-0.122978
chr6	168502341	+	cg11347582	Island					-1.32056	-4.43228	-5.19768	1.5816e-06	0.0330037	3.5889	-0.0674736
chr2	220325369	-	cg21117965	OpenSea	SPEG	Body			0.568828	-1.06237	5.19022	1.6294e-06	0.0331063	3.56744	0.0614352
chr13	112182700	-	cg23000345	OpenSea					0.562886	1.51064	5.16781	1.78152e-06	0.0348266	3.50311	0.0603324
chr4	124344	-	cg21149944	Island	ZNF718;ZNF718;ZNF718;ZNF718;ZNF718;ZNF718	TSS200;TSS200;TSS200;Body;Body;Body			-2.26698	-3.56032	-5.15507	1.87409e-06	0.0348266	3.46659	-0.149179
chr6	31238788	-	cg17096289	N_Shore	HLA-C	Body			-1.51598	1.90519	-5.15462	1.87749e-06	0.0348266	3.46528	-0.161113
chr6	31239320	-	cg10409680	Island	HLA-C	Body			-1.66628	-4.46684	-5.14421	1.95675e-06	0.0348266	3.43547	-0.0643198
chr1	52607582	-	cg19696900	Island	ZFYVE9;ZFYVE9	TSS200;TSS200			-0.906181	-2.10856	-5.13873	1.99978e-06	0.0348266	3.41978	-0.0680273
chr3	156838096	-	cg25447806	Island					0.400491	0.106469	5.12506	2.1113e-06	0.0348266	3.38065	0.0497714
chr1	23280069	-	cg17974166	Island					-1.3417	-3.87725	-5.11925	2.16048e-06	0.0348266	3.36404	-0.0979514
chr17	30954523	-	cg13882484	OpenSea	MYO1D;MYO1D	Body;Body		chr17:30954292-30954292	0.799215	3.19576	5.11434	2.2029e-06	0.0348266	3.35001	0.0455063
chr16	30048001	+	cg15262952	OpenSea					0.386234	0.557517	5.11386	2.2071e-06	0.0348266	3.34863	0.0550175
chr4	125504	-	cg05388281	S_Shore	ZNF718	Body			-1.85932	-2.66635	-5.10544	2.28193e-06	0.0348266	3.32458	-0.154405
chr15	78025260	-	cg07015412	OpenSea					0.475318	0.759899	5.1037	2.2977e-06	0.0348266	3.31961	0.0703527
chr12	47219956	-	cg18064171	OpenSea	SLC38A4;SLC38A4	TSS200;TSS200			0.335643	0.414099	5.09948	2.33642e-06	0.0348266	3.30755	0.0473728
chr14	89588740	-	cg09271279	OpenSea					-0.557806	2.68451	-5.09861	2.34447e-06	0.0348266	3.30507	-0.0456755
chr4	6344361	-	cg20793532	OpenSea	PPP2R2C;PPP2R2C	Body;Body			-0.664802	0.780645	-5.09849	2.34557e-06	0.0348266	3.30473	-0.0895548
chr17	80870577	+	cg25413575	N_Shore	TBCD	Body			-0.727372	1.00946	-5.08401	2.48382e-06	0.0353258	3.26341	-0.0961016
chr11	108369884	-	cg14473297	S_Shore	KDELC2	TSS1500			0.733989	3.66345	5.07822	2.54123e-06	0.0353258	3.24691	0.0347205
chr13	112174009	+	cg14154082	S_Shore					2.23879	-4.0913	5.07737	2.54978e-06	0.0353258	3.24449	0.106461
chr19	11592200	+	cg02744880	Island	ELAVL3;ELAVL3	TSS1500;TSS1500			-0.79944	-2.8431	-5.07614	2.5622e-06	0.0353258	3.24098	-0.0666076
chr16	48993133	+	cg07983575	OpenSea					-0.242458	0.447648	-5.07144	2.61027e-06	0.0353572	3.22757	-0.0459219
chr18	77377119	-	cg22048216	Island					-1.00878	-1.48814	-5.05938	2.73747e-06	0.0364409	3.19322	-0.0895455
chr2	85293897	-	cg16802290	OpenSea					0.413127	1.8732	5.04227	2.92838e-06	0.0380448	3.14455	0.0375396
chr4	141391254	-	cg07407736	OpenSea					0.40193	-0.551982	5.03984	2.95651e-06	0.0380448	3.13764	0.0608932
chr2	220325443	+	cg14890311	OpenSea	SPEG;SPEG	TSS200;Body			0.705232	-2.043	5.02745	3.1042e-06	0.0389526	3.10244	0.0617974
chr12	47219920	-	cg14671384	OpenSea	SLC38A4;SLC38A4	TSS200;TSS200			0.47153	-1.0485	5.02485	3.13604e-06	0.0389526	3.09507	0.0603478
chr17	146773	+	cg06562014	OpenSea	RPH3AL	Body			-0.559119	3.06062	-5.02144	3.17841e-06	0.0389526	3.08538	-0.0428784
chr16	33958116	-	cg07913911	N_Shelf					-0.576653	-0.0719831	-4.99874	3.47466e-06	0.0417431	3.02101	-0.101972
chr7	153850939	-	cg15197688	OpenSea	DPP6;DPP6;DPP6	Body;Body;Body			2.31954	2.32533	4.98964	3.60081e-06	0.0417431	2.99524	0.21284
chr4	124342	-	cg12717203	Island	ZNF718	Body			-2.09134	-3.76893	-4.98896	3.61045e-06	0.0417431	2.99331	-0.123173
chr6	168501903	-	cg26919149	Island					-0.926926	-3.29194	-4.98529	3.6628e-06	0.0417431	2.98291	-0.0641459
chr5	6573024	-	cg07036745	OpenSea					-0.498847	2.8667	-4.98434	3.67643e-06	0.0417431	2.98022	-0.0376514
chr2	127729123	+	cg08687025	N_Shore					-0.563839	0.105842	-4.97736	3.77836e-06	0.0422787	2.96046	-0.0826169
chr4	124232	+	cg20320494	N_Shore	ZNF718	Body			-1.77585	-3.47657	-4.94887	4.22353e-06	0.0465204	2.87996	-0.117104
chr17	74001963	+	cg17943663	N_Shore	CDK3	3'UTR			-0.183352	-0.284054	-4.94559	4.27794e-06	0.0465204	2.87071	-0.0304497
chr12	103311064	-	cg10893823	Island	PAH;PAH	1stExon;5'UTR			0.541218	-3.92073	4.9282	4.57815e-06	0.0490448	2.82167	0.0211985
chr7	5111635	-	cg24626554	Island	LOC389458	TSS200			0.693155	-2.07821	4.92491	4.63713e-06	0.0490448	2.81242	0.0750189
chr8	39171866	+	cg10242788	OpenSea	ADAM5P	TSS1500			0.447221	2.95494	4.92042	4.719e-06	0.0492363	2.79976	0.0280909
chr15	21969400	+	cg26296186	S_Shore					0.31122	4.18522	4.91502	4.81934e-06	0.0496127	2.78455	0.0101268
chr16	84557583	+	cg14004421	OpenSea					0.525036	4.47609	4.90981	4.91795e-06	0.0499618	2.7699	0.0167868

## Sheet: ObDia.C DMPs
chr	pos	strand	Name	Relation_to_Island	UCSC_RefGene_Name	UCSC_RefGene_Group	Phantom4_Enhancers	Phantom5_Enhancers	logFC	AveExpr	t	P.Value	adj.P.Val	B	Avg.Beta.Diff.ObDia.C
chr19	6372363	+	cg20752312	N_Shore	ALKBH7	TSS200			0.518623	0.420316	6.89183	1.27496e-09	0.000371532	8.48311	0.0863146
chr19	6372277	+	cg05968233	N_Shore	ALKBH7	TSS200			0.53586	0.136819	6.75365	2.32744e-09	0.000371532	8.07032	0.0921241
chr21	47399648	+	cg06174495	N_Shore					0.509509	1.04394	6.7405	2.46427e-09	0.000371532	8.03105	0.0806077
chr20	35274828	-	cg23779478	OpenSea	SLA2;SLA2	TSS1500;TSS1500			-0.540071	0.232942	-6.72774	2.60471e-09	0.000371532	7.99294	-0.084008
chr5	176127180	-	cg00327939	OpenSea					0.510199	1.14925	6.72609	2.62347e-09	0.000371532	7.98801	0.0718437
chr19	6372283	+	cg16175822	N_Shore	ALKBH7	TSS200			0.571945	-1.20585	6.68983	3.07047e-09	0.000371532	7.87975	0.079355
chr3	138839804	-	cg01360795	OpenSea	BPESC1	Body			1.02216	-3.04951	6.66847	3.36842e-09	0.000371532	7.81597	0.0783509
chr15	30515162	-	cg21122424	N_Shore					0.997243	-4.06839	6.53006	6.12703e-09	0.000591326	7.40311	0.0419452
chr6	170589483	+	cg19888017	Island					0.957557	0.690708	6.3925	1.10697e-08	0.000949642	6.99341	0.142396
chr4	188891490	+	cg13049359	OpenSea					0.582447	3.9193	6.20006	2.51756e-08	0.00168557	6.42191	0.0262837
chr19	1840411	+	cg12766011	OpenSea	REXO1	Body			-1.88795	1.91875	-6.19542	2.56768e-08	0.00168557	6.40817	-0.215789
chr12	95226993	+	cg08922308	OpenSea	MIR492	TSS1500		chr12:95226806-95226806	-1.46449	1.10029	-6.1907	2.61975e-08	0.00168557	6.39417	-0.206448
chr1	208425702	-	cg06191042	OpenSea					1.11791	2.51851	6.05481	4.65798e-08	0.00276644	5.9922	0.09557
chr16	11766667	-	cg10503133	S_Shelf	SNN	5'UTR			0.402592	0.587481	5.99278	6.04918e-08	0.00315048	5.80924	0.0641949
chr11	1331497	+	cg15352671	Island	LOC255512;TOLLIP	Body;TSS1500			-0.634756	-2.08429	-5.98999	6.12069e-08	0.00315048	5.801	-0.0639402
chr19	489669	+	cg14740952	Island					-0.732616	-4.70094	-5.94244	7.47413e-08	0.00344488	5.66096	-0.0192501
chr8	11471816	-	cg24415728	S_Shore					0.789033	1.07187	5.93714	7.64203e-08	0.00344488	5.64538	0.104643
chr1	234367493	-	cg23445321	Island	SLC35F3	Body			1.42736	1.26831	5.92529	8.0312e-08	0.00344488	5.61054	0.172675
chr4	13526597	+	cg14832317	Island					-0.304637	-2.24426	-5.90734	8.65866e-08	0.00351855	5.55774	-0.0274404
chr1	234367322	-	cg04143909	Island	SLC35F3	Body			1.18267	1.12422	5.88615	9.46123e-08	0.00353453	5.49551	0.154617
chr6	170589560	+	cg12814571	Island				chr6:170589556-170589556	0.8276	0.402739	5.87192	1.00415e-07	0.00353453	5.4537	0.133975
chr6	170589530	-	cg03775991	Island					0.87893	0.517315	5.87121	1.00714e-07	0.00353453	5.45162	0.137393
chr22	23241630	-	cg27607655	OpenSea					0.928353	-0.808527	5.83324	1.18008e-07	0.00387845	5.34025	0.131834
chr5	70746259	-	cg07752120	OpenSea					1.34688	0.854343	5.82811	1.2056e-07	0.00387845	5.32521	0.196226
chr18	74499372	+	cg03731646	Island					0.541481	0.278177	5.79018	1.41182e-07	0.00422508	5.21415	0.0871924
chr12	101188278	-	cg20126546	OpenSea	ANO4	TSS200			0.352664	-1.05171	5.78832	1.42279e-07	0.00422508	5.2087	0.0551827
chr5	70746330	-	cg26624732	OpenSea					0.805105	1.39984	5.75671	1.62249e-07	0.00463389	5.11625	0.105806
chr6	170589809	+	cg00599530	Island					1.20734	1.17846	5.74824	1.6805e-07	0.00463389	5.09151	0.164308
chr1	234367145	-	cg23093692	Island	SLC35F3	Body			1.1888	1.51366	5.7357	1.77024e-07	0.00471303	5.05486	0.138398
chr2	119436490	+	cg19223521	OpenSea					-0.399468	-1.25362	-5.66626	2.35921e-07	0.00607173	4.85239	-0.0575082
chr1	209979779	+	cg23283495	S_Shore	IRF6	TSS1500			1.35859	-3.23062	5.61256	2.94334e-07	0.00733069	4.69626	0.0687886
chr20	30225681	+	cg17116120	Island	COX4I2	TSS200			0.496722	0.651786	5.57842	3.38648e-07	0.00817081	4.59718	0.0838998
chr19	58213953	-	cg19436922	OpenSea	ZNF154;ZNF154;ZNF154	Body;Body;Body			-0.729547	5.01452	-5.55278	3.76186e-07	0.00880149	4.52288	-0.0222445
chr20	35274281	-	cg21565575	OpenSea	SLA2;SLA2;SLA2;SLA2	5'UTR;1stExon;5'UTR;1stExon			-0.545144	-0.965069	-5.52924	4.14244e-07	0.00940686	4.45473	-0.0782339
chr12	10096152	+	cg24299306	OpenSea					0.906753	0.802438	5.52075	4.28867e-07	0.00946067	4.43019	0.140273
chr5	38845129	-	cg15599832	N_Shore	OSMR;OSMR	TSS1500;TSS1500			0.669009	2.60257	5.48702	4.92196e-07	0.0105561	4.33273	0.0557713
chr6	22271391	+	cg05745656	OpenSea					-0.964969	-3.72924	-5.46802	5.31807e-07	0.0110974	4.27793	-0.0493289
chr18	74499511	+	cg25691825	Island					0.601632	-0.497183	5.459	5.51713e-07	0.0112098	4.25191	0.0907788
chr6	33942413	-	cg08421934	N_Shore					-0.778866	0.827541	-5.43446	6.0959e-07	0.0120681	4.18125	-0.113675
chr12	10096118	+	cg19651757	OpenSea					0.915826	0.937615	5.4255	6.3218e-07	0.0121569	4.15546	0.138293
chr16	3088480	+	cg10228555	S_Shore					0.278846	-0.322073	5.41913	6.48757e-07	0.0121569	4.13712	0.0526128
chr19	6372303	+	cg03895994	N_Shore	ALKBH7	TSS200			0.589846	-0.223057	5.41215	6.67373e-07	0.0121569	4.11707	0.0985484
chr4	122609846	+	cg13523714	OpenSea	ANXA5	Body		chr4:122609803-122609803	-0.845013	3.34733	-5.4086	6.77058e-07	0.0121569	4.10686	-0.0566758
chr3	19975483	-	cg02329527	OpenSea	EFHB	1stExon			0.353522	0.735386	5.38541	7.43752e-07	0.0130509	4.04025	0.05817
chr19	6372374	+	cg04072767	N_Shore	ALKBH7	TSS200			0.498622	-0.704301	5.36878	7.95502e-07	0.0134054	3.99254	0.0738749
chr19	57630628	+	cg23401210	Island	USP29	TSS1500			0.55528	1.84749	5.3678	7.98678e-07	0.0134054	3.98971	0.0668521
chr11	128798565	-	cg09318763	OpenSea					0.327755	0.368248	5.35765	8.32117e-07	0.0135415	3.96062	0.0541689
chr3	113234510	+	cg18753928	S_Shore	CCDC52	TSS1500			1.05359	-1.94458	5.35476	8.41865e-07	0.0135415	3.95235	0.112775
chr2	49980786	+	cg14701466	OpenSea					-0.388351	0.215646	-5.32966	9.3159e-07	0.0138423	3.88049	-0.062883
chr4	104640489	+	cg04263186	N_Shore	TACR3	1stExon			0.509424	-3.28363	5.32792	9.38149e-07	0.0138423	3.87551	0.0315218
chr2	45397776	+	cg10588622	Island					0.820267	-1.49262	5.32375	9.54044e-07	0.0138423	3.86358	0.11557
chr19	6678419	-	cg05528745	OpenSea	C3	Body			0.666428	1.94218	5.31662	9.81853e-07	0.0138423	3.84319	0.077751
chr1	31382496	+	cg08004926	S_Shore	SDC3	TSS1500			0.474524	-1.2437	5.31085	1.00493e-06	0.0138423	3.82669	0.0727398
chr16	2907745	-	cg03290826	Island	PRSS22	Body			1.18466	-4.2468	5.30983	1.00909e-06	0.0138423	3.82376	0.0551757
chr19	1840461	+	cg10370574	OpenSea	REXO1	Body			-1.4299	0.529864	-5.30841	1.01486e-06	0.0138423	3.81971	-0.224033
chr6	154360040	+	cg19909400	N_Shore	OPRM1;OPRM1;OPRM1;OPRM1;OPRM1;OPRM1;OPRM1;OPRM1;OPRM1;OPRM1;OPRM1;OPRM1;OPRM1;OPRM1;OPRM1;OPRM1;OPRM1;OPRM1;OPRM1	TSS1500;TSS1500;TSS1500;TSS1500;TSS1500;TSS1500;TSS1500;TSS1500;TSS1500;TSS1500;TSS1500;TSS200;TSS200;TSS200;TSS200;TSS200;5'UTR;5'UTR;Body			-0.399999	-1.01258	-5.30817	1.01584e-06	0.0138423	3.81902	-0.0606723
chr19	51506273	+	cg19149785	Island	KLK9;KLK8;KLK8;KLK8;KLK8	3'UTR;TSS1500;TSS1500;TSS1500;TSS1500			0.619996	0.794538	5.30669	1.02192e-06	0.0138423	3.81479	0.0954126
chr1	212062720	-	cg00650119	OpenSea					0.829579	2.3053	5.29384	1.0761e-06	0.0143237	3.7781	0.0655408
chr3	32863175	-	cg14560430	Island	TRIM71	Body			1.00141	1.36899	5.28791	1.10206e-06	0.0143237	3.76117	0.131107
chr11	18230491	+	cg26558664	N_Shore	LOC494141;LOC494141;LOC494141	TSS200;TSS200;TSS1500			0.478989	2.50344	5.28543	1.11312e-06	0.0143237	3.75408	0.0416864
chr19	51506165	-	cg26749518	Island	KLK9;KLK8;KLK8;KLK8;KLK8	3'UTR;TSS1500;TSS1500;TSS1500;TSS1500			0.945947	-0.652668	5.23874	1.3423e-06	0.0169897	3.62105	0.14919
chr3	32863439	-	cg14776998	S_Shore	TRIM71	Body			1.11188	1.90169	5.22989	1.39066e-06	0.0173179	3.59589	0.123464
chr2	133402999	+	cg15833099	Island	GPR39;LYPD1;LYPD1	Body;3'UTR;3'UTR			0.72125	1.65619	5.22048	1.44399e-06	0.0176681	3.56913	0.078194
chr6	31083322	+	cg26858414	OpenSea	CDSN;PSORS1C1	3'UTR;5'UTR			-0.493744	0.819473	-5.21694	1.46455e-06	0.0176681	3.55908	-0.074933
chr20	30225685	+	cg21543589	Island	COX4I2	TSS200			0.292001	0.724471	5.20486	1.53695e-06	0.0177529	3.52477	0.0510023
chr6	160024002	-	cg27503950	OpenSea					0.472299	0.608661	5.20285	1.54935e-06	0.0177529	3.51905	0.0706579
chr4	122615133	-	cg27576968	N_Shelf	ANXA5	Body			-1.14031	1.47857	-5.20152	1.55758e-06	0.0177529	3.51528	-0.165513
chr19	57630524	+	cg08633479	Island	USP29	TSS1500			0.750903	0.243455	5.1988	1.57455e-06	0.0177529	3.50758	0.12245
chr11	58598239	-	cg02220129	OpenSea					0.744488	1.53763	5.1969	1.58654e-06	0.0177529	3.50218	0.0854677
chr2	65297637	-	cg02892368	OpenSea	CEP68	Body			-1.30037	2.54829	-5.18939	1.63476e-06	0.0180311	3.48088	-0.12909
chr8	11471712	-	cg07291889	S_Shore					0.499721	2.12132	5.17959	1.69991e-06	0.0182537	3.45308	0.0495835
chr1	209979665	+	cg22029157	Island	IRF6	TSS200			0.913218	-2.97722	5.17925	1.70222e-06	0.0182537	3.45211	0.0530009
chr22	51017001	-	cg27502912	Island	CPT1B;CPT1B;CPT1B;CPT1B;CHKB-CPT1B;CPT1B;CPT1B;CPT1B;CPT1B;CPT1B;CPT1B;CPT1B	1stExon;TSS1500;1stExon;5'UTR;Body;1stExon;5'UTR;TSS200;TSS200;1stExon;5'UTR;5'UTR			0.648713	0.591777	5.17081	1.76036e-06	0.0186186	3.42822	0.102722
chr12	10096112	+	cg13944507	OpenSea					0.816758	0.981637	5.16624	1.79269e-06	0.0187042	3.41527	0.125255
chr11	129246791	+	cg15225071	S_Shore	BARX2	Body			-1.29244	0.619142	-5.14551	1.94669e-06	0.0200403	3.35661	-0.202389
chr22	51017067	-	cg00983520	S_Shore	CPT1B;CPT1B;CPT1B;CPT1B;CHKB-CPT1B;CPT1B;CPT1B;CPT1B;CPT1B;CPT1B;CPT1B;CPT1B	1stExon;TSS1500;1stExon;5'UTR;Body;1stExon;5'UTR;TSS200;TSS200;1stExon;5'UTR;5'UTR			0.522488	-1.48395	5.13138	2.059e-06	0.0209174	3.31668	0.0696975
chr1	208425580	-	cg12895728	OpenSea					1.37945	2.66359	5.12714	2.09393e-06	0.0209961	3.3047	0.108695
chr12	95226807	+	cg11212178	OpenSea	MIR492	TSS1500		chr12:95226806-95226806	-0.663365	3.93651	-5.12035	2.1511e-06	0.0211003	3.28552	-0.0310905
chr3	26688128	+	cg12975201	OpenSea	LRRC3B	5'UTR		chr3:26688087-26688087	-0.800284	2.11082	-5.11942	2.15898e-06	0.0211003	3.28292	-0.0732047
chr15	96913875	+	cg24223558	S_Shelf					-0.699759	-0.541966	-5.11338	2.21127e-06	0.0213412	3.26588	-0.109106
chr20	30225666	-	cg26070540	Island	COX4I2	TSS200			0.354709	1.04235	5.10148	2.31801e-06	0.0220952	3.2323	0.0567981
chr11	3253896	-	cg16405908	Island	MRGPRE	TSS1500			0.471912	2.03285	5.09749	2.35488e-06	0.0221728	3.22106	0.0512028
chr14	80678065	-	cg16254394	OpenSea	DIO2;DIO2;DIO2;DIO2	TSS1500;1stExon;5'UTR;5'UTR			0.322507	-1.09398	5.08816	2.44339e-06	0.022729	3.19478	0.0492412
chr11	1331217	+	cg00616965	Island	LOC255512;TOLLIP	Body;TSS1500			-0.701194	-4.55864	-5.06519	2.67537e-06	0.0238481	3.13015	-0.020992
chr9	707410	+	cg03358592	Island	KANK1;KANK1	5'UTR;Body			1.2913	-3.10964	5.06383	2.68985e-06	0.0238481	3.1263	0.0871936
chr12	10095902	-	cg02513556	OpenSea					1.1701	1.26165	5.06309	2.69763e-06	0.0238481	3.12424	0.166876
chr19	11592200	+	cg02744880	Island	ELAVL3;ELAVL3	TSS1500;TSS1500			-0.84559	-2.8431	-5.06265	2.70232e-06	0.0238481	3.12301	-0.0713321
chr19	51505507	-	cg13388253	N_Shore	KLK8;KLK8;KLK8;KLK8	TSS1500;TSS1500;TSS1500;TSS1500			0.836565	1.51686	5.06117	2.71813e-06	0.0238481	3.11885	0.101029
chr18	74499573	-	cg24864576	Island					0.433154	-0.279836	5.03644	2.99632e-06	0.0259935	3.04939	0.0660208
chr19	38704515	+	cg26950531	S_Shelf	DPF1;DPF1;DPF1	Body;Body;Body			-0.720104	-1.96246	-5.03153	3.05478e-06	0.0262062	3.03562	-0.0786154
chr3	164659583	+	cg09102030	OpenSea					2.02028	2.29342	5.02752	3.10336e-06	0.0263304	3.02437	0.221842
chr6	160023689	+	cg26873880	OpenSea					0.865416	1.48985	5.02313	3.1573e-06	0.0263665	3.01208	0.106498
chr11	116661388	-	cg09044186	Island	APOA5;APOA5	Body;Body			0.893112	2.71855	5.02164	3.17591e-06	0.0263665	3.00789	0.0677651
chr2	3063115	+	cg05373263	N_Shore					-0.967612	2.33605	-5.01815	3.21976e-06	0.0264309	2.99811	-0.0790941
chr8	19333253	-	cg06699216	OpenSea	CSGALNACT1;CSGALNACT1;CSGALNACT1	Body;Body;Body		chr8:19332797-19332797	-1.17917	-1.93456	-5.01297	3.28591e-06	0.0264309	2.98361	-0.115172
chr12	10095997	+	cg09601159	OpenSea					0.625477	0.370801	5.01294	3.28637e-06	0.0264309	2.98351	0.104572
chr7	661634	-	cg21899558	OpenSea	PRKAR1B;PRKAR1B;PRKAR1B;PRKAR1B;PRKAR1B;PRKAR1B	Body;Body;Body;Body;Body;Body			-1.96889	1.57698	-5.00629	3.3732e-06	0.0267874	2.96491	-0.248412
chr1	111485674	+	cg06838151	OpenSea					-0.562105	2.74815	-5.00427	3.40008e-06	0.0267874	2.95925	-0.0431406
chr13	29013387	+	cg22753668	OpenSea	FLT1;FLT1;FLT1;FLT1	Body;Body;Body;Body			0.381227	3.49425	4.99683	3.50076e-06	0.027302	2.93843	0.0175016
chr3	113235015	+	cg10517650	S_Shore	CCDC52	TSS1500			0.979551	-0.668465	4.983	3.69578e-06	0.0285347	2.89976	0.140236
chr14	60632532	+	cg23283614	S_Shore	DHRS7	TSS1500			-0.965901	-3.80977	-4.96612	3.94825e-06	0.0301821	2.85261	-0.0544565
chr6	25732923	+	cg25753631	Island					0.519332	0.608666	4.95324	4.15208e-06	0.0310002	2.81669	0.0839507
chr18	74499380	+	cg24983120	Island					0.473187	0.624206	4.95246	4.16467e-06	0.0310002	2.81453	0.0728029
chr5	114885159	+	cg05948269	OpenSea					0.681262	-0.497126	4.95178	4.17572e-06	0.0310002	2.81264	0.103668
chr1	234367443	-	cg09119043	Island	SLC35F3	Body			1.02539	-0.0234826	4.92891	4.56544e-06	0.0335707	2.74895	0.169495
chr11	58598338	+	cg11909574	OpenSea					0.385099	0.439136	4.92524	4.63132e-06	0.0337192	2.73872	0.0622152
chr2	121153904	+	cg04450810	OpenSea					0.303225	1.50845	4.92074	4.71309e-06	0.0337192	2.72622	0.0383351
chr19	57630446	+	cg04995311	Island	USP29	TSS1500			0.571713	0.935848	4.92055	4.71665e-06	0.0337192	2.72568	0.0887727
chr1	165599603	-	cg06961122	Island	MGST3	TSS1500			0.359145	-4.65733	4.91275	4.86202e-06	0.0344395	2.70401	0.0089744
chr22	36500793	+	cg08569266	OpenSea					1.04881	3.16386	4.90768	4.95886e-06	0.0346054	2.68993	0.0813032
chr19	57630536	+	cg12243267	Island	USP29	TSS1500			0.712013	1.44836	4.90527	5.00563e-06	0.0346054	2.68322	0.097697
chr11	3253769	-	cg22311230	Island	MRGPRE	TSS200			0.274602	0.538292	4.90454	5.0199e-06	0.0346054	2.68119	0.0467281
chr22	51017019	-	cg00270625	Island	CPT1B;CPT1B;CPT1B;CPT1B;CHKB-CPT1B;CPT1B;CPT1B;CPT1B;CPT1B;CPT1B;CPT1B;CPT1B	1stExon;TSS1500;1stExon;5'UTR;Body;1stExon;5'UTR;TSS200;TSS200;1stExon;5'UTR;5'UTR			0.638637	0.842426	4.90167	5.07608e-06	0.0346395	2.67324	0.0923547
chr11	3254065	-	cg23683010	Island	MRGPRE	TSS1500			1.09235	3.2751	4.89973	5.11457e-06	0.0346395	2.66785	0.0791472
chr4	124344	-	cg21149944	Island	ZNF718;ZNF718;ZNF718;ZNF718;ZNF718;ZNF718	TSS200;TSS200;TSS200;Body;Body;Body			-2.28294	-3.56032	-4.895	5.20951e-06	0.0349757	2.65471	-0.138809
chr12	52281810	-	cg19948393	OpenSea	ANKRD33;ANKRD33;ANKRD33;ANKRD33	1stExon;5'UTR;1stExon;5'UTR			0.412482	-0.611126	4.89164	5.27797e-06	0.0351298	2.64539	0.0680188
chr17	72858108	+	cg00089566	S_Shore	GRIN2C	TSS1500			0.249526	-0.76063	4.88754	5.36265e-06	0.0353884	2.63402	0.0391749
chr5	147862421	-	cg04493143	OpenSea	HTR4;HTR4;HTR4;HTR4;HTR4;HTR4	3'UTR;Body;3'UTR;Body;Body;3'UTR			0.531103	2.35787	4.874	5.65184e-06	0.0369807	2.5965	0.0525025
chr11	58668068	-	cg11229864	OpenSea					0.761509	1.19466	4.82897	6.72746e-06	0.0436487	2.47201	0.0896608
chr17	16420276	+	cg09320999	OpenSea					0.286086	-0.270005	4.82144	6.92586e-06	0.0445614	2.45124	0.0548632
chr5	71014409	+	cg23085154	N_Shore	CARTPT	TSS1500			0.321282	0.71507	4.80939	7.2551e-06	0.046294	2.41804	0.0522313
chr14	70700886	-	cg18512313	Island					0.706658	2.26885	4.80289	7.4391e-06	0.047079	2.40014	0.0680501
chr3	62117517	-	cg15899840	OpenSea	PTPRG	Body			0.67039	-0.170589	4.79118	7.78205e-06	0.0486317	2.36791	0.10783
chr17	833810	+	cg11599432	OpenSea	NXN	Body			-0.76631	1.25058	-4.78941	7.83526e-06	0.0486317	2.36304	-0.107289
chr2	133402940	+	cg12311815	Island	GPR39;LYPD1;LYPD1	Body;3'UTR;3'UTR			0.691688	1.2853	4.78814	7.87341e-06	0.0486317	2.35957	0.0830299

## Sheet: ObDia.Ob DMPs
chr	pos	strand	Name	Relation_to_Island	UCSC_RefGene_Name	UCSC_RefGene_Group	Phantom4_Enhancers	Phantom5_Enhancers	logFC	AveExpr	t	P.Value	adj.P.Val	B	Avg.Beta.Diff.ObDia.Ob
chr11	638974	-	cg16313227	Island	DRD4	Body			-1.03756	2.30905	-7.90996	1.42295e-11	1.09864e-05	11.9317	-0.0961123
chr11	638939	-	cg09386376	Island	DRD4	Body			-1.13378	1.23375	-7.65353	4.44842e-11	1.18262e-05	11.1476	-0.149904
chr11	638404	+	cg03909863	Island	DRD4	Body			-1.91676	4.4561	-7.64621	4.59516e-11	1.18262e-05	11.1252	-0.0765261
chr11	638507	-	cg05717871	Island	DRD4	Body			-1.27654	1.83293	-7.47047	1.00115e-10	1.63658e-05	10.5858	-0.147294
chr5	176127180	-	cg00327939	OpenSea					0.559363	1.14925	7.45759	1.05984e-10	1.63658e-05	10.5462	0.0750565
chr10	131669406	-	cg05636467	S_Shelf	EBF3	Body			1.24603	-0.410793	6.83852	1.60872e-09	0.000207012	8.63994	0.198217
chr10	131669461	-	cg04043455	S_Shelf	EBF3	Body			3.00812	-1.93685	6.74907	2.37422e-09	0.000261872	8.36451	0.300321
chr13	21900591	+	cg00035636	Island					-1.19193	-0.192151	-6.51349	6.5808e-09	0.00063512	7.64014	-0.193055
chr13	21900392	-	cg13903179	N_Shore					-0.84022	0.155447	-6.45816	8.35032e-09	0.000716354	7.47033	-0.141149
chr13	21900426	-	cg04632378	Island					-0.735942	0.313126	-6.41529	1.00387e-08	0.000775079	7.33887	-0.125951
chr11	58598239	-	cg02220129	OpenSea					0.901678	1.53763	6.36532	1.2437e-08	0.000872948	7.18577	0.113382
chr10	45604781	+	cg03955764	OpenSea	LOC100133308	Body			1.60756	2.05199	6.26461	1.91263e-08	0.0012306	6.87765	0.15344
chr4	24470951	-	cg01192869	N_Shore					0.415935	1.23065	6.24282	2.0987e-08	0.00124645	6.8111	0.0716608
chr14	100757365	-	cg01267120	N_Shore					-1.04808	1.38446	-6.21495	2.36303e-08	0.00128146	6.72601	-0.133843
chr11	639423	-	cg03855291	Island	DRD4	Body			-0.665875	-0.184701	-6.20268	2.4896e-08	0.00128146	6.68857	-0.105815
chr13	21900506	+	cg19500098	Island					-0.983828	-1.9976	-6.17127	2.845e-08	0.00137287	6.59276	-0.102025
chr11	58598338	+	cg11909574	OpenSea					0.456058	0.439136	5.89871	8.97722e-08	0.00406187	5.7651	0.0776722
chr19	8082879	-	cg25858652	OpenSea					0.669986	-1.5166	5.88594	9.4696e-08	0.00406187	5.72653	0.0942729
chr15	93652756	-	cg01273232	Island					0.784341	-2.4956	5.83028	1.19472e-07	0.0048549	5.55854	0.0712675
chr16	20397887	+	cg09653155	OpenSea	PDILT	Body			0.371127	-1.18423	5.77114	1.52814e-07	0.0058993	5.38043	0.0637486
chr1	20753611	+	cg15716637	OpenSea	LINC01141	Body			0.457217	-2.56256	5.69999	2.05227e-07	0.00754541	5.16678	0.0354339
chr11	638076	-	cg07212818	Island	DRD4	Body			-0.524417	-0.0623421	-5.63166	2.72091e-07	0.00954902	4.9622	-0.0835903
chr12	95226993	+	cg08922308	OpenSea	MIR492	TSS1500		chr12:95226806-95226806	-1.31046	1.10029	-5.60223	3.07112e-07	0.0101368	4.8743	-0.156759
chr2	111491205	-	cg16246747	S_Shore	ACOXL;ACOXL;ACOXL	5'UTR;5'UTR;5'UTR			-0.547297	0.304328	-5.59598	3.15099e-07	0.0101368	4.85565	-0.0811862
chr4	6344449	+	cg17795695	OpenSea	PPP2R2C;PPP2R2C	Body;Body			0.556094	0.314617	5.53299	4.07938e-07	0.0125326	4.668	0.0883161
chr4	76438412	+	cg03209871	N_Shore	RCHY1;RCHY1;RCHY1;THAP6	Body;Body;Body;TSS1500			0.519219	-1.31341	5.52207	4.26557e-07	0.0125326	4.63555	0.0980208
chr6	170589483	+	cg19888017	Island					0.814558	0.690708	5.49933	4.68084e-07	0.0125326	4.56798	0.118721
chr13	25754649	-	cg03179976	OpenSea	LINC01053;LINC00463	TSS1500;TSS1500			-0.31076	0.0804347	-5.49122	4.83841e-07	0.0125326	4.54389	-0.0520861
chr6	20032627	-	cg04947136	OpenSea					0.415545	0.803448	5.48584	4.94574e-07	0.0125326	4.52793	0.0607602
chr10	133938853	+	cg10364109	S_Shore	JAKMIP3	Body			0.677113	4.39285	5.48432	4.97632e-07	0.0125326	4.52344	0.0208419
chr12	97273300	+	cg23758309	OpenSea					0.795595	0.623122	5.47704	5.12624e-07	0.0125326	4.50185	0.139877
chr17	5019638	+	cg27362525	Island	ZNF232	5'UTR			0.716223	-3.60372	5.47381	5.19428e-07	0.0125326	4.49225	0.0396409
chr1	48384445	+	cg05901141	OpenSea	TRABD2B	Body			-0.937547	-2.62157	-5.43195	6.15848e-07	0.014134	4.36829	-0.0700313
chr10	134844217	-	cg23057009	N_Shore					0.328458	1.12372	5.42478	6.34034e-07	0.014134	4.3471	0.0529947
chr13	21900810	+	cg10411590	S_Shore					-0.886129	1.2833	-5.4222	6.40718e-07	0.014134	4.33946	-0.13103
chr3	141160397	+	cg05107650	OpenSea	ZBTB38	5'UTR			2.10196	-2.62114	5.40968	6.74099e-07	0.0142505	4.30246	0.282243
chr6	26044405	-	cg21250296	Island	HIST1H2BB;HIST1H3C	TSS1500;TSS1500			-0.604457	-5.06879	-5.40031	7.00183e-07	0.0142505	4.27481	-0.0130695
chr8	11471816	-	cg24415728	S_Shore					0.709613	1.07187	5.3999	7.0137e-07	0.0142505	4.27357	0.0922658
chr1	212062720	-	cg00650119	OpenSea					0.835599	2.3053	5.39253	7.22602e-07	0.0143054	4.25184	0.0738035
chr15	93652766	-	cg02614024	Island					0.738312	-3.37688	5.37842	7.65077e-07	0.0144253	4.21022	0.0454753
chr2	49980786	+	cg14701466	OpenSea					-0.387501	0.215646	-5.37812	7.66022e-07	0.0144253	4.20932	-0.0523844
chr12	95226807	+	cg11212178	OpenSea	MIR492	TSS1500		chr12:95226806-95226806	-0.686596	3.93651	-5.35957	8.25675e-07	0.0151784	4.15465	-0.0288478
chr14	102050627	+	cg23012310	N_Shore					1.08767	1.88518	5.34232	8.85247e-07	0.0158951	4.10386	0.121583
chr6	170589560	+	cg12814571	Island				chr6:170589556-170589556	0.732441	0.402739	5.2555	1.25515e-06	0.0220247	3.84909	0.115223
chr6	170589530	-	cg03775991	Island					0.77635	0.517315	5.2446	1.31115e-06	0.0221928	3.81722	0.120152
chr4	8077949	-	cg08879826	OpenSea	ABLIM2;ABLIM2;ABLIM2;ABLIM2;ABLIM2;ABLIM2;ABLIM2	Body;Body;Body;Body;Body;Body;Body			0.279242	0.147098	5.24249	1.32231e-06	0.0221928	3.81103	0.0446544
chr6	160024002	-	cg27503950	OpenSea					0.469785	0.608661	5.23365	1.36988e-06	0.0221928	3.78522	0.0659969
chr10	50943376	-	cg00457384	OpenSea	OGDHL;OGDHL;OGDHL	Body;Body;Body			0.323357	0.436789	5.23187	1.37971e-06	0.0221928	3.78	0.0533284
chr1	175890585	+	cg23454269	OpenSea					-0.781462	4.32927	-5.22009	1.44621e-06	0.0223334	3.74561	-0.0326316
chr19	58791159	+	cg08291996	S_Shore	ZNF8	Body			1.3046	-2.69572	5.22008	1.4463e-06	0.0223334	3.74557	0.106733
chr4	8578207	-	cg08143038	N_Shelf					-0.632891	4.47283	-5.20681	1.52502e-06	0.0230873	3.70685	-0.0184452
chr1	234367493	-	cg23445321	Island	SLC35F3	Body			1.23864	1.26831	5.20003	1.56687e-06	0.0231217	3.68707	0.149179
chr10	87079891	+	cg04300162	OpenSea					0.443294	2.03325	5.1968	1.58719e-06	0.0231217	3.67765	0.0446783
chr11	7041930	-	cg17228942	Island	NLRP14;ZNF214;NLRP14	1stExon;TSS1500;5'UTR			-0.651472	-3.1771	-5.17422	1.73661e-06	0.0248299	3.6119	-0.0291828
chr16	85292322	-	cg02978505	OpenSea					-1.56396	-0.628052	-5.16744	1.78414e-06	0.0250457	3.59216	-0.191291
chr19	7754029	-	cg00828618	OpenSea	FCER2	3'UTR			0.360998	0.400481	5.14237	1.97115e-06	0.0271768	3.51928	0.0717104
chr1	234367322	-	cg04143909	Island	SLC35F3	Body			1.01733	1.12422	5.12053	2.14956e-06	0.0286671	3.45591	0.13367
chr15	90345999	-	cg06344992	OpenSea	ANPEP	Body			1.00907	-0.31859	5.12007	2.1535e-06	0.0286671	3.45457	0.182512
chr14	102050815	-	cg23429749	Island					0.814874	1.33377	5.11043	2.23727e-06	0.0292775	3.42666	0.107346
chr1	242220925	+	cg08109624	Island					0.563232	2.09036	5.09771	2.35287e-06	0.030277	3.3898	0.0645051
chr15	90346089	-	cg02008229	OpenSea	ANPEP	Body			0.836952	-0.248214	5.08897	2.43556e-06	0.0308274	3.36453	0.15942
chr8	55533887	-	cg07092985	Island	RP1	Body			0.582479	2.80484	5.0796	2.52749e-06	0.0311799	3.33742	0.0475857
chr14	70700886	-	cg18512313	Island					0.738371	2.26885	5.07516	2.57216e-06	0.0311799	3.3246	0.08213
chr6	170589809	+	cg00599530	Island					1.0538	1.17846	5.07394	2.58457e-06	0.0311799	3.32108	0.138801
chr11	132662455	+	cg13055484	OpenSea	OPCML;OPCML	Body;Body			0.917615	0.886258	5.0578	2.75455e-06	0.0327193	3.27446	0.137302
chr20	1921521	-	cg00479501	S_Shelf					-1.19514	2.65238	-5.05105	2.82882e-06	0.0327982	3.25498	-0.0876488
chr2	50671560	-	cg19110349	OpenSea	NRXN1;NRXN1	Body;Body			0.965931	2.41675	5.0495	2.84615e-06	0.0327982	3.25051	0.0764558
chr6	31139796	+	cg09904051	OpenSea	POU5F1	TSS1500			-0.52476	2.04389	-5.03759	2.98275e-06	0.0333826	3.21619	-0.0453761
chr20	62406428	-	cg14251267	N_Shore	ZBTB46	Body			-0.548004	1.01348	-5.03513	3.01178e-06	0.0333826	3.2091	-0.0859552
chr16	2867434	-	cg22730830	Island	PRSS21;PRSS21;PRSS21	Body;Body;Body			0.714466	0.550079	5.03389	3.02657e-06	0.0333826	3.20551	0.11659
chr4	88777309	-	cg25587350	OpenSea					0.362818	-0.614669	5.01481	3.26224e-06	0.0354752	3.1506	0.0596352
chr11	132662772	+	cg24287362	OpenSea	OPCML;OPCML	Body;Body			0.728621	-0.0383605	5.00655	3.36976e-06	0.0361354	3.12685	0.117962
chr14	102050490	-	cg24127506	N_Shore					0.66887	1.75425	5.0011	3.44265e-06	0.0364114	3.11118	0.0768652
chr3	140980543	-	cg00498129	OpenSea	PXYLP1;PXYLP1;PXYLP1	5'UTR;Body;Body			0.596777	-3.7473	4.97006	3.88778e-06	0.0404996	3.0221	0.0336327
chr22	43259569	+	cg27010141	OpenSea					1.26764	-1.08963	4.96703	3.93409e-06	0.0404996	3.01342	0.187
chr6	170589897	+	cg13019844	Island					0.252357	-0.330671	4.96248	4.00474e-06	0.0406844	3.00038	0.0414043
chr1	234367145	-	cg23093692	Island	SLC35F3	Body			1.0156	1.51366	4.95544	4.11647e-06	0.0412763	2.98021	0.121404
chr6	55441704	+	cg11377875	N_Shelf	HMGCLL1;HMGCLL1	Body;Body			-0.676379	3.58111	-4.94123	4.35134e-06	0.0427519	2.93955	-0.0342891
chr11	20668525	+	cg03479705	OpenSea	SLC6A5	Body			0.29912	-1.05008	4.93911	4.3874e-06	0.0427519	2.9335	0.0417859
chr7	3239363	+	cg24715467	OpenSea					0.655046	2.28652	4.93534	4.45246e-06	0.0427519	2.92271	0.0592216
chr15	89336004	-	cg01706824	OpenSea					0.391749	0.862399	4.93079	4.53218e-06	0.0427519	2.9097	0.0636254
chr12	114107712	-	cg16065768	OpenSea					0.499177	-0.905803	4.92665	4.60591e-06	0.0427519	2.89787	0.0797364
chr14	95403133	-	cg15862394	OpenSea					-0.532419	3.47636	-4.92567	4.6235e-06	0.0427519	2.89508	-0.02562
chr6	33942413	-	cg08421934	N_Shore					-0.696954	0.827541	-4.9179	4.76547e-06	0.0427519	2.87291	-0.0855818
chr16	3211341	+	cg01455766	S_Shore					0.414563	1.552	4.91711	4.78029e-06	0.0427519	2.87063	0.0575067
chr2	133402940	+	cg12311815	Island	GPR39;LYPD1;LYPD1	Body;3'UTR;3'UTR			0.70187	1.2853	4.91355	4.84682e-06	0.0427519	2.8605	0.100462
chr15	93653048	+	cg02105458	Island					0.511496	-1.61996	4.91005	4.91334e-06	0.0427519	2.8505	0.0570334
chr6	88875236	-	cg03689386	N_Shore	CNR1;CNR1;CNR1;CNR1	5'UTR;5'UTR;5'UTR;5'UTR			-0.613415	-3.09385	-4.90955	4.92293e-06	0.0427519	2.84907	-0.0287876
chr1	150448943	+	cg04165759	OpenSea	RPRD2	3'UTR			-0.615395	4.59222	-4.90928	4.92809e-06	0.0427519	2.84831	-0.0144832
chr19	7691003	-	cg17135027	Island	XAB2	Body			-0.561758	4.21836	-4.90268	5.05628e-06	0.0433766	2.82948	-0.0172794
chr15	31516316	-	cg12689679	OpenSea					0.485249	1.05339	4.89538	5.2018e-06	0.043425	2.80867	0.0757921
chr18	18679576	+	cg21090049	OpenSea	ROCK1	Body			1.04793	-2.70202	4.89476	5.21439e-06	0.043425	2.8069	0.0949383
chr15	30515162	-	cg21122424	N_Shore					0.739029	-4.06839	4.89395	5.23065e-06	0.043425	2.80462	0.0279567
chr1	33985406	+	cg06182923	OpenSea	CSMD2	Body			-0.580641	0.58473	-4.88802	5.35268e-06	0.0439653	2.7877	-0.083425
chr2	3699210	+	cg16123090	Island					0.870376	-2.44796	4.88446	5.42697e-06	0.0441063	2.7776	0.081377
chr16	2907745	-	cg03290826	Island	PRSS22	Body			1.07095	-4.2468	4.85442	6.09726e-06	0.0488866	2.69218	0.0449697
chr11	78780772	+	cg02760300	Island	ODZ4	Body			0.599812	3.96803	4.85254	6.14179e-06	0.0488866	2.68684	0.0272872
