# Supplementary material for: Maternal obesity and gestational diabetes reprogram the methylome of offspring beyond birth by inducing epigenetic signatures in metabolic and developmental pathways
Source: Cardiovasc Diabetol. 2023 Mar 4;22:44. doi: 10.1186/s12933-023-01774-y (PMC9985842; doi:10.1186/s12933-023-01774-y)
Supplement: Supplementary file 5 — Additional file 5: Table S4. Lists and details of the DMRs (Sidak-corrected P<0.05) found in the cross-sectional analyses (Ob.C; ObDia.C; ObDia.Ob). [file 12933_2023_1774_MOESM5_ESM.xlsx]

## Sheet: Ob.C DMRs
chr

## Sheet: ObDia.C DMRs
chr

## Sheet: ObDia.Ob DMRs
chr
